# Supplementary material for: A haplotype map of allohexaploid wheat reveals distinct patterns of selection on homoeologous genomes
Source: Genome Biol. 2015 Feb 26;16(1):48. doi: 10.1186/s13059-015-0606-4 (PMC4389885; doi:10.1186/s13059-015-0606-4)
Supplement: Additional file 2: Table S8. — The distribution of non-synonymous and synonymous variants among different genes classified according to GO terms and PFAM domains. [file 13059_2015_606_MOESM2_ESM.xls]

## Sheet: Supplementary Table 8
Table S8. The distribution of nonsynonymous and synonymous SNPs among the GO categories (Molecular function and Biological processes) and PFAM domains. Chi-squared test is based on genome-wide ratio of NonSYN/SYN = 77920/70490.
PFAM	Domain name	Pfam_ID	NON-SYN	SYN	NON-SYN/SYN	Chi.sq.P-value	FDR	FDR<=0.05
	LRR_8	PF13855.1	981	700	1.4	1.75e-06	7.44e-05	significant
	LRR_4	PF12799.2	1070	789	1.36	1.44e-05	0.000484	significant
	NB-ARC	PF00931.17	2095	1600	1.31	4.55e-07	2.42e-05	significant
	Kinesin	PF00225.18	185	224	0.83	0.00328	0.0377	significant
	Peptidase_S10	PF00450.17	144	180	0.8	0.00371	0.0408	significant
	peroxidase	PF00141.18	417	537	0.78	5.94e-08	4.21e-06	significant
	AAA	PF00004.24	162	207	0.78	0.000952	0.0132	significant
	ABC_membrane	PF00664.18	289	389	0.74	2.77e-07	1.61e-05	significant
	AMP-binding	PF00501.23	114	158	0.72	0.000475	0.00791	significant
	Cellulose_synt	PF03552.9	105	146	0.72	0.000719	0.0105	significant
	ABC_tran	PF00005.22	400	560	0.71	2.06e-11	8.78e-09	significant
	Sugar_tr	PF00083.19	119	168	0.71	0.000183	0.00365	significant
	PIP5K	PF01504.13	85	119	0.71	0.00195	0.0244	significant
	Piwi	PF02171.12	91	132	0.69	0.000474	0.00791	significant
	Peptidase_S8	PF00082.17	101	148	0.68	0.000163	0.00331	significant
	HSP70	PF00012.15	69	104	0.66	0.000895	0.0127	significant
	Cpn60_TCP1	PF00118.19	95	147	0.65	3.74e-05	0.00104	significant
	MatE	PF01554.13	153	239	0.64	9.59e-08	5.83e-06	significant
	HECT	PF00632.20	93	146	0.64	2.62e-05	0.000836	significant
	CMAS	PF02353.15	53	84	0.63	0.00121	0.0164	significant
	Myosin_head	PF00063.16	50	80	0.63	0.00135	0.0182	significant
	Lipoxygenase	PF00305.14	42	67	0.63	0.0035	0.0399	significant
	Cu-oxidase_3	PF07732.10	52	85	0.61	0.000654	0.00982	significant
	Chal_sti_synt_C	PF02797.10	47	80	0.59	0.000474	0.00791	significant
	RCC1	PF00415.13	74	128	0.58	6.38e-06	0.000233	significant
	PAH	PF02671.16	43	76	0.57	0.000351	0.0064	significant
	Chloroa_b-bind	PF00504.16	29	51	0.57	0.00361	0.0408	significant
	HSP90	PF00183.13	27	48	0.56	0.00422	0.0456	significant
	PI3_PI4_kinase	PF00454.22	52	94	0.55	4.43e-05	0.00113	significant
	Cu-oxidase_2	PF07731.9	26	47	0.55	0.00387	0.0422	significant
	Galactosyl_T	PF01762.16	44	81	0.54	0.000108	0.00241	significant
	Amidase	PF01425.16	33	61	0.54	0.000734	0.0106	significant
	E1-E2_ATPase	PF00122.15	62	118	0.53	1.24e-06	5.66e-05	significant
	Cu-oxidase	PF00394.17	58	111	0.52	2.24e-06	8.91e-05	significant
	C2	PF00168.25	45	89	0.51	1.17e-05	0.000402	significant
	GTP_EFTU	PF00009.22	82	164	0.5	1.79e-09	3.26e-07	significant
	DIL	PF01843.14	32	66	0.48	8.36e-05	0.00191	significant
	Glyco_hydro_19	PF00182.14	30	62	0.48	0.000133	0.00294	significant
	Amino_oxidase	PF01593.19	56	118	0.47	8.14e-08	5.19e-06	significant
	NAS	PF03059.11	20	43	0.47	0.000972	0.0133	significant
	B56	PF01603.15	18	39	0.46	0.00156	0.0203	significant
	RNA_pol_Rpb2_6	PF00562.23	17	37	0.46	0.00198	0.0246	significant
	Hydrolase	PF00702.21	43	95	0.45	5.21e-07	2.66e-05	significant
	AA_permease_2	PF13520.1	22	49	0.45	0.000284	0.00532	significant
	Auxin_resp	PF06507.8	46	108	0.43	1.89e-08	2.42e-06	significant
	HgmA	PF04209.8	42	100	0.42	4.55e-08	3.42e-06	significant
	Glyco_hydro_9	PF00759.14	36	86	0.42	3.7e-07	2.05e-05	significant
	Glyco_hydro_10	PF00331.15	25	59	0.42	3.01e-05	0.000894	significant
	Glyco_hydro_14	PF01373.12	13	32	0.41	0.00152	0.0201	significant
	BRO1	PF03097.13	11	27	0.41	0.00364	0.0408	significant
	A_deamin	PF02137.13	18	45	0.4	0.000143	0.003	significant
	Peptidase_M3	PF01432.15	12	30	0.4	0.0019	0.024	significant
	Dynamin_M	PF01031.15	12	30	0.4	0.0019	0.024	significant
	Cation_ATPase_C	PF00689.16	20	51	0.39	4.04e-05	0.00107	significant
	Na_H_Exchanger	PF00999.16	33	86	0.38	6.33e-08	4.25e-06	significant
	GATase	PF00117.23	11	29	0.38	0.00154	0.0203	significant
	Pyrophosphatase	PF00719.14	9	24	0.38	0.00371	0.0408	significant
	G-alpha	PF00503.15	17	47	0.36	3.26e-05	0.000944	significant
	Proteasome	PF00227.21	9	25	0.36	0.00237	0.0278	significant
	Ldh_1_C	PF02866.13	11	31	0.35	0.000639	0.00971	significant
	PCRF	PF03462.13	11	31	0.35	0.000639	0.00971	significant
	Cullin	PF00888.17	33	96	0.34	9.34e-10	2.38e-07	significant
	Metallophos	PF00149.23	14	41	0.34	5.91e-05	0.00142	significant
	Shikimate_DH	PF01488.15	10	30	0.33	0.000496	0.00791	significant
	GlutR_N	PF05201.10	10	30	0.33	0.000496	0.00791	significant
	Gal-bind_lectin	PF00337.17	10	30	0.33	0.000496	0.00791	significant
	Sucrose_synth	PF00862.14	67	210	0.32	4.19e-21	5.34e-18	significant
	Cation_efflux	PF01545.16	18	57	0.32	7.74e-07	3.66e-05	significant
	CPSase_L_D2	PF02786.12	10	31	0.32	0.000313	0.00579	significant
	Transketolase_C	PF02780.15	9	28	0.32	0.000599	0.00938	significant
	PGI	PF00342.14	6	19	0.32	0.00432	0.0463	significant
	Lyase_aromatic	PF00221.14	48	157	0.31	7.81e-17	4.98e-14	significant
	Ribosomal_L2_C	PF03947.13	9	29	0.31	0.000375	0.00661	significant
	Carboxyl_trans	PF01039.17	9	29	0.31	0.000375	0.00661	significant
	Ldh_1_N	PF00056.18	8	26	0.31	0.000718	0.0105	significant
	Transket_pyr	PF02779.19	13	44	0.3	7.16e-06	0.000254	significant
	Catalase	PF00199.14	9	30	0.3	0.000234	0.00452	significant
	MCM	PF00493.18	18	64	0.28	3.05e-08	2.59e-06	significant
	Tubulin_C	PF03953.12	13	47	0.28	1.73e-06	7.44e-05	significant
	Lipase_3	PF01764.20	6	23	0.26	0.000603	0.00938	significant
	Asparaginase_2	PF01112.13	8	32	0.25	3.86e-05	0.00105	significant
	Voltage_CLC	PF00654.15	15	63	0.24	4.03e-09	6.43e-07	significant
	CTP_transf_2	PF01467.21	4	17	0.24	0.00214	0.0263	significant
	Tubulin	PF00091.20	13	56	0.23	2.17e-08	2.51e-06	significant
	zf-UDP	PF14569.1	7	30	0.23	4.31e-05	0.00112	significant
	CPSF_A	PF03178.10	12	54	0.22	2.37e-08	2.52e-06	significant
	ACOX	PF01756.14	8	36	0.22	5.16e-06	0.000194	significant
	CLP_protease	PF00574.18	5	23	0.22	0.000242	0.0046	significant
	H_PPase	PF03030.11	6	29	0.21	2.81e-05	0.000873	significant
	GNT-I	PF03071.10	6	28	0.21	4.71e-05	0.00116	significant
	FSH1	PF03959.8	5	24	0.21	0.000143	0.003	significant
	Dynamin_N	PF00350.18	5	24	0.21	0.000143	0.003	significant
	RCC_reductase	PF06405.6	4	19	0.21	0.000747	0.0107	significant
	Pyr_redox_2	PF07992.9	7	36	0.19	1.97e-06	8.13e-05	significant
	CTP_synth_N	PF06418.9	4	22	0.18	0.000151	0.0031	significant
	Acyl-CoA_ox_N	PF14749.1	6	36	0.17	7.09e-07	3.48e-05	significant
	Iso_dh	PF00180.15	7	44	0.16	2.95e-08	2.59e-06	significant
	FGGY_C	PF02782.11	7	46	0.15	1.02e-08	1.44e-06	significant
	MMS1_N	PF10433.4	7	50	0.14	1.2e-09	2.56e-07	significant
	Coq4	PF05019.8	5	40	0.13	2.71e-08	2.59e-06	significant
	Pyr_redox_dim	PF02852.17	3	23	0.13	2.88e-05	0.000876	significant
	Phosphoesterase	PF04185.9	2	24	0.08	4.76e-06	0.000184	significant
	FGGY_N	PF00370.16	1	40	0.03	1.38e-10	4.39e-08	significant
	ATP-sulfurylase	PF01747.12	1	30	0.03	3.94e-08	3.14e-06	significant
	IMS	PF00817.15	15	6	2.5	0.0825	0.32	nonsignificant
	CN_hydrolase	PF00795.17	15	6	2.5	0.0825	0.32	nonsignificant
	FAD_binding_7	PF03441.9	14	6	2.33	0.117	0.402	nonsignificant
	B3	PF02362.16	29	13	2.23	0.0318	0.185	nonsignificant
	Peptidase_M24	PF00557.19	37	17	2.18	0.0185	0.125	nonsignificant
	RRM_5	PF13893.1	37	18	2.06	0.0283	0.169	nonsignificant
	Mob1_phocein	PF03637.12	14	7	2	0.194	0.482	nonsignificant
	Pirin_C	PF05726.8	14	7	2	0.194	0.482	nonsignificant
	Ceramidase_alk	PF04734.8	14	7	2	0.194	0.482	nonsignificant
	Serpin	PF00079.15	51	27	1.89	0.0228	0.143	nonsignificant
	Arf	PF00025.16	17	9	1.89	0.188	0.472	nonsignificant
	Annexin	PF00191.15	32	17	1.88	0.0728	0.305	nonsignificant
	Glyco_transf_5	PF08323.6	30	16	1.88	0.0843	0.325	nonsignificant
	CBM_25	PF03423.8	43	23	1.87	0.0397	0.208	nonsignificant
	ECH	PF00378.15	28	15	1.87	0.0977	0.362	nonsignificant
	CH	PF00307.26	13	7	1.86	0.263	0.563	nonsignificant
	LigB	PF02900.13	13	7	1.86	0.263	0.563	nonsignificant
	Pro_isomerase	PF00160.16	46	25	1.84	0.0382	0.205	nonsignificant
	Ribosomal_S25	PF03297.10	18	10	1.8	0.212	0.509	nonsignificant
	3HCDH_N	PF02737.13	25	14	1.79	0.147	0.429	nonsignificant
	GDPD	PF03009.12	46	26	1.77	0.0531	0.252	nonsignificant
	SNF2_N	PF00176.18	86	49	1.76	0.00919	0.0809	nonsignificant
	ThiF	PF00899.16	31	18	1.72	0.131	0.414	nonsignificant
	Fibrillarin	PF01269.12	29	17	1.71	0.152	0.435	nonsignificant
	Glyco_transf_8	PF01501.15	56	33	1.7	0.0491	0.236	nonsignificant
	SIP1	PF04938.7	18	11	1.64	0.302	0.578	nonsignificant
	FANCF	PF11107.3	13	8	1.63	0.388	0.624	nonsignificant
	RRM_6	PF14259.1	76	47	1.62	0.0393	0.208	nonsignificant
	Agenet	PF05641.7	16	10	1.6	0.356	0.59	nonsignificant
	Terpene_synth	PF01397.16	166	106	1.57	0.0049	0.0517	nonsignificant
	Thaumatin	PF00314.12	42	27	1.56	0.164	0.454	nonsignificant
	Met_gamma_lyase	PF06838.6	14	9	1.56	0.422	0.663	nonsignificant
	B_lectin	PF01453.19	55	36	1.53	0.13	0.414	nonsignificant
	NAGLU	PF05089.7	18	12	1.5	0.411	0.647	nonsignificant
	Ank_3	PF13606.1	18	12	1.5	0.411	0.647	nonsignificant
	adh_short	PF00106.20	22	15	1.47	0.397	0.628	nonsignificant
	SAC3_GANP	PF03399.11	22	15	1.47	0.397	0.628	nonsignificant
	RPE65	PF03055.10	35	24	1.46	0.294	0.565	nonsignificant
	Abhydrolase_3	PF07859.8	19	13	1.46	0.436	0.675	nonsignificant
	FA_desaturase_2	PF03405.9	19	13	1.46	0.436	0.675	nonsignificant
	Nol1_Nop2_Fmu	PF01189.12	29	20	1.45	0.349	0.58	nonsignificant
	RRM_1	PF00076.17	104	74	1.41	0.114	0.4	nonsignificant
	Stress-antifung	PF01657.12	82	58	1.41	0.151	0.435	nonsignificant
	Peptidase_M16	PF00675.15	21	15	1.4	0.484	0.725	nonsignificant
	Lectin_legB	PF00139.14	161	116	1.39	0.0613	0.277	nonsignificant
	Peptidase_C13	PF01650.13	22	16	1.38	0.506	0.725	nonsignificant
	Not1	PF04054.10	19	14	1.36	0.56	0.778	nonsignificant
	Peptidase_C65	PF10275.4	15	11	1.36	0.596	0.805	nonsignificant
	PRONE	PF03759.8	35	26	1.35	0.446	0.687	nonsignificant
	FAE1_CUT1_RppA	PF08392.7	132	99	1.33	0.158	0.442	nonsignificant
	CLASP_N	PF12348.3	28	21	1.33	0.516	0.731	nonsignificant
	AAA_12	PF13087.1	83	64	1.3	0.337	0.579	nonsignificant
	SKI	PF01202.17	13	10	1.3	0.7	0.862	nonsignificant
	Transferase	PF02458.10	128	99	1.29	0.242	0.554	nonsignificant
	Ist1	PF03398.9	31	24	1.29	0.567	0.779	nonsignificant
	Tub	PF01167.13	22	17	1.29	0.625	0.808	nonsignificant
	ubiquitin	PF00240.18	22	17	1.29	0.625	0.808	nonsignificant
	AAA_11	PF13086.1	86	67	1.28	0.359	0.594	nonsignificant
	Myb_DNA-binding	PF00249.26	56	44	1.27	0.484	0.725	nonsignificant
	Xan_ur_permease	PF00860.15	19	15	1.27	0.693	0.856	nonsignificant
	Topoisom_bac	PF01131.15	14	11	1.27	0.726	0.878	nonsignificant
	Methyltransf_7	PF03492.10	49	39	1.26	0.551	0.766	nonsignificant
	Glyco_hydro_31	PF01055.21	24	19	1.26	0.664	0.83	nonsignificant
	ANF_receptor	PF01094.23	66	53	1.25	0.518	0.733	nonsignificant
	Glyco_transf_20	PF00982.16	20	16	1.25	0.714	0.878	nonsignificant
	Ribonuclease_3	PF00636.21	20	16	1.25	0.714	0.878	nonsignificant
	MIF4G	PF02854.14	15	12	1.25	0.751	0.892	nonsignificant
	AA_permease	PF00324.16	15	12	1.25	0.751	0.892	nonsignificant
	Glyco_hydro_28	PF00295.12	51	41	1.24	0.574	0.779	nonsignificant
	Reticulon	PF02453.12	21	17	1.24	0.733	0.878	nonsignificant
	LRR_1	PF00560.28	615	499	1.23	0.0718	0.303	nonsignificant
	Sec16_C	PF12931.2	32	26	1.23	0.684	0.85	nonsignificant
	Glyco_hydro_16	PF00722.16	50	41	1.22	0.641	0.812	nonsignificant
	PPR_1	PF12854.2	805	672	1.2	0.126	0.414	nonsignificant
	RecA	PF00154.16	18	15	1.2	0.814	0.939	nonsignificant
	Mre11_DNA_bind	PF04152.9	18	15	1.2	0.814	0.939	nonsignificant
	PQQ_3	PF13570.1	18	15	1.2	0.814	0.939	nonsignificant
	Trehalose_PPase	PF02358.11	31	26	1.19	0.776	0.917	nonsignificant
	FH2	PF02181.18	87	74	1.18	0.697	0.86	nonsignificant
	Skp1	PF01466.14	20	17	1.18	0.85	0.955	nonsignificant
	G6PD_C	PF02781.11	13	11	1.18	0.87	0.955	nonsignificant
	Phosphorylase	PF00343.15	13	11	1.18	0.87	0.955	nonsignificant
	PPR	PF01535.15	1083	922	1.17	0.178	0.454	nonsignificant
	PPR_2	PF13041.1	1118	956	1.17	0.204	0.497	nonsignificant
	PPR_3	PF13812.1	728	621	1.17	0.284	0.563	nonsignificant
	CRS1_YhbY	PF01985.16	14	12	1.17	0.891	0.955	nonsignificant
	tRNA-synt_1c	PF00749.16	22	19	1.16	0.882	0.955	nonsignificant
	Thioredoxin_8	PF13905.1	23	20	1.15	0.897	0.955	nonsignificant
	SBP	PF03110.9	15	13	1.15	0.91	0.955	nonsignificant
	PMM	PF03332.8	16	14	1.14	0.927	0.955	nonsignificant
	Sulfotransfer_1	PF00685.22	103	91	1.13	0.869	0.955	nonsignificant
	AAA_2	PF07724.9	87	77	1.13	0.889	0.955	nonsignificant
	Pirin	PF02678.11	27	24	1.13	0.95	0.958	nonsignificant
	PAP_central	PF04928.12	19	17	1.12	0.974	0.978	nonsignificant
	Ank_2	PF12796.2	107	97	1.1	0.988	0.991	nonsignificant
	tRNA-synt_1c_C	PF03950.13	11	10	1.1	0.991	0.991	nonsignificant
	UBA_e1_C	PF09358.5	11	10	1.1	0.991	0.991	nonsignificant
	Mito_carr	PF00153.22	51	47	1.09	0.927	0.955	nonsignificant
	NmrA	PF05368.8	25	23	1.09	0.954	0.96	nonsignificant
	AIRS_C	PF02769.17	12	11	1.09	0.975	0.979	nonsignificant
	zf-CCCH	PF00642.19	14	13	1.08	0.946	0.956	nonsignificant
	Pkinase_Tyr	PF07714.12	3486	3252	1.07	0.218	0.512	nonsignificant
	Peptidase_M41	PF01434.13	45	42	1.07	0.884	0.955	nonsignificant
	DJ-1_PfpI	PF01965.19	16	15	1.07	0.921	0.955	nonsignificant
	G6PD_N	PF00479.17	16	15	1.07	0.921	0.955	nonsignificant
	Meth_synt_1	PF08267.7	15	14	1.07	0.933	0.955	nonsignificant
	Meth_synt_2	PF01717.13	15	14	1.07	0.933	0.955	nonsignificant
	Syja_N	PF02383.13	33	31	1.06	0.88	0.955	nonsignificant
	JmjC	PF02373.17	83	79	1.05	0.747	0.889	nonsignificant
	SAD_SRA	PF02182.12	44	42	1.05	0.803	0.933	nonsignificant
	Aminotran_3	PF00202.16	22	21	1.05	0.86	0.955	nonsignificant
	Abhydrolase_6	PF12697.2	21	20	1.05	0.869	0.955	nonsignificant
	Peptidase_S9	PF00326.16	29	28	1.04	0.806	0.933	nonsignificant
	SRP54	PF00448.17	25	24	1.04	0.835	0.955	nonsignificant
	Calreticulin	PF00262.13	25	24	1.04	0.835	0.955	nonsignificant
	DUF1637	PF07847.7	32	31	1.03	0.786	0.928	nonsignificant
	Malectin	PF11721.3	31	30	1.03	0.792	0.933	nonsignificant
	PTR2	PF00854.16	148	145	1.02	0.495	0.725	nonsignificant
	Ank	PF00023.25	85	83	1.02	0.621	0.807	nonsignificant
	YTH	PF04146.10	50	49	1.02	0.691	0.854	nonsignificant
	MAP65_ASE1	PF03999.7	42	41	1.02	0.729	0.878	nonsignificant
	Glyco_hydro_1	PF00232.13	149	149	1	0.387	0.623	nonsignificant
	Glyco_hydro_3_C	PF01915.17	60	60	1	0.583	0.788	nonsignificant
	Aminotran_1_2	PF00155.16	50	50	1	0.616	0.807	nonsignificant
	Glyco_tranf_2_3	PF13641.1	38	38	1	0.662	0.828	nonsignificant
	MutS_V	PF00488.16	32	32	1	0.688	0.852	nonsignificant
	Alliinase_C	PF04864.8	20	20	1	0.751	0.892	nonsignificant
	TAXi_C	PF14541.1	18	18	1	0.764	0.904	nonsignificant
	Coatomer_WDAD	PF04053.9	14	14	1	0.791	0.933	nonsignificant
	Topoisom_I_N	PF02919.10	13	13	1	0.798	0.933	nonsignificant
	Topoisom_I	PF01028.15	13	13	1	0.798	0.933	nonsignificant
	tRNA-synt_His	PF13393.1	13	13	1	0.798	0.933	nonsignificant
	Cys_Met_Meta_PP	PF01053.15	12	12	1	0.806	0.933	nonsignificant
	Pec_lyase_C	PF00544.14	11	11	1	0.814	0.939	nonsignificant
	Ald_Xan_dh_C2	PF02738.13	71	72	0.99	0.495	0.725	nonsignificant
	NAM	PF02365.10	170	173	0.98	0.276	0.563	nonsignificant
	p450	PF00067.17	847	869	0.97	0.00951	0.0825	nonsignificant
	Methyltransf_29	PF03141.11	73	76	0.96	0.391	0.627	nonsignificant
	NOT2_3_5	PF04153.13	24	25	0.96	0.621	0.807	nonsignificant
	adh_short_C2	PF13561.1	24	25	0.96	0.621	0.807	nonsignificant
	FKBP_C	PF00254.23	22	23	0.96	0.627	0.809	nonsignificant
	Peptidase_S28	PF05577.7	22	23	0.96	0.627	0.809	nonsignificant
	Hexokinase_2	PF03727.11	36	38	0.95	0.507	0.725	nonsignificant
	SLAC1	PF03595.12	35	37	0.95	0.509	0.726	nonsignificant
	A_deaminase	PF00962.17	19	20	0.95	0.636	0.811	nonsignificant
	O-FucT	PF10250.4	58	62	0.94	0.361	0.596	nonsignificant
	UDPGT	PF00201.13	46	49	0.94	0.426	0.666	nonsignificant
	PALP	PF00291.20	28	30	0.93	0.519	0.733	nonsignificant
	RNA_pol_Rpb1_4	PF05000.12	27	29	0.93	0.52	0.733	nonsignificant
	Aminotran_5	PF00266.14	13	14	0.93	0.65	0.819	nonsignificant
	NAD_binding_4	PF07993.7	70	76	0.92	0.27	0.563	nonsignificant
	RNA_pol_Rpb1_1	PF04997.7	34	37	0.92	0.436	0.675	nonsignificant
	TIM	PF00121.13	11	12	0.92	0.653	0.819	nonsignificant
	Peptidase_M16_C	PF05193.16	29	32	0.91	0.438	0.675	nonsignificant
	UQ_con	PF00179.21	29	32	0.91	0.438	0.675	nonsignificant
	AUX_IAA	PF02309.11	21	23	0.91	0.526	0.733	nonsignificant
	Sec7	PF01369.15	20	22	0.91	0.526	0.733	nonsignificant
	AIG1	PF04548.11	10	11	0.91	0.654	0.819	nonsignificant
	Aldo_ket_red	PF00248.16	62	69	0.9	0.236	0.542	nonsignificant
	Actin	PF00022.14	35	39	0.9	0.37	0.6	nonsignificant
	PfkB	PF00294.19	19	21	0.9	0.526	0.733	nonsignificant
	Glyco_hydro_3	PF00933.16	72	81	0.89	0.178	0.454	nonsignificant
	Cupin_1	PF00190.17	40	45	0.89	0.315	0.579	nonsignificant
	tRNA-synt_1	PF00133.17	40	45	0.89	0.315	0.579	nonsignificant
	LRR_9	PF14580.1	17	19	0.89	0.526	0.733	nonsignificant
	Act-Frag_cataly	PF09192.5	17	19	0.89	0.526	0.733	nonsignificant
	XRN_N	PF03159.13	17	19	0.89	0.526	0.733	nonsignificant
	Alpha-L-AF_C	PF06964.7	17	19	0.89	0.526	0.733	nonsignificant
	DNMT1-RFD	PF12047.3	16	18	0.89	0.525	0.733	nonsignificant
	BAH	PF01426.13	16	18	0.89	0.525	0.733	nonsignificant
	PAZ	PF02170.17	87	99	0.88	0.118	0.402	nonsignificant
	RNA_pol_Rpb1_2	PF00623.15	49	56	0.88	0.231	0.533	nonsignificant
	Beach	PF02138.13	36	41	0.88	0.312	0.579	nonsignificant
	Aldose_epim	PF01263.15	29	33	0.88	0.366	0.597	nonsignificant
	Prenyltrans	PF00432.16	21	24	0.88	0.433	0.672	nonsignificant
	PTH2	PF01981.11	15	17	0.88	0.524	0.733	nonsignificant
	Peptidase_M1	PF01433.15	15	17	0.88	0.524	0.733	nonsignificant
	PGK	PF00162.14	14	16	0.88	0.522	0.733	nonsignificant
	RNA_pol_Rpb2_1	PF04563.10	14	16	0.88	0.522	0.733	nonsignificant
	Glyco_hydro_32N	PF00251.15	164	188	0.87	0.0265	0.162	nonsignificant
	Oxidored_FMN	PF00724.15	68	78	0.87	0.152	0.435	nonsignificant
	Cyclin_N	PF00134.18	41	47	0.87	0.267	0.563	nonsignificant
	WRKY	PF03106.10	33	38	0.87	0.31	0.579	nonsignificant
	cobW	PF02492.14	20	23	0.87	0.431	0.671	nonsignificant
	Peptidase_C1	PF00112.18	113	132	0.86	0.0457	0.222	nonsignificant
	GDA1_CD39	PF01150.12	32	37	0.86	0.308	0.579	nonsignificant
	SMC_N	PF02463.14	11	13	0.85	0.513	0.73	nonsignificant
	polyprenyl_synt	PF00348.12	11	13	0.85	0.513	0.73	nonsignificant
	tRNA-synt_2	PF00152.15	38	45	0.84	0.22	0.516	nonsignificant
	Kelch_1	PF01344.20	27	32	0.84	0.3	0.574	nonsignificant
	PC_rep	PF01851.17	16	19	0.84	0.421	0.663	nonsignificant
	DNA_methylase	PF00145.12	29	35	0.83	0.249	0.559	nonsignificant
	TPR_11	PF13414.1	20	24	0.83	0.349	0.58	nonsignificant
	GIDA	PF01134.17	10	12	0.83	0.508	0.726	nonsignificant
	Pyridoxal_deC	PF00282.14	107	130	0.82	0.0235	0.145	nonsignificant
	SLIDE	PF09111.5	23	28	0.82	0.29	0.563	nonsignificant
	Thymidylat_synt	PF00303.14	18	22	0.82	0.342	0.579	nonsignificant
	DHFR_1	PF00186.14	18	22	0.82	0.342	0.579	nonsignificant
	DXP_redisom_C	PF08436.7	9	11	0.82	0.502	0.725	nonsignificant
	Inositol_P	PF00459.20	9	11	0.82	0.502	0.725	nonsignificant
	DXP_reductoisom	PF02670.11	9	11	0.82	0.502	0.725	nonsignificant
	ENTH	PF01417.15	9	11	0.82	0.502	0.725	nonsignificant
	Glyco_hydro_35	PF01301.14	47	58	0.81	0.112	0.397	nonsignificant
	zf-CCHC	PF00098.18	21	26	0.81	0.283	0.563	nonsignificant
	FAD_binding_5	PF00941.16	51	64	0.8	0.08	0.316	nonsignificant
	Pectinesterase	PF01095.14	28	35	0.8	0.2	0.494	nonsignificant
	Hexokinase_1	PF00349.16	20	25	0.8	0.279	0.563	nonsignificant
	Gelsolin	PF00626.17	20	25	0.8	0.279	0.563	nonsignificant
	tRNA-synt_1e	PF01406.14	12	15	0.8	0.402	0.634	nonsignificant
	Chal_sti_synt_N	PF00195.14	89	113	0.79	0.0163	0.116	nonsignificant
	Aconitase	PF00330.15	15	19	0.79	0.328	0.579	nonsignificant
	Brix	PF04427.13	15	19	0.79	0.328	0.579	nonsignificant
	TPR_12	PF13424.1	11	14	0.79	0.395	0.627	nonsignificant
	TPR_2	PF07719.12	11	14	0.79	0.395	0.627	nonsignificant
	Glyco_hydro_17	PF00332.13	62	79	0.78	0.0426	0.215	nonsignificant
	EF-hand_1	PF00036.27	36	46	0.78	0.119	0.402	nonsignificant
	XS	PF03468.9	14	18	0.78	0.321	0.579	nonsignificant
	Ras	PF00071.17	43	56	0.77	0.0709	0.3	nonsignificant
	Adap_comp_sub	PF00928.16	10	13	0.77	0.386	0.622	nonsignificant
	START	PF01852.14	50	66	0.76	0.0427	0.215	nonsignificant
	MIP	PF00230.15	28	37	0.76	0.128	0.414	nonsignificant
	Glyco_hydro_38	PF01074.17	25	33	0.76	0.152	0.435	nonsignificant
	GATase_7	PF13537.1	13	17	0.76	0.315	0.579	nonsignificant
	PP2C	PF00481.16	88	118	0.75	0.00495	0.0518	nonsignificant
	UCH	PF00443.24	87	116	0.75	0.00596	0.058	nonsignificant
	FMO-like	PF00743.14	30	40	0.75	0.106	0.377	nonsignificant
	Rep_fac-A_C	PF08646.5	27	36	0.75	0.125	0.414	nonsignificant
	Sod_Fe_C	PF02777.13	15	20	0.75	0.253	0.563	nonsignificant
	MORN	PF02493.15	9	12	0.75	0.376	0.607	nonsignificant
	Peptidase_C12	PF01088.16	9	12	0.75	0.376	0.607	nonsignificant
	5_nucleotid	PF05761.9	9	12	0.75	0.376	0.607	nonsignificant
	Glyco_hydro_38C	PF07748.8	26	35	0.74	0.122	0.411	nonsignificant
	Asn_synthase	PF00733.16	14	19	0.74	0.246	0.559	nonsignificant
	Peptidase_M20	PF01546.23	14	19	0.74	0.246	0.559	nonsignificant
	Methyltransf_2	PF00891.13	61	83	0.73	0.0149	0.107	nonsignificant
	Ank_4	PF13637.1	30	41	0.73	0.0838	0.324	nonsignificant
	HSF_DNA-bind	PF00447.12	19	26	0.73	0.167	0.454	nonsignificant
	DUF296	PF03479.10	16	22	0.73	0.199	0.494	nonsignificant
	Glyco_hydro_47	PF01532.15	11	15	0.73	0.298	0.571	nonsignificant
	PARP	PF00644.15	23	32	0.72	0.113	0.397	nonsignificant
	ArfGap	PF01412.13	21	29	0.72	0.137	0.414	nonsignificant
	CRAL_TRIO	PF00650.15	40	56	0.71	0.0335	0.19	nonsignificant
	RNA_pol_Rpb1_3	PF04983.13	22	31	0.71	0.109	0.387	nonsignificant
	DS	PF01916.12	12	17	0.71	0.23	0.532	nonsignificant
	TPR_1	PF00515.23	12	17	0.71	0.23	0.532	nonsignificant
	Aldedh	PF00171.17	40	57	0.7	0.0263	0.162	nonsignificant
	RNA_pol_Rpb1_5	PF04998.12	32	46	0.7	0.0424	0.215	nonsignificant
	Arm	PF00514.18	23	33	0.7	0.0868	0.333	nonsignificant
	Branch	PF02485.16	24	35	0.69	0.069	0.293	nonsignificant
	CwfJ_C_1	PF04677.10	20	29	0.69	0.101	0.367	nonsignificant
	S6PP	PF05116.8	18	26	0.69	0.124	0.414	nonsignificant
	ERAP1_C	PF11838.3	11	16	0.69	0.221	0.517	nonsignificant
	DHDPS	PF00701.17	9	13	0.69	0.276	0.563	nonsignificant
	MFS_1	PF07690.11	27	40	0.68	0.0455	0.222	nonsignificant
	tRNA-synt_2e	PF02091.10	21	31	0.68	0.0802	0.316	nonsignificant
	S1-P1_nuclease	PF02265.11	36	54	0.67	0.0176	0.122	nonsignificant
	NAGLU_C	PF12972.2	24	36	0.67	0.0525	0.25	nonsignificant
	tRNA-synt_2b	PF00587.20	14	21	0.67	0.139	0.418	nonsignificant
	UbiA	PF01040.13	12	18	0.67	0.17	0.454	nonsignificant
	GATase_6	PF13522.1	10	15	0.67	0.211	0.507	nonsignificant
	Rhodanese	PF00581.15	8	12	0.67	0.263	0.563	nonsignificant
	2-oxoacid_dh	PF00198.18	34	52	0.65	0.0161	0.115	nonsignificant
	RabGAP-TBC	PF00566.13	24	37	0.65	0.0396	0.208	nonsignificant
	Lipase_GDSL	PF00657.17	24	37	0.65	0.0396	0.208	nonsignificant
	Rhomboid	PF01694.17	17	26	0.65	0.0886	0.336	nonsignificant
	RNB	PF00773.14	17	26	0.65	0.0886	0.336	nonsignificant
	Jacalin	PF01419.12	17	26	0.65	0.0886	0.336	nonsignificant
	PUF	PF00806.14	36	56	0.64	0.0102	0.0848	nonsignificant
	NAD_binding_6	PF08030.7	21	33	0.64	0.0452	0.222	nonsignificant
	Malic_M	PF03949.10	14	22	0.64	0.102	0.367	nonsignificant
	PAXNEB	PF05625.6	14	22	0.64	0.102	0.367	nonsignificant
	2-Hacid_dh_C	PF02826.14	30	48	0.63	0.013	0.0973	nonsignificant
	FAT	PF02259.18	29	46	0.63	0.0164	0.116	nonsignificant
	RNA_pol_Rpb1_7	PF04990.7	15	24	0.63	0.0791	0.314	nonsignificant
	RNA_pol_Rpb1_6	PF04992.9	15	24	0.63	0.0791	0.314	nonsignificant
	MutS_III	PF05192.13	12	19	0.63	0.124	0.414	nonsignificant
	CoaE	PF01121.15	10	16	0.63	0.152	0.435	nonsignificant
	Glyco_transf_43	PF03360.11	10	16	0.63	0.152	0.435	nonsignificant
	Peptidase_C54	PF03416.14	10	16	0.63	0.152	0.435	nonsignificant
	DNA_pol_B	PF00136.16	21	34	0.62	0.0335	0.19	nonsignificant
	Sec23_trunk	PF04811.10	13	21	0.62	0.0958	0.356	nonsignificant
	KH_1	PF00013.24	20	33	0.61	0.0314	0.184	nonsignificant
	KH_3	PF13014.1	17	28	0.61	0.048	0.232	nonsignificant
	Spc97_Spc98	PF04130.8	17	28	0.61	0.048	0.232	nonsignificant
	Lig_chan	PF00060.21	14	23	0.61	0.0741	0.31	nonsignificant
	GTP_cyclohydroI	PF01227.17	11	18	0.61	0.116	0.402	nonsignificant
	Cyclin_C	PF02984.14	27	45	0.6	0.0108	0.0884	nonsignificant
	DNA_pol_A	PF00476.15	25	42	0.6	0.0128	0.097	nonsignificant
	PFK	PF00365.15	12	20	0.6	0.0893	0.337	nonsignificant
	UDPGP	PF01704.13	9	15	0.6	0.141	0.425	nonsignificant
	KAT11	PF08214.6	24	41	0.59	0.0119	0.0921	nonsignificant
	Exo70	PF03081.10	25	43	0.58	0.00937	0.0819	nonsignificant
	TAXi_N	PF14543.1	19	33	0.58	0.0212	0.137	nonsignificant
	Asp	PF00026.18	18	31	0.58	0.0271	0.164	nonsignificant
	Kelch_3	PF13415.1	18	31	0.58	0.0271	0.164	nonsignificant
	malic	PF00390.14	12	21	0.57	0.0634	0.286	nonsignificant
	tRNA-synt_2c	PF01411.14	8	14	0.57	0.13	0.414	nonsignificant
	Adaptin_N	PF01602.15	20	36	0.56	0.0119	0.0921	nonsignificant
	PPDK_N	PF01326.14	20	36	0.56	0.0119	0.0921	nonsignificant
	V_ATPase_I	PF01496.14	14	25	0.56	0.0379	0.204	nonsignificant
	Hist_deacetyl	PF00850.14	10	18	0.56	0.0753	0.314	nonsignificant
	DEAD	PF00270.24	11	20	0.55	0.0578	0.264	nonsignificant
	Peptidase_M17	PF00883.16	15	28	0.54	0.0207	0.135	nonsignificant
	Oxysterol_BP	PF01237.13	7	13	0.54	0.117	0.402	nonsignificant
	RF-1	PF00472.15	19	36	0.53	0.00767	0.0699	nonsignificant
	Kelch_4	PF13418.1	16	30	0.53	0.0161	0.115	nonsignificant
	Nop	PF01798.13	14	27	0.52	0.0186	0.126	nonsignificant
	CBM_4_9	PF02018.12	11	21	0.52	0.04	0.208	nonsignificant
	Ank_5	PF13857.1	18	36	0.5	0.0048	0.051	nonsignificant
	Trp_syntA	PF00290.15	15	30	0.5	0.01	0.0842	nonsignificant
	FAD_binding_1	PF00667.15	15	30	0.5	0.01	0.0842	nonsignificant
	GH3	PF03321.8	10	20	0.5	0.0355	0.193	nonsignificant
	USP7_ICP0_bdg	PF12436.3	8	16	0.5	0.06	0.273	nonsignificant
	His_Phos_2	PF00328.17	8	16	0.5	0.06	0.273	nonsignificant
	TIP120	PF08623.5	15	31	0.48	0.0069	0.0657	nonsignificant
	NTP_transferase	PF00483.18	9	19	0.47	0.031	0.183	nonsignificant
	Na_Ca_ex	PF01699.19	8	17	0.47	0.0401	0.208	nonsignificant
	FmdA_AmdA	PF03069.10	8	17	0.47	0.0401	0.208	nonsignificant
	Glycos_transf_1	PF00534.15	11	24	0.46	0.0125	0.0964	nonsignificant
	DXPR_C	PF13288.1	9	20	0.45	0.0206	0.135	nonsignificant
	DNA_pol_E_B	PF04042.11	9	20	0.45	0.0206	0.135	nonsignificant
	Acyl-CoA_dh_1	PF00441.19	11	25	0.44	0.00837	0.0755	nonsignificant
	Lon_C	PF05362.8	8	18	0.44	0.0265	0.162	nonsignificant
	U5_2-snRNA_bdg	PF10597.4	6	14	0.43	0.0439	0.218	nonsignificant
	RRM_4	PF10598.4	6	14	0.43	0.0439	0.218	nonsignificant
	Epimerase	PF01370.16	11	26	0.42	0.00554	0.0561	nonsignificant
	Glyco_hydro_20	PF00728.17	10	24	0.42	0.00702	0.066	nonsignificant
	Cofilin_ADF	PF00241.15	8	19	0.42	0.0173	0.121	nonsignificant
	FMN_dh	PF01070.13	8	20	0.4	0.0112	0.0901	nonsignificant
	Peptidase_S9_N	PF02897.10	8	20	0.4	0.0112	0.0901	nonsignificant
	EF-hand_7	PF13499.1	8	20	0.4	0.0112	0.0901	nonsignificant
	EFG_IV	PF03764.13	6	15	0.4	0.0281	0.168	nonsignificant
	Glyco_hydro_79n	PF03662.9	9	23	0.39	0.00576	0.057	nonsignificant
	ANTH	PF07651.11	9	23	0.39	0.00576	0.057	nonsignificant
	GATase_2	PF00310.16	7	18	0.39	0.0142	0.103	nonsignificant
	Enolase_C	PF00113.17	6	16	0.38	0.0178	0.122	nonsignificant
	ATP12	PF07542.6	6	16	0.38	0.0178	0.122	nonsignificant
	Acyl-ACP_TE	PF01643.12	6	16	0.38	0.0178	0.122	nonsignificant
	E1_dh	PF00676.15	7	19	0.37	0.00901	0.0798	nonsignificant
	Cnd1	PF12717.2	7	20	0.35	0.00569	0.057	nonsignificant
	Glu_synthase	PF01645.12	5	15	0.33	0.0138	0.1	nonsignificant
	GXGXG	PF01493.14	5	15	0.33	0.0138	0.1	nonsignificant
	Glu_syn_central	PF04898.9	5	15	0.33	0.0138	0.1	nonsignificant
	Pantoate_ligase	PF02569.10	5	16	0.31	0.00847	0.0755	nonsignificant
	Chalcone	PF02431.10	5	16	0.31	0.00847	0.0755	nonsignificant
	PK	PF00224.16	5	17	0.29	0.00517	0.0536	nonsignificant
Biological process	Decription	GO	NON-SYN	SYN	NON-SYN/SYN	Chi.sq.P-value	FDR	FDR<=0.05
	recognition of pollen	GO:0048544	34	10	3.4	0.001	0.00456	significant
	response to abiotic stimulus	GO:0009628	52	17	3.06	0.000144	0.000871	significant
	mitochondrial mRNA modification	GO:0080156	93	42	2.21	0.000139	0.000871	significant
	oxidation-reduction process	GO:0055114	235	287	0.82	0.000631	0.00308	significant
	protein folding	GO:0006457	118	146	0.81	0.0112	0.0359	significant
	translation	GO:0006412	98	125	0.78	0.0106	0.0348	significant
	transport	GO:0006810	195	266	0.73	1.19e-05	0.000156	significant
	metabolic process	GO:0008152	346	495	0.7	4.74e-11	2.08e-09	significant
	proteolysis	GO:0006508	73	108	0.68	0.00105	0.00461	significant
	drug transmembrane transport	GO:0006855	42	66	0.64	0.00462	0.0165	significant
	response to virus	GO:0009615	34	54	0.63	0.00921	0.0312	significant
	fruit dehiscence	GO:0010047	59	94	0.63	0.000558	0.00283	significant
	biosynthetic process	GO:0009058	41	66	0.62	0.00331	0.0129	significant
	transmembrane transport	GO:0055085	118	191	0.62	4.81e-07	9.07e-06	significant
	root hair elongation	GO:0048767	34	57	0.6	0.00384	0.0145	significant
	ubiquitin-dependent protein catabolic process	GO:0006511	42	71	0.59	0.0011	0.00469	significant
	response to cadmium ion	GO:0046686	51	94	0.54	2.95e-05	0.000279	significant
	protein refolding	GO:0042026	41	83	0.49	1.47e-05	0.000177	significant
	protein targeting to vacuole	GO:0006623	14	29	0.48	0.00883	0.0307	significant
	tryptophan metabolic process	GO:0006568	12	25	0.48	0.0145	0.0456	significant
	cation transport	GO:0006812	50	110	0.45	7.43e-08	2.45e-06	significant
	methylation	GO:0032259	41	93	0.44	3.86e-07	8.5e-06	significant
	cellular amino acid metabolic process	GO:0006520	23	54	0.43	7.01e-05	0.000498	significant
	brassinosteroid homeostasis	GO:0010268	12	29	0.41	0.00289	0.0116	significant
	regulation of translation	GO:0006417	10	25	0.4	0.00458	0.0165	significant
	ubiquinone biosynthetic process	GO:0006744	15	39	0.38	0.000275	0.00158	significant
	production of ta-siRNAs involved in RNA interference	GO:0010267	16	42	0.38	0.000145	0.000871	significant
	translational termination	GO:0006415	12	32	0.38	0.000806	0.0038	significant
	protein ubiquitination	GO:0016567	9	26	0.35	0.00151	0.00622	significant
	protein polymerization	GO:0051258	13	39	0.33	7.16e-05	0.000498	significant
	(1->3)-beta-D-glucan biosynthetic process	GO:0006075	61	188	0.32	9.44e-19	7.34e-17	significant
	protein catabolic process	GO:0030163	7	25	0.28	0.000522	0.00276	significant
	oxylipin biosynthetic process	GO:0031408	12	43	0.28	5.21e-06	8.6e-05	significant
	DNA-dependent DNA replication initiation	GO:0006270	11	40	0.28	9.73e-06	0.000143	significant
	response to fungus	GO:0009620	15	56	0.27	1.2e-07	3.18e-06	significant
	hyperosmotic response	GO:0006972	8	31	0.26	6.33e-05	0.000492	significant
	pollen germination	GO:0009846	6	24	0.25	0.000364	0.002	significant
	amino acid transport	GO:0006865	7	30	0.23	4.31e-05	0.000379	significant
	flavonoid biosynthetic process	GO:0009813	7	31	0.23	2.59e-05	0.000279	significant
	phenylpropanoid metabolic process	GO:0009698	30	135	0.22	1.11e-18	7.34e-17	significant
	proton transport	GO:0015992	6	28	0.21	4.71e-05	0.000389	significant
	L-serine biosynthetic process	GO:0006564	5	27	0.19	2.95e-05	0.000279	significant
	glycerol metabolic process	GO:0006071	30	13	2.31	0.0234	0.0657	nonsignificant
	cellular protein modification process	GO:0006464	24	11	2.18	0.057	0.129	nonsignificant
	metal ion transport	GO:0030001	26	12	2.17	0.0494	0.115	nonsignificant
	nucleosome assembly	GO:0006334	43	21	2.05	0.0187	0.0573	nonsignificant
	cellular potassium ion homeostasis	GO:0030007	20	10	2	0.12	0.227	nonsignificant
	protein transport	GO:0015031	45	23	1.96	0.024	0.066	nonsignificant
	auxin biosynthetic process	GO:0009851	61	34	1.79	0.0224	0.0648	nonsignificant
	regulation of defense response	GO:0031347	20	12	1.67	0.258	0.383	nonsignificant
	post-embryonic development	GO:0009791	53	32	1.66	0.0691	0.147	nonsignificant
	protein autophosphorylation	GO:0046777	36	22	1.64	0.145	0.251	nonsignificant
	RNA modification	GO:0009451	38	24	1.58	0.166	0.281	nonsignificant
	response to chitin	GO:0010200	19	12	1.58	0.327	0.447	nonsignificant
	carbohydrate biosynthetic process	GO:0016051	26	17	1.53	0.296	0.42	nonsignificant
	abscission	GO:0009838	21	14	1.5	0.375	0.499	nonsignificant
	response to other organism	GO:0051707	44	30	1.47	0.231	0.367	nonsignificant
	primary shoot apical meristem specification	GO:0010072	45	31	1.45	0.242	0.367	nonsignificant
	cellular response to salt stress	GO:0071472	111	79	1.41	0.103	0.196	nonsignificant
	defense response to bacterium	GO:0042742	44	32	1.38	0.347	0.467	nonsignificant
	cellular macromolecule metabolic process	GO:0044260	17	13	1.31	0.648	0.719	nonsignificant
	peptidyl-proline hydroxylation to 4-hydroxy-L-proline	GO:0018401	17	13	1.31	0.648	0.719	nonsignificant
	cellular response to stress	GO:0033554	88	68	1.29	0.329	0.447	nonsignificant
	primary metabolic process	GO:0044238	58	45	1.29	0.439	0.557	nonsignificant
	DNA replication	GO:0006260	33	26	1.27	0.598	0.711	nonsignificant
	defense response	GO:0006952	172	136	1.26	0.241	0.367	nonsignificant
	protein metabolic process	GO:0019538	29	23	1.26	0.637	0.719	nonsignificant
	response to abscisic acid stimulus	GO:0009737	185	148	1.25	0.265	0.385	nonsignificant
	glycogen biosynthetic process	GO:0005978	20	17	1.18	0.85	0.892	nonsignificant
	cell redox homeostasis	GO:0045454	35	31	1.13	0.932	0.946	nonsignificant
	RNA polyadenylation	GO:0043631	19	17	1.12	0.974	0.974	nonsignificant
	embryo development	GO:0009790	26	24	1.08	0.943	0.95	nonsignificant
	multicellular organismal development	GO:0007275	58	54	1.07	0.879	0.907	nonsignificant
	response to oxidative stress	GO:0006979	32	30	1.07	0.888	0.909	nonsignificant
	actin filament bundle assembly	GO:0051017	35	33	1.06	0.865	0.899	nonsignificant
	transcription, DNA-dependent	GO:0006351	68	65	1.05	0.751	0.812	nonsignificant
	diterpene phytoalexin metabolic process	GO:0051501	23	22	1.05	0.852	0.892	nonsignificant
	flower development	GO:0009908	51	50	1.02	0.686	0.755	nonsignificant
	DNA repair	GO:0006281	18	18	1	0.764	0.819	nonsignificant
	response to wounding	GO:0009611	31	31	1	0.693	0.756	nonsignificant
	cellular amino acid biosynthetic process	GO:0008652	15	15	1	0.784	0.834	nonsignificant
	regulation of transcription, DNA-dependent	GO:0006355	252	252	1	0.261	0.383	nonsignificant
	cellular process	GO:0009987	222	223	1	0.27	0.387	nonsignificant
	response to stimulus	GO:0050896	40	41	0.98	0.574	0.689	nonsignificant
	mismatch repair	GO:0006298	27	28	0.96	0.612	0.719	nonsignificant
	regulation of development, heterochronic	GO:0040034	20	21	0.95	0.633	0.719	nonsignificant
	trichome differentiation	GO:0010026	19	20	0.95	0.636	0.719	nonsignificant
	protein phosphorylation	GO:0006468	415	439	0.95	0.0226	0.0648	nonsignificant
	histone H3 acetylation	GO:0043966	17	18	0.94	0.641	0.719	nonsignificant
	response to karrikin	GO:0080167	34	36	0.94	0.51	0.637	nonsignificant
	DNA metabolic process	GO:0006259	15	16	0.94	0.646	0.719	nonsignificant
	DNA mediated transformation	GO:0009294	24	26	0.92	0.524	0.637	nonsignificant
	regulation of transcription from RNA polymerase II promoter	GO:0006357	23	25	0.92	0.525	0.637	nonsignificant
	response to stress	GO:0006950	78	85	0.92	0.235	0.367	nonsignificant
	carbohydrate metabolic process	GO:0005975	178	195	0.91	0.0647	0.142	nonsignificant
	glucose metabolic process	GO:0006006	18	20	0.9	0.526	0.637	nonsignificant
	DNA methylation	GO:0006306	25	28	0.89	0.437	0.557	nonsignificant
	embryo sac development	GO:0009553	25	28	0.89	0.437	0.557	nonsignificant
	defense response to fungus, incompatible interaction	GO:0009817	15	17	0.88	0.524	0.637	nonsignificant
	signal transduction	GO:0007165	50	57	0.88	0.232	0.367	nonsignificant
	ATP biosynthetic process	GO:0006754	18	21	0.86	0.427	0.557	nonsignificant
	microtubule-based movement	GO:0007018	28	33	0.85	0.302	0.424	nonsignificant
	response to water deprivation	GO:0009414	14	17	0.82	0.413	0.545	nonsignificant
	fatty acid biosynthetic process	GO:0006633	37	45	0.82	0.181	0.302	nonsignificant
	electron transport chain	GO:0022900	79	99	0.8	0.0301	0.0812	nonsignificant
	response to biotic stimulus	GO:0009607	15	19	0.79	0.328	0.447	nonsignificant
	phosphorylation	GO:0016310	58	74	0.78	0.0489	0.115	nonsignificant
	regulation of circadian rhythm	GO:0042752	32	41	0.78	0.138	0.243	nonsignificant
	anaphase	GO:0051322	20	26	0.77	0.22	0.359	nonsignificant
	lipid metabolic process	GO:0006629	56	73	0.77	0.0387	0.0965	nonsignificant
	embryo development ending in seed dormancy	GO:0009793	58	76	0.76	0.0327	0.0862	nonsignificant
	protein processing	GO:0016485	16	21	0.76	0.259	0.383	nonsignificant
	oligopeptide transport	GO:0006857	27	36	0.75	0.125	0.233	nonsignificant
	pollen development	GO:0009555	34	46	0.74	0.0733	0.154	nonsignificant
	vesicle-mediated transport	GO:0016192	27	37	0.73	0.0985	0.191	nonsignificant
	cellular protein metabolic process	GO:0044267	16	22	0.73	0.199	0.329	nonsignificant
	ovule development	GO:0048481	29	40	0.73	0.0815	0.167	nonsignificant
	phosphate-containing compound metabolic process	GO:0006796	13	18	0.72	0.239	0.367	nonsignificant
	response to auxin stimulus	GO:0009733	26	36	0.72	0.0957	0.189	nonsignificant
	sucrose biosynthetic process	GO:0005986	16	23	0.7	0.151	0.259	nonsignificant
	photosynthesis, light harvesting	GO:0009765	32	46	0.7	0.0424	0.102	nonsignificant
	chloroplast fission	GO:0010020	17	26	0.65	0.0886	0.177	nonsignificant
	diterpene phytoalexin biosynthetic process	GO:0051502	13	20	0.65	0.132	0.235	nonsignificant
	asparagine biosynthetic process	GO:0006529	13	20	0.65	0.132	0.235	nonsignificant
	phloem transport	GO:0010233	13	20	0.65	0.132	0.235	nonsignificant
	ATP catabolic process	GO:0006200	13	22	0.59	0.0688	0.147	nonsignificant
	translesion synthesis	GO:0019985	17	29	0.59	0.0348	0.09	nonsignificant
	actin filament-based movement	GO:0030048	11	19	0.58	0.0824	0.167	nonsignificant
	asparaginyl-tRNA aminoacylation	GO:0006421	11	20	0.55	0.0578	0.129	nonsignificant
	tRNA aminoacylation for protein translation	GO:0006418	15	28	0.54	0.0207	0.0621	nonsignificant
	cellular metabolic process	GO:0044237	11	21	0.52	0.04	0.0979	nonsignificant
	cortical microtubule organization	GO:0043622	10	20	0.5	0.0355	0.0902	nonsignificant
Molecular function	Decription	GO	NON-SYN	SYN	NON-SYN/SYN	Chi.sq.P-value	FDR	FDR<=0.05
	alcohol dehydrogenase (NADP+) activity	GO:0008106	24	7	3.43	0.00547	0.0189	significant
	peptidyl-prolyl cis-trans isomerase activity	GO:0003755	22	8	2.75	0.0223	0.0636	nonsignificant
	glycerophosphodiester phosphodiesterase activity	GO:0008889	30	13	2.31	0.0234	0.0652	nonsignificant
	sulfonylurea receptor activity	GO:0008281	20	10	2	0.12	0.235	nonsignificant
	protein transporter activity	GO:0008565	44	23	1.91	0.0309	0.081	nonsignificant
	lipase activity	GO:0016298	26	17	1.53	0.296	0.426	nonsignificant
	polygalacturonate 4-alpha-galacturonosyltransferase activity	GO:0047262	26	17	1.53	0.296	0.426	nonsignificant
	quercetin 7-O-glucosyltransferase activity	GO:0080044	36	24	1.5	0.245	0.387	nonsignificant
	protein serine/threonine phosphatase activity	GO:0004722	33	22	1.5	0.266	0.408	nonsignificant
	calmodulin-dependent protein kinase activity	GO:0004683	21	14	1.5	0.375	0.491	nonsignificant
	serine-type endopeptidase inhibitor activity	GO:0004867	18	12	1.5	0.411	0.528	nonsignificant
	calmodulin binding	GO:0005516	34	24	1.42	0.351	0.489	nonsignificant
	glutathione transferase activity	GO:0004364	33	24	1.38	0.415	0.528	nonsignificant
	identical protein binding	GO:0042802	129	97	1.33	0.169	0.291	nonsignificant
	solute:hydrogen antiporter activity	GO:0015299	49	37	1.32	0.406	0.527	nonsignificant
	signal transducer activity	GO:0004871	17	13	1.31	0.648	0.738	nonsignificant
	hydrolase activity, acting on ester bonds	GO:0016788	99	76	1.3	0.281	0.414	nonsignificant
	heme binding	GO:0020037	74	57	1.3	0.361	0.489	nonsignificant
	antioxidant activity	GO:0016209	20	16	1.25	0.714	0.796	nonsignificant
	carbohydrate binding	GO:0030246	102	83	1.23	0.474	0.585	nonsignificant
	DNA binding	GO:0003677	274	226	1.21	0.305	0.434	nonsignificant
	transferase activity, transferring glycosyl groups	GO:0016757	47	39	1.21	0.69	0.779	nonsignificant
	xylulokinase activity	GO:0004856	18	15	1.2	0.814	0.86	nonsignificant
	kinase activity	GO:0016301	795	690	1.15	0.428	0.539	nonsignificant
	fructan beta-(2,6)-fructosidase activity	GO:0033949	35	31	1.13	0.932	0.939	nonsignificant
	histone demethylase activity (H3-K9 specific)	GO:0032454	19	17	1.12	0.974	0.974	nonsignificant
	sequence-specific DNA binding transcription factor activity	GO:0003700	128	118	1.08	0.883	0.903	nonsignificant
	tyrosine decarboxylase activity	GO:0004837	77	72	1.07	0.84	0.874	nonsignificant
	nuclease activity	GO:0004518	16	15	1.07	0.921	0.935	nonsignificant
	phospholipase activity	GO:0004620	73	69	1.06	0.794	0.846	nonsignificant
	protein serine/threonine kinase activity	GO:0004674	130	123	1.06	0.722	0.796	nonsignificant
	carboxylesterase activity	GO:0004091	39	37	1.05	0.836	0.874	nonsignificant
	syn-pimara-7,15-diene synthase activity	GO:0034279	23	22	1.05	0.852	0.879	nonsignificant
	transferase activity, transferring phosphorus-containing groups	GO:0016772	141	135	1.04	0.638	0.734	nonsignificant
	microtubule motor activity	GO:0003777	56	54	1.04	0.738	0.806	nonsignificant
	levanase activity	GO:0031219	59	57	1.04	0.723	0.796	nonsignificant
	nucleic acid binding	GO:0003676	148	144	1.03	0.534	0.639	nonsignificant
	protein binding	GO:0005515	323	323	1	0.204	0.338	nonsignificant
	ATPase activity	GO:0016887	76	76	1	0.537	0.639	nonsignificant
	peptidase activity	GO:0008233	18	18	1	0.764	0.827	nonsignificant
	carbohydrate transmembrane transporter activity	GO:0015144	17	17	1	0.77	0.827	nonsignificant
	binding	GO:0005488	692	702	0.99	0.0332	0.0836	nonsignificant
	catalytic activity	GO:0003824	367	373	0.98	0.114	0.226	nonsignificant
	hydrolase activity, hydrolyzing O-glycosyl compounds	GO:0004553	119	121	0.98	0.365	0.489	nonsignificant
	phosphoprotein phosphatase activity	GO:0004721	34	35	0.97	0.591	0.698	nonsignificant
	protein kinase activity	GO:0004672	308	319	0.97	0.0908	0.195	nonsignificant
	ubiquitin-specific protease activity	GO:0004843	22	23	0.96	0.627	0.734	nonsignificant
	glucose-6-phosphate dehydrogenase activity	GO:0004345	18	19	0.95	0.639	0.734	nonsignificant
	actin binding	GO:0003779	53	57	0.93	0.364	0.489	nonsignificant
	unfolded protein binding	GO:0051082	50	54	0.93	0.366	0.489	nonsignificant
	ATP binding	GO:0005524	601	652	0.92	0.00136	0.00636	significant
	protein tyrosine kinase activity	GO:0004713	67	73	0.92	0.271	0.408	nonsignificant
	RNA binding	GO:0003723	75	82	0.91	0.235	0.381	nonsignificant
	nutrient reservoir activity	GO:0045735	21	23	0.91	0.526	0.638	nonsignificant
	nucleotide binding	GO:0000166	104	114	0.91	0.156	0.277	nonsignificant
	nucleoside-triphosphatase activity	GO:0017111	85	95	0.89	0.156	0.277	nonsignificant
	UDP-glucosyltransferase activity	GO:0035251	34	38	0.89	0.37	0.489	nonsignificant
	histone acetyltransferase activity	GO:0004402	16	18	0.89	0.525	0.638	nonsignificant
	cysteine-type endopeptidase activity	GO:0004197	43	49	0.88	0.268	0.408	nonsignificant
	flavin adenine dinucleotide binding	GO:0050660	21	24	0.88	0.433	0.54	nonsignificant
	transferase activity	GO:0016740	209	242	0.86	0.00889	0.0271	significant
	copper ion binding	GO:0005507	59	69	0.86	0.147	0.271	nonsignificant
	transporter activity	GO:0005215	74	87	0.85	0.0967	0.198	nonsignificant
	monooxygenase activity	GO:0004497	119	141	0.84	0.0298	0.0797	nonsignificant
	GTP binding	GO:0005525	35	42	0.83	0.216	0.353	nonsignificant
	oxidoreductase activity, acting on the aldehyde or oxo group of donors, NAD or NADP as acceptor	GO:0016620	19	23	0.83	0.346	0.487	nonsignificant
	antiporter activity	GO:0015297	69	84	0.82	0.0668	0.153	nonsignificant
	methyltransferase activity	GO:0008168	26	32	0.81	0.242	0.386	nonsignificant
	oxidoreductase activity	GO:0016491	203	251	0.81	0.000905	0.00456	significant
	ATPase activity, coupled to transmembrane movement of substances	GO:0042626	245	305	0.8	0.000191	0.00132	significant
	transferase activity, transferring acyl groups	GO:0016746	19	24	0.79	0.275	0.409	nonsignificant
	metal ion binding	GO:0046872	192	244	0.79	0.000408	0.00251	significant
	inositol or phosphatidylinositol phosphatase activity	GO:0004437	29	37	0.78	0.164	0.286	nonsignificant
	microtubule binding	GO:0008017	54	69	0.78	0.0562	0.134	nonsignificant
	ubiquitin-protein ligase activity	GO:0004842	36	47	0.77	0.0959	0.198	nonsignificant
	zinc ion binding	GO:0008270	215	282	0.76	3.8e-05	0.000331	significant
	nucleotidyltransferase activity	GO:0016779	44	58	0.76	0.0583	0.136	nonsignificant
	translation elongation factor activity	GO:0003746	28	37	0.76	0.128	0.243	nonsignificant
	serine-type endopeptidase activity	GO:0004252	21	28	0.75	0.176	0.3	nonsignificant
	sucrose-phosphate synthase activity	GO:0046524	15	20	0.75	0.253	0.395	nonsignificant
	sequence-specific DNA binding	GO:0043565	72	97	0.74	0.01	0.0298	significant
	phosphatidylinositol phosphate kinase activity	GO:0016307	38	52	0.73	0.0509	0.123	nonsignificant
	hydrolase activity	GO:0016787	80	110	0.73	0.00413	0.015	significant
	ligase activity	GO:0016874	28	39	0.72	0.0792	0.176	nonsignificant
	DNA-directed RNA polymerase activity	GO:0003899	15	21	0.71	0.193	0.324	nonsignificant
	FMN binding	GO:0010181	41	58	0.71	0.0272	0.0742	nonsignificant
	two-component response regulator activity	GO:0000156	21	30	0.7	0.105	0.212	nonsignificant
	structural constituent of ribosome	GO:0003735	78	112	0.7	0.00159	0.0067	significant
	sucrose-phosphate phosphatase activity	GO:0050307	16	23	0.7	0.151	0.275	nonsignificant
	peroxidase activity	GO:0004601	43	65	0.66	0.0083	0.0259	significant
	asparagine synthase (glutamine-hydrolyzing) activity	GO:0004066	13	20	0.65	0.132	0.246	nonsignificant
	phospholipase A2 activity	GO:0004623	12	19	0.63	0.124	0.239	nonsignificant
	calcium ion binding	GO:0005509	56	89	0.63	0.00082	0.0043	significant
	transmembrane signaling receptor activity	GO:0004888	13	21	0.62	0.0958	0.198	nonsignificant
	Rab GTPase binding	GO:0017137	34	57	0.6	0.00384	0.0144	significant
	DNA-directed DNA polymerase activity	GO:0003887	31	52	0.6	0.00571	0.0189	significant
	protein self-association	GO:0043621	13	22	0.59	0.0688	0.155	nonsignificant
	motor activity	GO:0003774	11	19	0.58	0.0824	0.18	nonsignificant
	endonuclease activity	GO:0004519	16	28	0.57	0.0321	0.0824	nonsignificant
	cyclic nucleotide binding	GO:0030551	18	32	0.56	0.0195	0.0567	nonsignificant
	tubulin binding	GO:0015631	10	20	0.5	0.0355	0.0878	nonsignificant
	aminoacyl-tRNA ligase activity	GO:0004812	24	50	0.48	0.000547	0.00312	significant
	pyridoxal phosphate binding	GO:0030170	73	158	0.46	2.07e-10	6.77e-09	significant
	metalloendopeptidase activity	GO:0004222	18	39	0.46	0.00156	0.0067	significant
	aspartic-type endopeptidase activity	GO:0004190	16	35	0.46	0.00252	0.0103	significant
	ATPase activity, coupled to transmembrane movement of ions, phosphorylative mechanism	GO:0015662	26	60	0.43	3.56e-05	0.000331	significant
	lyase activity	GO:0016829	15	35	0.43	0.00144	0.00652	significant
	potassium ion transmembrane transporter activity	GO:0015079	11	26	0.42	0.00554	0.0189	significant
	helicase activity	GO:0004386	18	43	0.42	0.000324	0.00212	significant
	4-hydroxybenzoate nonaprenyltransferase activity	GO:0047293	10	24	0.42	0.00702	0.0224	significant
	DNA-dependent ATPase activity	GO:0008094	11	27	0.41	0.00364	0.014	significant
	acetyl-CoA carboxylase activity	GO:0003989	9	23	0.39	0.00576	0.0189	significant
	translation release factor activity, codon specific	GO:0016149	12	31	0.39	0.00124	0.00602	significant
	manganese ion binding	GO:0030145	13	35	0.37	0.000422	0.00251	significant
	1,3-beta-D-glucan synthase activity	GO:0003843	74	208	0.36	1.12e-18	1.47e-16	significant
	transmembrane transporter activity	GO:0022857	23	65	0.35	7.36e-07	9.65e-06	significant
	1-phosphatidylinositol-3-phosphate 5-kinase activity	GO:0000285	8	23	0.35	0.00292	0.0116	significant
	iron ion binding	GO:0005506	26	79	0.33	1.27e-08	2.77e-07	significant
	voltage-gated chloride channel activity	GO:0005247	9	28	0.32	0.000599	0.00327	significant
	cation transmembrane transporter activity	GO:0008324	13	42	0.31	1.82e-05	0.000198	significant
	GTPase activity	GO:0003924	28	97	0.29	1.62e-11	7.07e-10	significant
	acyl-CoA oxidase activity	GO:0003997	15	56	0.27	1.2e-07	1.97e-06	significant
	ammonia-lyase activity	GO:0016841	38	146	0.26	5.33e-18	3.49e-16	significant
	alpha-1,3-mannosylglycoprotein 2-beta-N-acetylglucosaminyltransferase activity	GO:0003827	8	31	0.26	6.33e-05	0.000518	significant
	asparaginase activity	GO:0004067	7	28	0.25	0.000118	0.000859	significant
	lipid binding	GO:0008289	17	72	0.24	2.82e-10	7.4e-09	significant
	hydrogen-translocating pyrophosphatase activity	GO:0009678	5	25	0.2	8.49e-05	0.000654	significant
	phosphoglycerate dehydrogenase activity	GO:0004617	5	27	0.19	2.95e-05	0.000298	significant
	hydrolase activity, acting on carbon-nitrogen (but not peptide) bonds	GO:0016810	6	38	0.16	2.44e-07	3.56e-06	significant
	naringenin-chalcone synthase activity	GO:0016210	4	28	0.14	5.87e-06	6.99e-05	significant
	ubiquitin thiolesterase activity	GO:0004221	2	31	0.06	9.2e-08	1.72e-06	significant
