# Supplementary material for: A haplotype map of allohexaploid wheat reveals distinct patterns of selection on homoeologous genomes
Source: Genome Biol. 2015 Feb 26;16(1):48. doi: 10.1186/s13059-015-0606-4 (PMC4389885; doi:10.1186/s13059-015-0606-4)
Supplement: Additional file 3: Table S10. — Gene models located in the regions detected by two selection scans (PHS/ XP-CLR, FST/PHS or FST/XP-CLR). [file 13059_2015_606_MOESM3_ESM.xls]

## Sheet: Supplementary Table 10
Table S10. Gene models in the regions detected by two selection scan ( PHS/ XP-CLR, FST/PHS or FST/XP-CLR). Annotations of genes was performed by comparing with the PFAM database.
Overlap of selection scans	Chromosome arm	Gene model	PFAM domain	PFAM domain annotation	E-value	Best_hit	GO ID
XP-CLR/FST	1as	Ta1asLoc012947	PF00043.20	Glutathione S-transferase, C-terminal domain	3.57505e-128	gi|23504739|emb|CAD29475.1|glutathione transferase F2 [Triticum aestivum]	GO:0016740,GO:0004364
	1as	Ta1asLoc011456	PF00141.18	Peroxidase	7.77441e-166	gi|55701009|tpe|CAH69313.1|TPA: class III peroxidase 71 precursor [Oryza sativa Japonica Group]	GO:0046872,GO:0055114,GO:0020037,GO:0016491,GO:0006979,GO:0004601
	1as	Ta1asLoc012858	PF00191.15	Annexin	1.1309e-142	gi|115479005|ref|NP_001063096.1|Os09g0394900 [Oryza sativa Japonica Group]	GO:0005509,GO:0005544
	1as	Ta1asLoc000020	PF03492.10	SAM dependent carboxyl methyltransferase	6.65021e-08	gi|332707405|ref|ZP_08427455.1|hypothetical protein LYNGBM3L_37010 [Lyngbya majuscula 3L]	GO:0008168,GO:0032259
	1as	Ta1asLoc002809	PF07714.12	Protein tyrosine kinase	2.21593e-34	gi|345292357|gb|AEN82670.1|AT4G31100-like protein [Capsella grandiflora]	GO:0005524,GO:0004672,GO:0006468,GO:0016772,GO:0004674
	1as	Ta1asLoc008016	PF13855.1	Leucine rich repeat	7.79395e-16	gi|335355684|gb|AEH43880.1|EFR [Biscutella auriculata]
	1bl	Ta1blLoc008129	PF00141.18	Peroxidase	0	gi|12039346|gb|AAG46133.1|AC082644_15putative peroxidase [Oryza sativa Japonica Group]	GO:0016023,GO:0004601
	1bl	Ta1blLoc024352	PF00164.20	Ribosomal protein S12/S23	5.2974e-48	gi|11467215|ref|NP_043003.1|ribosomal protein S12 [Zea mays]	GO:0003735,GO:0030529,GO:0005739,GO:0019843,GO:0006412,GO:0003723,GO:0005840,GO:0005622,GO:0015935,GO:0009507,GO:0009536
	1bl	Ta1blLoc010982	PF00400.27	WD domain, G-beta repeat	4.4852e-101	gi|334182750|ref|NP_001185058.1|preprotein translocase secA-like protein [Arabidopsis thaliana]	GO:0009536,GO:0016887,GO:0005524,GO:0008270,GO:0006886,GO:0009790,GO:0015450
	1bl	Ta1blLoc014688	PF00891.13	O-methyltransferase	9.02713e-25	gi|333733187|gb|AEF97347.1|O-methyltransferase [Vitis pseudoreticulata]	GO:0008168,GO:0016740,GO:0046983,GO:0032259,GO:0008171
	1bl	Ta1blLoc008800	PF01565.18	FAD binding domain	1.69257e-10	gi|340530809|gb|AEK46014.1|FAD-linked oxidase [Amycolatopsis mediterranei S699]	GO:0055114,GO:0016491,GO:0008762,GO:0003824,GO:0016614,GO:0050660
	1bl	Ta1blLoc018902	PF01737.12	YCF9	1.74578e-40	gi|46805113|dbj|BAD17352.1|putative Hooker's evening primrose chloroplast hypothetical 8.4 kDa protein in ycf9-trnS intergenic region (ORF75) [Oryza sativa Japonica Group]
	1bl	Ta1blLoc018565	PF01751.17	Toprim domain	2.71275e-143	gi|334187057|ref|NP_194849.3|DNA topoisomerase, type IA, core [Arabidopsis thaliana]	GO:0006259,GO:0005694,GO:0003676,GO:0006268,GO:0006265,GO:0003917,GO:0003916,GO:0003677
	1bl	Ta1blLoc018486	PF07847.7	Protein of unknown function (DUF1637)
	1bl	Ta1blLoc014981	PF13646.1	HEAT repeats	0	gi|334351212|sp|Q0DJS1.3|TOR_ORYSJRecName: Full=Serine/threonine-protein kinase TOR; AltName: Full=Protein TARGET OF RAPAMYCIN; Short=OsTOR	GO:0048765,GO:0045595,GO:0010072,GO:0048316,GO:0040019,GO:0016310,GO:0042138,GO:0000911,GO:0000975,GO:0004674,GO:0045010,GO:0051301,GO:0036092,GO:2000234,GO:0030307,GO:0010228,GO:0007131,GO:0043621,GO:0042802,GO:0005524,GO:0010090,GO:0016303,GO:0040008,GO:0008144,GO:0016301,GO:0045132,GO:0000166,GO:0007062,GO:0009793,GO:0009791,GO:0009790,GO:0010638,GO:0045893,GO:0016773,GO:0033044,GO:0016740,GO:…
	1bl	Ta1blLoc018745	PF13837.1	Myb/SANT-like DNA-binding domain	5.56105e-11	gi|115439115|ref|NP_001043837.1|Os01g0674000 [Oryza sativa Japonica Group]	GO:0003682
	1dl	Ta1dlLoc003670	PF00025.16	ADP-ribosylation factor family	3.8056e-93	gi|15224165|ref|NP_179430.1|ADP-ribosylation factor-like 2 [Arabidopsis thaliana]	GO:0005525,GO:0009558,GO:0003924,GO:0009630,GO:0000226,GO:0007021,GO:0009960,GO:0009793
	1dl	Ta1dlLoc003255	PF00036.27	EF hand	9.5153e-54	gi|346703242|emb|CBX25340.1|hypothetical_protein [Oryza brachyantha]	GO:0005524,GO:0004672,GO:0005509,GO:0000166,GO:0006468,GO:0016772,GO:0004674
	1dl	Ta1dlLoc022103	PF00067.17	Cytochrome P450	6.03338e-49	gi|335346406|gb|AEH41592.1|abscisic acid 8'-hydroxylase [Ipomoea nil]	GO:0046872,GO:0055114,GO:0016705,GO:0020037,GO:0016491,GO:0009055,GO:0005506,GO:0004497
	1dl	Ta1dlLoc000363	PF00069.20	Protein kinase domain	2.62501e-52	gi|344272613|ref|XP_003408126.1|PREDICTED: cyclin-dependent kinase 7 [Loxodonta africana]	GO:0008094,GO:0004674,GO:0008353,GO:0045944,GO:0006366,GO:0004672,GO:0005634,GO:0005739,GO:0006468,GO:0000166,GO:0005737,GO:0005524,GO:0016301,GO:0008022,GO:0016772,GO:0005675
	1dl	Ta1dlLoc022101	PF00083.19	Sugar (and other) transporter	0	gi|115483670|ref|NP_001065505.1|Os10g0579200 [Oryza sativa Japonica Group]	GO:0008643,GO:0016020,GO:0005351,GO:0006810,GO:0005215
	1dl	Ta1dlLoc012880	PF00141.18	Peroxidase	1.41692e-32	gi|310892579|gb|ADP37430.1|alkaline leaf peroxidase [Cynara cardunculus var. scolymus]	GO:0055114,GO:0020037,GO:0006979,GO:0004601
	1dl	Ta1dlLoc010997	PF00155.16	Aminotransferase class I and II	4.86087e-73	gi|338811893|ref|ZP_08624095.1|aminotransferase [Acetonema longum DSM 6540]	GO:0009058,GO:0016740,GO:0003824,GO:0030170,GO:0008483
	1dl	Ta1dlLoc003671	PF00576.16	HIUase/Transthyretin family	4.34008e-08	gi|338533014|ref|YP_004666348.1|transthyretin family protein [Myxococcus fulvus HW-1]	GO:0033971,GO:0006144,GO:0006810
	1dl	Ta1dlLoc022493	PF00642.19	Zinc finger C-x8-C-x5-C-x3-H type (and similar)	2.57699e-77	gi|332020538|gb|EGI60953.1|Splicing factor U2af 38 kDa subunit [Acromyrmex echinatior]	GO:0046872,GO:0003723,GO:0003676,GO:0000166,GO:0008270,GO:0005634
	1dl	Ta1dlLoc000346	PF01103.18	Surface antigen	3.21706e-148	gi|42565501|ref|NP_190002.2|Outer membrane OMP85 family protein [Arabidopsis thaliana]	GO:0003674,GO:0019867
	1dl	Ta1dlLoc014915	PF01195.14	Peptidyl-tRNA hydrolase	4.61838e-100	gi|58743494|gb|AAW81735.1|Putative Putative Pepidyl-tRNA hydrolase family protein [Brassica oleracea]	GO:0006412,GO:0005737,GO:0016787,GO:0004045
	1dl	Ta1dlLoc020400	PF02234.14	Cyclin-dependent kinase inhibitor	5.23597e-22	gi|334188269|ref|NP_001190495.1|cyclin-dependent kinase inhibitor 3 [Arabidopsis thaliana]	GO:0030332,GO:0004861,GO:0045736,GO:0005515,GO:0005634
	1dl	Ta1dlLoc013336	PF02536.9	mTERF	7.08743e-116	gi|297605423|ref|NP_001057194.2|Os06g0225100 [Oryza sativa Japonica Group]	GO:0009536
	1dl	Ta1dlLoc020183	PF03171.15	2OG-Fe(II) oxygenase superfamily	0	gi|18873856|gb|AAL79802.1|AC079874_25putative ethylene-forming enzyme [Oryza sativa Japonica Group]	GO:0055114,GO:0016706,GO:0016491
	1dl	Ta1dlLoc009970	PF04410.9	Gar1/Naf1 RNA binding region	3.1457e-55	gi|29028726|gb|AAO64742.1|At1g03530 [Arabidopsis thaliana]
	1dl	Ta1dlLoc012262	PF06325.8	Ribosomal protein L11 methyltransferase (PrmA)	3.9279e-56	gi|333375939|ref|ZP_08467737.1|ribosomal protein L11 methyltransferase [Kingella kingae ATCC 23330]	GO:0008276,GO:0008168,GO:0005737,GO:0016740,GO:0006479,GO:0032259
	1dl	Ta1dlLoc003403	PF08477.8	Miro-like protein	8.64527e-122	gi|115465581|ref|NP_001056390.1|Os05g0574500 [Oryza sativa Japonica Group]	GO:0048046,GO:0006886,GO:0005634,GO:0003924,GO:0005525,GO:0006184,GO:0007264,GO:0006913,GO:0005618,GO:0046686,GO:0009651,GO:0015031,GO:0000166,GO:0005737,GO:0007165,GO:0005730,GO:0006810,GO:0005886
	1dl	Ta1dlLoc017019	PF09770.4	Topoisomerase II-associated protein PAT1	0	gi|115446361|ref|NP_001046960.1|Os02g0517300 [Oryza sativa Japonica Group]
	1dl	Ta1dlLoc001333	PF12854.2	PPR repeat	3.15967e-172	gi|115482590|ref|NP_001064888.1|Os10g0484300 [Oryza sativa Japonica Group]	GO:0003674,GO:0008150
	1dl	Ta1dlLoc001382	PF12854.2	PPR repeat	6.21228e-25	gi|334182346|ref|NP_172156.2|pentatricopeptide repeat-containing protein [Arabidopsis thaliana]	GO:0005739
	1dl	Ta1dlLoc001381	PF13041.1	PPR repeat family	5.18189e-05	gi|345293243|gb|AEN83113.1|AT5G21222-like protein [Capsella rubella]
	1dl	Ta1dlLoc012261	PF13365.1	Trypsin-like peptidase domain	5.655e-107	gi|22329831|ref|NP_174153.2|protease DEG15 [Arabidopsis thaliana]	GO:0004175
	1dl	Ta1dlLoc002800	PF13943.1	WPP domain	0	gi|4680192|gb|AAD27557.1|AF111710_3hypothetical protein [Oryza sativa Indica Group]	GO:0000910,GO:0009507,GO:0009651,GO:0005783,GO:0032153,GO:0009504,GO:0005635,GO:0005886
	1dl	Ta1dlLoc004751	PF13949.1	ALIX V-shaped domain binding to HIV	0	gi|22128710|gb|AAM92822.1|putative signal tranduction protein [Oryza sativa Japonica Group]	GO:0009506,GO:0005829
	2bs	Ta2bsLoc020224	PF00011.16	Hsp20/alpha crystallin family	7.17478e-28	gi|341872733|gb|AEL00035.1|HSP22 [Raphanus sativus]
	2bs	Ta2bsLoc017077	PF00032.12	Cytochrome b(C-terminal)/b6/petD	1.5132e-77	gi|345034428|gb|AEN56114.1|apocytochrome b [Cucumis melo subsp. melo]	GO:0016021,GO:0016020,GO:0009055,GO:0070469,GO:0005739,GO:0016491,GO:0022904,GO:0022900,GO:0046872
	2bs	Ta2bsLoc012354	PF00067.17	Cytochrome P450	3.24035e-43	gi|336462678|gb|AEI59780.1|costunolide synthase [Lactuca sativa]	GO:0020037,GO:0005506,GO:0016021,GO:0016020,GO:0016705,GO:0009055,GO:0055114,GO:0016491,GO:0046872,GO:0004497
	2bs	Ta2bsLoc013138	PF00067.17	Cytochrome P450	1.0585e-25	gi|336462668|gb|AEI59775.1|cytochrome P450 [Helianthus annuus]	GO:0046872,GO:0055114,GO:0016705,GO:0020037,GO:0016491,GO:0009055,GO:0005506,GO:0004497
	2bs	Ta2bsLoc019848	PF00067.17	Cytochrome P450	4.78214e-69	gi|332071118|gb|AED99878.1|cytochrome P450 [Panax notoginseng]	GO:0046872,GO:0055114,GO:0016705,GO:0020037,GO:0016491,GO:0009055,GO:0005506,GO:0004497
	2bs	Ta2bsLoc024311	PF00067.17	Cytochrome P450	1.10111e-122	gi|332071104|gb|AED99871.1|cytochrome P450 [Panax notoginseng]	GO:0046872,GO:0055114,GO:0016705,GO:0020037,GO:0016491,GO:0009055,GO:0005506,GO:0004497
	2bs	Ta2bsLoc007860	PF00069.20	Protein kinase domain	7.50659e-123	gi|334186838|ref|NP_001190809.1|cysteine-rich receptor-like protein kinase 18 [Arabidopsis thaliana]	GO:0012505,GO:0005524,GO:0004672,GO:0009737,GO:0004674
	2bs	Ta2bsLoc012360	PF00069.20	Protein kinase domain	1.74724e-128	gi|334183391|ref|NP_176083.2|protein kinase-like protein [Arabidopsis thaliana]	GO:0016301,GO:0005524,GO:0004672,GO:0006468,GO:0005886,GO:0004674
	2bs	Ta2bsLoc023902	PF00069.20	Protein kinase domain	1.35044e-130	gi|332083027|gb|AEE00746.1|lectin receptor-like kinase [Gossypium hirsutum]	GO:0030246,GO:0004674,GO:0016310,GO:0004672,GO:0006468,GO:0000166,GO:0005524,GO:0016301,GO:0016772
	2bs	Ta2bsLoc024495	PF00069.20	Protein kinase domain	1.37655e-56	gi|346703320|emb|CBX25417.1|hypothetical_protein [Oryza glaberrima]	GO:0016740,GO:0004674,GO:0016310,GO:0004672,GO:0006468,GO:0000166,GO:0005524,GO:0016301,GO:0048544,GO:0016772
	2bs	Ta2bsLoc022010	PF00082.17	Subtilase family	1.7121e-77	gi|334188485|ref|NP_001190568.1|Subtilase family protein [Arabidopsis thaliana]	GO:0012505,GO:0006508,GO:0005618,GO:0004252,GO:0008152,GO:0042802
	2bs	Ta2bsLoc026905	PF00083.19	Sugar (and other) transporter	6.00854e-56	gi|304304314|gb|ADM21463.1|sugar transporter [Glomus intraradices]	GO:0022857,GO:0008643,GO:0022891,GO:0016021,GO:0016020,GO:0055085,GO:0006810,GO:0005215
	2bs	Ta2bsLoc022011	PF00106.20	short chain dehydrogenase	2.09184e-77	gi|334186180|ref|NP_001190151.1|(+)-neomenthol dehydrogenase [Arabidopsis thaliana]	GO:0006952,GO:0047504,GO:0047501,GO:0008106,GO:0055114,GO:0016491,GO:0080167,GO:0005829,GO:0005886
	2bs	Ta2bsLoc004016	PF00107.21	Zinc-binding dehydrogenase	6.25049e-148	gi|346465005|gb|AEO32347.1|hypothetical protein [Amblyomma maculatum]	GO:0055114,GO:0016491,GO:0008270
	2bs	Ta2bsLoc007076	PF00118.19	TCP-1/cpn60 chaperonin family	0	gi|346229113|gb|AEO21430.1|putative rubisco subunit binding-protein alpha subunit [Glycine max]	GO:0044267,GO:0005524,GO:0005737,GO:0006457,GO:0000166,GO:0042026
	2bs	Ta2bsLoc007570	PF00141.18	Peroxidase	3.07278e-56	gi|310892579|gb|ADP37430.1|alkaline leaf peroxidase [Cynara cardunculus var. scolymus]	GO:0055114,GO:0020037,GO:0006979,GO:0004601
	2bs	Ta2bsLoc016878	PF00170.16	bZIP transcription factor	2.69827e-06	gi|328875243|gb|EGG23608.1|putative basic-leucine zipper transcription factor [Dictyostelium fasciculatum]	GO:0006355,GO:0006351,GO:0043565,GO:0046983,GO:0005634,GO:0003700,GO:0003677
	2bs	Ta2bsLoc002371	PF00201.13	UDP-glucoronosyl and UDP-glucosyl transferase	1.39913e-73	gi|342306022|dbj|BAK55747.1|UDP-glucose glucosyltransferase [Gardenia jasminoides]	GO:0016740,GO:0008152,GO:0016758,GO:0016757
	2bs	Ta2bsLoc023924	PF00221.14	Aromatic amino acid lyase	0	gi|332656160|gb|AEE81750.1|phenylalanine ammonia lyase [Morus alba var. multicaulis]	GO:0009058,GO:0005737,GO:0003824,GO:0016829,GO:0016841,GO:0006559
	2bs	Ta2bsLoc002292	PF00313.17	'Cold-shock' DNA-binding domain	8.31855e-32	gi|333955012|gb|EGL72802.1|Cold shock-like protein cspC [Cronobacter sakazakii E899]	GO:0006355,GO:0003676,GO:0003677
	2bs	Ta2bsLoc017200	PF00400.27	WD domain, G-beta repeat	5.14649e-45	gi|334322442|ref|XP_003340243.1|PREDICTED: u3 small nucleolar RNA-associated protein 18 homolog [Monodelphis domestica]
	2bs	Ta2bsLoc011743	PF00743.14	Flavin-binding monooxygenase-like	4.89786e-44	gi|340709203|ref|XP_003393201.1|PREDICTED: flavin-containing monooxygenase FMO GS-OX-like 3-like [Bombus terrestris]
	2bs	Ta2bsLoc021047	PF00854.16	POT family	1.08648e-39	gi|334184102|ref|NP_001189498.1|putative peptide/nitrate transporter [Arabidopsis thaliana]	GO:0006857,GO:0016020,GO:0005215
	2bs	Ta2bsLoc019796	PF00860.15	Permease family	2.01291e-69	gi|344297268|ref|XP_003420321.1|PREDICTED: solute carrier family 23 member 2-like [Loxodonta africana]	GO:0016020,GO:0055085,GO:0006810,GO:0005215
	2bs	Ta2bsLoc001426	PF00931.17	NB-ARC domain	6.77038e-44	gi|330894851|gb|AEC47890.1|R3b [Solanum demissum]	GO:0006952,GO:0006915,GO:0005524
	2bs	Ta2bsLoc023807	PF00931.17	NB-ARC domain	4.12762e-113	gi|324455952|gb|ADY39265.1|stripe rust resistance protein YR10 [Triticum aestivum]	GO:0006952,GO:0006915,GO:0005524
	2bs	Ta2bsLoc019155	PF01150.12	GDA1/CD39 (nucleoside phosphatase) family	2.38022e-42	gi|346456811|dbj|BAK78982.1|apyrase [Mimosa pudica]	GO:0016787
	2bs	Ta2bsLoc012004	PF01287.15	Eukaryotic elongation factor 5A hypusine, DNA-binding OB fold	1.01224e-99	gi|333108565|gb|AEF15866.1|eukaryotic translation initiation factor 5A1 [Populus tremula x Populus alba]	GO:0006452,GO:0008612,GO:0006414,GO:0006413,GO:0003723,GO:0045905,GO:0043022,GO:0003746,GO:0003743,GO:0045901
	2bs	Ta2bsLoc003988	PF01743.15	Poly A polymerase head domain	7.98364e-62	gi|336374438|gb|EGO02775.1|hypothetical protein SERLA73DRAFT_176148 [Serpula lacrymans var. lacrymans S7.3]	GO:0003723,GO:0016779,GO:0016740,GO:0006396
	2bs	Ta2bsLoc017202	PF02136.15	Nuclear transport factor 2 (NTF2) domain	6.21735e-55	gi|334185613|ref|NP_001189969.1|nuclear transport factor 2 and RNA recognition motif domain-containing protein [Arabidopsis thaliana]	GO:0003723,GO:0003676,GO:0006913,GO:0000166,GO:0006810,GO:0005622
	2bs	Ta2bsLoc006395	PF02365.10	No apical meristem (NAM) protein	3.85613e-84	gi|334353283|emb|CBZ39283.1|NAC transcription factor [Hordeum vulgare subsp. vulgare]	GO:0006355,GO:0003677
	2bs	Ta2bsLoc008511	PF03009.12	Glycerophosphoryl diester phosphodiesterase family	1.5332e-161	gi|304421390|gb|ADM32494.1|phytase [Glycine max]	GO:0006629,GO:0008081,GO:0008889,GO:0006071
	2bs	Ta2bsLoc021770	PF03088.11	Strictosidine synthase	1.45389e-68	gi|330504003|ref|YP_004380872.1|gluconolactonase [Pseudomonas mendocina NK-01]	GO:0009058,GO:0016844
	2bs	Ta2bsLoc026191	PF03936.11	Terpene synthase family, metal binding domain	4.19946e-41	gi|343197040|gb|AEM05856.1|beta myrcene/limonene synthase [Solanum lycopersicum]	GO:0046872,GO:0010333,GO:0000287,GO:0008152,GO:0016829
	2bs	Ta2bsLoc016875	PF07542.6	ATP12 chaperone protein	4.79459e-28	gi|332261715|ref|XP_003279913.1|PREDICTED: ATP synthase mitochondrial F1 complex assembly factor 2-like [Nomascus leucogenys]	GO:0043461,GO:0016607
	2bs	Ta2bsLoc016877	PF07859.8	alpha/beta hydrolase fold	1.80648e-16	gi|340626414|ref|YP_004744866.1|putative lipase LIPH [Mycobacterium canettii CIPT 140010059]	GO:0016787,GO:0008152
	2bs	Ta2bsLoc005232	PF08100.6	Dimerisation domain	1.08918e-130	gi|338899427|dbj|BAK42963.1|caffeic acid O-methylltransferase [Chrysanthemum x morifolium]	GO:0008168,GO:0016740,GO:0046983,GO:0032259,GO:0008171
	2bs	Ta2bsLoc016797	PF13639.1	Ring finger domain	5.7423e-17	gi|337733634|gb|AEI72266.1|ring zinc finger transcription factor [Citrus trifoliata]	GO:0046872,GO:0008270
	2bs	Ta2bsLoc008513	PF13855.1	Leucine rich repeat	0	gi|339790481|dbj|BAK52397.1|leucine rich repeat receptor protein kinase 2 [Solanum pennellii]	GO:0016740,GO:0016021,GO:0016310,GO:0004674,GO:0016020,GO:0004672,GO:0006468,GO:0000166,GO:0005524,GO:0016301,GO:0016772
	2bs	Ta2bsLoc027642	PF13855.1	Leucine rich repeat	1.38692e-20	gi|334183770|ref|NP_564971.2|TIR-NBS-LRR class disease resistance protein [Arabidopsis thaliana]	GO:0006952,GO:0004888,GO:0000166,GO:0017111,GO:0005524,GO:0031224,GO:0007165,GO:0045087,GO:0012505
	4al	Ta4alLoc031483	PF00005.22	ABC transporter	7.89032e-160	gi|334186960|ref|NP_194472.3|ABC transporter G family member 9 [Arabidopsis thaliana]	GO:0042626,GO:0016020
	4al	Ta4alLoc028855	PF00067.17	Cytochrome P450	2.57969e-78	gi|334185939|ref|NP_001190075.1|cytochrome P450, family 76, subfamily G, polypeptide 1 [Arabidopsis thaliana]	GO:0012505,GO:0055114,GO:0020037,GO:0009055,GO:0019825,GO:0005506,GO:0004497
	4al	Ta4alLoc034605	PF00067.17	Cytochrome P450	6.858e-109	gi|336462666|gb|AEI59774.1|cytochrome P450 [Helianthus annuus]	GO:0046872,GO:0055114,GO:0016705,GO:0020037,GO:0016491,GO:0009055,GO:0005506,GO:0004497
	4al	Ta4alLoc002727	PF00069.20	Protein kinase domain	1.21072e-18	gi|346703711|emb|CBX24379.1|hypothetical_protein [Oryza glaberrima]	GO:0005524,GO:0004672,GO:0000166,GO:0006468,GO:0016772,GO:0048544
	4al	Ta4alLoc004653	PF00069.20	Protein kinase domain	7.23455e-28	gi|334186838|ref|NP_001190809.1|cysteine-rich receptor-like protein kinase 18 [Arabidopsis thaliana]	GO:0012505,GO:0005524,GO:0004672,GO:0009737,GO:0004674
	4al	Ta4alLoc007153	PF00069.20	Protein kinase domain	1.35336e-32	gi|334183818|ref|NP_001185366.1|protein kinase domain-containing protein [Arabidopsis thaliana]	GO:0016301,GO:0005524,GO:0004672,GO:0006468,GO:0005575,GO:0004674
	4al	Ta4alLoc023739	PF00069.20	Protein kinase domain	2.97362e-129	gi|334182364|ref|NP_001184929.1|protein kinase APK1A [Arabidopsis thaliana]	GO:0016301,GO:0006468,GO:0005886,GO:0004674
	4al	Ta4alLoc026175	PF00069.20	Protein kinase domain	2.77092e-75	gi|346467783|gb|AEO33736.1|hypothetical protein [Amblyomma maculatum]	GO:0005524,GO:0004672,GO:0000166,GO:0006468,GO:0016772,GO:0004674
	4al	Ta4alLoc027133	PF00069.20	Protein kinase domain	3.79707e-77	gi|334183271|ref|NP_001185211.1|mitogen-activated protein kinase kinase kinase 3 [Arabidopsis thaliana]	GO:0016301,GO:0005524,GO:0004672,GO:0006468,GO:0005575,GO:0004674
	4al	Ta4alLoc029616	PF00069.20	Protein kinase domain	2.09576e-51	gi|325610933|gb|ADZ36701.1|yucca-like protein 2 [Fragaria vesca]	GO:0055114,GO:0016491,GO:0004499,GO:0050661,GO:0050660
	4al	Ta4alLoc030393	PF00069.20	Protein kinase domain	3.24179e-152	gi|334186479|ref|NP_001190712.1|serine/threonine-protein kinase MHK [Arabidopsis thaliana]	GO:0016301,GO:0005524,GO:0004672,GO:0006468,GO:0004674
	4al	Ta4alLoc032375	PF00069.20	Protein kinase domain	5.58696e-54	gi|334186339|ref|NP_192232.5|S-locus lectin protein kinase-like protein [Arabidopsis thaliana]	GO:0016301,GO:0012505,GO:0005524,GO:0004672,GO:0006468,GO:0005529,GO:0048544,GO:0004674
	4al	Ta4alLoc015573	PF00083.19	Sugar (and other) transporter	3.17369e-43	gi|346703328|emb|CBX25425.1|hypothetical_protein [Oryza glaberrima]	GO:0016021,GO:0055085
	4al	Ta4alLoc035782	PF00171.17	Aldehyde dehydrogenase family	1.87248e-136	gi|333894596|ref|YP_004468471.1|NAD-dependent aldehyde dehydrogenase [Alteromonas sp. SN2]	GO:0006081,GO:0055114,GO:0016491,GO:0016620,GO:0008152,GO:0004030
	4al	Ta4alLoc006254	PF00176.18	SNF2 family N-terminal domain	3.79356e-67	gi|339468678|gb|EGP83778.1|SWI/SNF chromatin remodeling complex component [Mycosphaerella graminicola IPO323]	GO:0004386,GO:0003676,GO:0005524,GO:0003677
	4al	Ta4alLoc031041	PF00181.18	Ribosomal Proteins L2, RNA binding domain	1.61704e-51	gi|339906493|ref|YP_004733285.1|ribosomal protein L2 [Indocalamus longiauritus]	GO:0016740,GO:0003735,GO:0030529,GO:0005739,GO:0019843,GO:0006412,GO:0003723,GO:0005840,GO:0005622,GO:0015934,GO:0009507,GO:0009536
	4al	Ta4alLoc008147	PF00187.14	Chitin recognition protein	1.53723e-08	gi|346322684|gb|EGX92282.1|bacteriodes thetaiotaomicron symbiotic chitinase, putative [Cordyceps militaris CM01]	GO:0004568,GO:0016787,GO:0008061,GO:0005975,GO:0003824,GO:0004553,GO:0008152,GO:0006032,GO:0016798
	4al	Ta4alLoc021364	PF00194.16	Eukaryotic-type carbonic anhydrase	7.97541e-40	gi|344323545|gb|AEN14505.1|dioscorin A3 [Dioscorea alata]
	4al	Ta4alLoc000946	PF00227.21	Proteasome subunit	3.105e-108	gi|346470417|gb|AEO35053.1|hypothetical protein [Amblyomma maculatum]	GO:0051603,GO:0004298,GO:0005839
	4al	Ta4alLoc030558	PF00350.18	Dynamin family	2.5419e-46	gi|343126570|gb|AEL88278.1|Mx1 protein [Ovis aries]	GO:0005525,GO:0003924,GO:0005737,GO:0006184,GO:0000166
	4al	Ta4alLoc029416	PF00400.27	WD domain, G-beta repeat	9.34938e-85	gi|345800549|ref|XP_849837.2|PREDICTED: LOW QUALITY PROTEIN: telomerase Cajal body protein 1 [Canis lupus familiaris]
	4al	Ta4alLoc014257	PF00498.21	FHA domain	2.82257e-57	gi|331703946|gb|AED89984.1|PSL1a [Solanum chacoense x Solanum tuberosum]
	4al	Ta4alLoc010126	PF00561.15	alpha/beta hydrolase fold	4.37955e-65	gi|340526737|gb|AEK41942.1|epoxide hydrolase [Amycolatopsis mediterranei S699]	GO:0016787,GO:0008152,GO:0003824
	4al	Ta4alLoc035237	PF00571.23	CBS domain	9.24929e-85	gi|346465295|gb|AEO32492.1|hypothetical protein [Amblyomma maculatum]	GO:0030554
	4al	Ta4alLoc027804	PF00637.15	Region in Clathrin and VPS	0	gi|344240527|gb|EGV96630.1|Clathrin heavy chain 1 [Cricetulus griseus]	GO:0030130,GO:0016192,GO:0005198,GO:0006886,GO:0030132
	4al	Ta4alLoc012485	PF00657.17	GDSL-like Lipase/Acylhydrolase	1.34922e-115	gi|334302898|sp|Q9FFC6.3|GDL78_ARATHRecName: Full=GDSL esterase/lipase At5g22810; AltName: Full=Extracellular lipase At5g22810; Flags: Precursor	GO:0012505,GO:0006629,GO:0016788,GO:0016298,GO:0004091
	4al	Ta4alLoc018530	PF00891.13	O-methyltransferase	7.90949e-16	gi|345651711|gb|AEO14871.1|caffeic acid O-methyltransferase [Salvia miltiorrhiza]	GO:0008168,GO:0016740,GO:0046983,GO:0032259,GO:0008171
	4al	Ta4alLoc019483	PF00931.17	NB-ARC domain	3.6957e-11	gi|343099238|gb|AEL79870.1|NBS-LRR resistance protein [Musa AB Group]	GO:0043531
	4al	Ta4alLoc030267	PF00931.17	NB-ARC domain	5.11203e-41	gi|330894851|gb|AEC47890.1|R3b [Solanum demissum]	GO:0006952,GO:0006915,GO:0005524
	4al	Ta4alLoc032885	PF00931.17	NB-ARC domain	4.27486e-108	gi|336088145|dbj|BAK39925.1|NBS-LRR type protein [Oryza sativa Indica Group]	GO:0006952,GO:0043531
	4al	Ta4alLoc010118	PF00956.13	Nucleosome assembly protein (NAP)	6.45912e-141	gi|334184306|ref|NP_001189553.1|nucleosome assembly protein 1;2 [Arabidopsis thaliana]	GO:0003677,GO:0005634,GO:0009294,GO:0006334,GO:0005737,GO:0006281,GO:0005829,GO:0046686,GO:0005886,GO:0005488
	4al	Ta4alLoc016403	PF01095.14	Pectinesterase	1.87306e-58	gi|329925653|ref|ZP_08280471.1|Pectinesterase [Paenibacillus sp. HGF5]	GO:0005618,GO:0042545,GO:0016787,GO:0030599
	4al	Ta4alLoc020528	PF01137.16	RNA 3'-terminal phosphate cyclase	1.4941e-84	gi|328866746|gb|EGG15129.1|RNA 3'-terminal phosphate cyclase family protein [Dictyostelium fasciculatum]	GO:0003824,GO:0006396
	4al	Ta4alLoc023732	PF01230.18	HIT domain	9.10091e-42	gi|328874063|gb|EGG22429.1|fragile histidine triad protein [Dictyostelium fasciculatum]	GO:0008152,GO:0003824
	4al	Ta4alLoc009837	PF01344.20	Kelch motif	1.78492e-27	gi|345288893|gb|AEN80938.1|AT1G26930-like protein [Capsella grandiflora]
	4al	Ta4alLoc010119	PF01557.13	Fumarylacetoacetate (FAA) hydrolase family	1.12407e-87	gi|340372288|ref|XP_003384676.1|PREDICTED: fumarylacetoacetate hydrolase domain-containing protein 1 homolog [Amphimedon queenslandica]	GO:0008152,GO:0003824
	4al	Ta4alLoc028087	PF01590.21	GAF domain	0	gi|340007753|gb|AEK26583.1|phytochrome A [Populus tremula]	GO:0023014,GO:0009881,GO:0016020,GO:0042803,GO:0009585,GO:0018298,GO:0009584,GO:0017006,GO:0005524,GO:0007165,GO:0000160,GO:0006355,GO:0004871,GO:0000155
	4al	Ta4alLoc013901	PF01650.13	Peptidase C13 family	3.17581e-14	gi|346466845|gb|AEO33267.1|hypothetical protein [Amblyomma maculatum]	GO:0006508,GO:0004197
	4al	Ta4alLoc018903	PF02362.16	B3 DNA binding domain	3.33056e-05	gi|334188512|ref|NP_001190577.1|AP2/B3 domain-containing protein [Arabidopsis thaliana]	GO:0006355,GO:0005575,GO:0003700,GO:0003677
	4al	Ta4alLoc028014	PF03106.10	WRKY DNA -binding domain	5.96163e-54	gi|346456320|gb|AEO31522.1|WRKY transcription factor 26-2 [Dimocarpus longan]	GO:0006355,GO:0043565,GO:0003700
	4al	Ta4alLoc022001	PF03168.8	Late embryogenesis abundant protein	4.55744e-09	gi|342730592|gb|AEL33279.1|late embryogenesis abundant protein [Camellia sinensis]	GO:0009269
	4al	Ta4alLoc033312	PF03637.12	Mob1/phocein family	5.27905e-96	gi|328874954|gb|EGG23319.1|Mps1 binder-like protein [Dictyostelium fasciculatum]
	4al	Ta4alLoc020992	PF04185.9	Phosphoesterase family	6.1688e-80	gi|340505236|gb|EGR31587.1|phosphoesterase family protein, putative [Ichthyophthirius multifiliis]	GO:0016788,GO:0016787,GO:0034480
	4al	Ta4alLoc007164	PF04539.11	Sigma-70 region 3	4.78675e-61	gi|334119649|ref|ZP_08493734.1|RNA polymerase, sigma 70 subunit, RpoD subfamily [Microcoleus vaginatus FGP-2]	GO:0006355,GO:0006352,GO:0016987,GO:0003700,GO:0003677
	4al	Ta4alLoc025079	PF05726.8	Pirin C-terminal cupin domain	1.01711e-120	gi|340385759|ref|XP_003391376.1|PREDICTED: pirin-like protein-like [Amphimedon queenslandica]
	4al	Ta4alLoc000843	PF06552.7	Plant specific mitochondrial import receptor subunit TOM20	2.66571e-10	gi|346466941|gb|AEO33315.1|hypothetical protein [Amblyomma maculatum]	GO:0045040,GO:0005742
	4al	Ta4alLoc000076	PF07714.12	Protein tyrosine kinase	1.49906e-18	gi|345289243|gb|AEN81113.1|AT1G55610-like protein [Capsella grandiflora]	GO:0005524,GO:0004672,GO:0006468,GO:0016772,GO:0004674
	4al	Ta4alLoc006845	PF07859.8	alpha/beta hydrolase fold	5.28118e-20	gi|330836131|ref|YP_004410772.1|hypothetical protein Spico_0152 [Spirochaeta coccoides DSM 17374]	GO:0016787,GO:0008152
	4al	Ta4alLoc001094	PF07983.8	X8 domain	1.01645e-24	gi|345293193|gb|AEN83088.1|AT5G20870-like protein [Capsella rubella]	GO:0004553,GO:0016787,GO:0008152,GO:0005975,GO:0016798,GO:0003824
	4al	Ta4alLoc016451	PF07983.8	X8 domain	5.55722e-22	gi|334182485|ref|NP_001184967.1|O-Glycosyl hydrolases family 17 protein [Arabidopsis thaliana]	GO:0012505,GO:0004553,GO:0005975,GO:0043169,GO:0003824
	4al	Ta4alLoc020527	PF07983.8	X8 domain	4.97288e-20	gi|334182485|ref|NP_001184967.1|O-Glycosyl hydrolases family 17 protein [Arabidopsis thaliana]	GO:0012505,GO:0004553,GO:0005975,GO:0043169,GO:0003824
	4al	Ta4alLoc020692	PF08033.7	Sec23/Sec24 beta-sandwich domain	0	gi|334185574|ref|NP_001189956.1|protein transport protein SEC23 [Arabidopsis thaliana]	GO:0006888,GO:0005829,GO:0008270,GO:0006886,GO:0006810,GO:0005215
	4al	Ta4alLoc009918	PF08127.8	Peptidase family C1 propeptide	2.76557e-21	gi|344281458|ref|XP_003412496.1|PREDICTED: cathepsin B-like [Loxodonta africana]	GO:0004197,GO:0016787,GO:0005739,GO:0050790,GO:0048471,GO:0005764,GO:0097067,GO:0008234,GO:0005730,GO:0008233,GO:0006508,GO:0043231
	4al	Ta4alLoc026951	PF08392.7	FAE1/Type III polyketide synthase-like protein	4.4775e-114	gi|328868064|gb|EGG16444.1|fatty acid elongase 3-ketoacyl-CoA synthase [Dictyostelium fasciculatum]	GO:0016740,GO:0008152,GO:0016020,GO:0003824,GO:0016747,GO:0006633,GO:0016746
	4al	Ta4alLoc022003	PF08477.8	Miro-like protein	5.21449e-103	gi|339475543|gb|EGP90635.1|GTP-binding protein [Mycosphaerella graminicola IPO323]	GO:0005525,GO:0007264,GO:0000166,GO:0015031
	4al	Ta4alLoc026064	PF10075.4	COP9 signalosome, subunit CSN8	4.20136e-39	gi|328876394|gb|EGG24757.1|26S proteasome regulatory subunit S14 [Dictyostelium fasciculatum]	GO:0006508,GO:0000502,GO:0005838
	4al	Ta4alLoc009643	PF10584.4	Proteasome subunit A N-terminal signature	1.70344e-117	gi|347007919|gb|AEO55407.1|hypothetical protein MYCTH_2299195 [Myceliophthora thermophila ATCC 42464]	GO:0051603,GO:0019773,GO:0004175,GO:0016787,GO:0005634,GO:0005737,GO:0004298,GO:0005839,GO:0000502,GO:0006511,GO:0008233,GO:0006508
	4al	Ta4alLoc001224	PF10609.4	ParA/MinD ATPase like	1.73757e-80	gi|335292498|ref|XP_001925166.2|PREDICTED: iron-sulfur protein NUBPL [Sus scrofa]
	4al	Ta4alLoc010129	PF12697.2	Alpha/beta hydrolase family	1.61149e-25	gi|337765160|emb|CCB73869.1|putative epoxide hydrolase [Streptomyces cattleya NRRL 8057]	GO:0016787,GO:0008152,GO:0003824
	4al	Ta4alLoc025876	PF12738.2	twin BRCT domain	4.27684e-142	gi|334183968|ref|NP_001185418.1|topoisomerase (DNA) II binding protein 1 [Arabidopsis thaliana]	GO:0006974,GO:0007143,GO:0007131,GO:0007140,GO:0003713,GO:0005622
	4al	Ta4alLoc020694	PF12854.2	PPR repeat	2.01594e-98	gi|328774761|gb|AEB39780.1|pentatricopeptide repeat protein 45 [Funaria hygrometrica]	GO:0005488
	4al	Ta4alLoc028190	PF12854.2	PPR repeat	0	gi|334188438|ref|NP_200395.2|pentatricopeptide repeat-containing protein [Arabidopsis thaliana]	GO:0005575
	4al	Ta4alLoc036807	PF12854.2	PPR repeat	9.30797e-36	gi|334182516|ref|NP_172730.3|helicase domain and pentatricopeptide repeat-containing protein [Arabidopsis thaliana]	GO:0004386,GO:0003676,GO:0005524,GO:0080156
	4al	Ta4alLoc001225	PF13014.1	KH domain	9.76218e-12	gi|345320820|ref|XP_001521752.2|PREDICTED: poly(rC)-binding protein 3-like [Ornithorhynchus anatinus]
	4al	Ta4alLoc030987	PF13415.1	Galactose oxidase, central domain	1.4223e-44	gi|345288899|gb|AEN80941.1|AT1G26930-like protein [Capsella grandiflora]
	4al	Ta4alLoc016287	PF13424.1	Tetratricopeptide repeat	6.04575e-11	gi|333993542|ref|YP_004526155.1|hypothetical protein TREAZ_1756 [Treponema azotonutricium ZAS-9]	GO:0005524,GO:0005488
	4al	Ta4alLoc013655	PF13504.1	Leucine rich repeat	5.75563e-45	gi|334186503|ref|NP_001190722.1|receptor like protein 47 [Arabidopsis thaliana]	GO:0012505,GO:0006952,GO:0007165
	4al	Ta4alLoc034707	PF13504.1	Leucine rich repeat	2.03602e-29	gi|334183306|ref|NP_001185223.1|putative disease resistance protein [Arabidopsis thaliana]	GO:0012505
	4al	Ta4alLoc023403	PF13639.1	Ring finger domain	3.85168e-14	gi|340505489|gb|EGR31809.1|hypothetical protein IMG5_101120 [Ichthyophthirius multifiliis]	GO:0046872,GO:0008270
	4al	Ta4alLoc009846	PF13646.1	HEAT repeats	0	gi|334186438|ref|NP_001190701.1|beta-adaptin-like protein B [Arabidopsis thaliana]	GO:0005488,GO:0016192,GO:0005829,GO:0006886,GO:0005886,GO:0030276,GO:0015031,GO:0008565
	4al	Ta4alLoc009691	PF13806.1	Rieske-like [2Fe-2S] domain	3.08902e-08	gi|339273073|dbj|BAK49560.1|Rieske (2Fe-2S) domain protein [Synechocystis sp. PCC 6803]	GO:0055114,GO:0016491,GO:0051537
	4al	Ta4alLoc014260	PF13855.1	Leucine rich repeat	2.05707e-110	gi|339790463|dbj|BAK52388.1|leucine rich repeat receptor protein kinase CLAVATA1 [Solanum lycopersicum]	GO:0016021,GO:0016310,GO:0004674,GO:0016020,GO:0004672,GO:0006468,GO:0000166,GO:0005524,GO:0016301,GO:0016772
	4al	Ta4alLoc003215	PF14259.1	RNA recognition motif (a.k.a. RRM, RBD, or RNP domain)	4.26696e-107	gi|334188244|ref|NP_001190485.1|RNA recognition motif-containing protein [Arabidopsis thaliana]	GO:0003723,GO:0003676,GO:0000166,GO:0008150
	5dl	Ta5dlLoc013963	PF00069.20	Protein kinase domain	9.20218e-153	gi|344279806|ref|XP_003411677.1|PREDICTED: casein kinase II subunit alpha-like [Loxodonta africana]	GO:0031519,GO:0008284,GO:0019888,GO:0006468,GO:0016581,GO:0005634,GO:0016580,GO:0045732,GO:0043154,GO:0005524,GO:0016301,GO:0004674,GO:0004672,GO:0071174,GO:0047485,GO:0030307,GO:0046777,GO:0008013,GO:0000166,GO:0030177,GO:0016772
	5dl	Ta5dlLoc017435	PF00069.20	Protein kinase domain	2.10161e-39	gi|346467783|gb|AEO33736.1|hypothetical protein [Amblyomma maculatum]	GO:0005524,GO:0004672,GO:0000166,GO:0006468,GO:0016772,GO:0004674
	5dl	Ta5dlLoc001195	PF00118.19	TCP-1/cpn60 chaperonin family	0	gi|344313273|gb|AEN14333.1|hypothetical protein rf1-C1-g4 [Zea mays]	GO:0051082,GO:0044267,GO:0005524,GO:0005737,GO:0006457,GO:0000166
	5dl	Ta5dlLoc029298	PF00262.13	Calreticulin family	3.78515e-38	gi|334182387|ref|NP_001184936.1|calreticulin-3 [Arabidopsis thaliana]	GO:0046283,GO:0055074,GO:0009626,GO:0005789,GO:0042742,GO:0010204,GO:0006457,GO:0005783,GO:0005509,GO:0051082
	5dl	Ta5dlLoc029299	PF00262.13	Calreticulin family	1.54208e-28	gi|334326597|ref|XP_001377711.2|PREDICTED: calreticulin-like [Monodelphis domestica]
	5dl	Ta5dlLoc006665	PF00282.14	Pyridoxal-dependent decarboxylase conserved domain	1.11883e-48	gi|334187003|ref|NP_001190862.1|tyrosine decarboxylase [Arabidopsis thaliana]	GO:0006520,GO:0004837,GO:0006950,GO:0005737,GO:0004058
	5dl	Ta5dlLoc002765	PF00400.27	WD domain, G-beta repeat	5.21157e-169	gi|346703326|emb|CBX25423.1|hypothetical_protein [Oryza glaberrima]	GO:0005634
	5dl	Ta5dlLoc016104	PF00538.14	linker histone H1 and H5 family	8.45149e-20	gi|334184589|ref|NP_001189643.1|histone H1.2 [Arabidopsis thaliana]	GO:0000786,GO:0006334,GO:0005730,GO:0005634,GO:0003677
	5dl	Ta5dlLoc018855	PF00931.17	NB-ARC domain	1.65414e-114	gi|324455952|gb|ADY39265.1|stripe rust resistance protein YR10 [Triticum aestivum]	GO:0006952,GO:0006915,GO:0005524
	5dl	Ta5dlLoc024244	PF01094.23	Receptor family ligand binding region	1.79408e-88	gi|334184632|ref|NP_001189655.1|glutamate receptor 3.5 [Arabidopsis thaliana]	GO:0009416,GO:0016021,GO:0016020,GO:0006874,GO:0005217
	5dl	Ta5dlLoc024245	PF01094.23	Receptor family ligand binding region	1.36216e-101	gi|334184632|ref|NP_001189655.1|glutamate receptor 3.5 [Arabidopsis thaliana]	GO:0009416,GO:0016021,GO:0016020,GO:0006874,GO:0005217
	5dl	Ta5dlLoc001011	PF01926.18	50S ribosome-binding GTPase	2.68175e-104	gi|346997018|gb|AEO63421.1|hypothetical protein THITE_2108657 [Thielavia terrestris NRRL 8126]	GO:0005525
	5dl	Ta5dlLoc011452	PF02298.12	Plastocyanin-like domain	9.02748e-40	gi|346473717|gb|AEO36703.1|hypothetical protein [Amblyomma maculatum]	GO:0009055,GO:0005507
	5dl	Ta5dlLoc013968	PF03171.15	2OG-Fe(II) oxygenase superfamily	1.1758e-43	gi|334185677|ref|NP_001189994.1|prolyl 4-hydroxylase [Arabidopsis thaliana]	GO:0005506,GO:0005774,GO:0016706,GO:0031418,GO:0016705,GO:0018401,GO:0005794,GO:0055114,GO:0016491
	5dl	Ta5dlLoc009376	PF05726.8	Pirin C-terminal cupin domain	7.43422e-121	gi|340385759|ref|XP_003391376.1|PREDICTED: pirin-like protein-like [Amphimedon queenslandica]
	5dl	Ta5dlLoc018854	PF06632.7	DNA double-strand break repair and V(D)J recombination protein XRCC4	2.87267e-131	gi|339518935|gb|AEJ83861.1|X-ray repair cross-complementing 4 [Triticum aestivum]	GO:0006302,GO:0006310,GO:0005634,GO:0003677
	5dl	Ta5dlLoc003197	PF12854.2	PPR repeat	3.06755e-68	gi|328774759|gb|AEB39779.1|pentatricopeptide repeat protein 98 [Funaria hygrometrica]	GO:0005488
	5dl	Ta5dlLoc013241	PF13921.1	Myb-like DNA-binding domain	2.99776e-77	gi|330368851|gb|AEC11890.1|MYB transcription factor ODO1 [Petunia exserta]	GO:0006355,GO:0005634,GO:0003677
	7al	Ta7alLoc010155	PF00069.20	Protein kinase domain	0	gi|346703320|emb|CBX25417.1|hypothetical_protein [Oryza glaberrima]	GO:0016740,GO:0004674,GO:0016310,GO:0004672,GO:0006468,GO:0000166,GO:0005524,GO:0016301,GO:0048544,GO:0016772
	7al	Ta7alLoc016399	PF00181.18	Ribosomal Proteins L2, RNA binding domain	3.72519e-91	gi|339906493|ref|YP_004733285.1|ribosomal protein L2 [Indocalamus longiauritus]	GO:0016740,GO:0003735,GO:0030529,GO:0005739,GO:0019843,GO:0006412,GO:0003723,GO:0005840,GO:0005622,GO:0015934,GO:0009507,GO:0009536
	7al	Ta7alLoc016397	PF00203.16	Ribosomal protein S19	3.17052e-30	gi|339741645|gb|AEJ90953.1|ribosomal protein S19 [Solenomelus segethi]	GO:0003735,GO:0030529,GO:0019843,GO:0006412,GO:0003723,GO:0005840,GO:0015935,GO:0009507,GO:0009536
	7al	Ta7alLoc019864	PF00295.12	Glycosyl hydrolases family 28	1.17333e-40	gi|332299163|ref|YP_004441085.1|Polygalacturonase [Treponema brennaborense DSM 12168]	GO:0016787,GO:0008152,GO:0005975,GO:0016798,GO:0004650
	7al	Ta7alLoc021322	PF00406.17	Adenylate kinase	3.24847e-139	gi|293336155|ref|NP_001170222.1|hypothetical protein LOC100384174 [Zea mays]	GO:0016740,GO:0009165,GO:0046939,GO:0016310,GO:0019205,GO:0005737,GO:0005524,GO:0019201,GO:0016301,GO:0016776,GO:0006139,GO:0004017
	7al	Ta7alLoc016395	PF00421.14	Photosystem II protein	0	gi|339906439|ref|YP_004733231.1|photosystem II 44 kDa protein [Indocalamus longiauritus]	GO:0009535,GO:0045156,GO:0016021,GO:0016020,GO:0009772,GO:0015979,GO:0018298,GO:0009767,GO:0009579,GO:0019684,GO:0009523,GO:0009521,GO:0030076,GO:0016168,GO:0009507,GO:0009536
	7al	Ta7alLoc010153	PF00657.17	GDSL-like Lipase/Acylhydrolase	3.35853e-38	gi|334302898|sp|Q9FFC6.3|GDL78_ARATHRecName: Full=GDSL esterase/lipase At5g22810; AltName: Full=Extracellular lipase At5g22810; Flags: Precursor	GO:0012505,GO:0006629,GO:0016788,GO:0016298,GO:0004091
	7al	Ta7alLoc008539	PF01667.12	Ribosomal protein S27	3.87804e-12	gi|339467582|gb|EGP82685.1|hypothetical protein MYCGRDRAFT_64763 [Mycosphaerella graminicola IPO323]	GO:0046872,GO:0003735,GO:0006412,GO:0030529,GO:0005840,GO:0005622
	7al	Ta7alLoc016394	PF01737.12	YCF9	4.29848e-33	gi|345895204|ref|YP_004841936.1|photosystem II protein Z [Panicum virgatum]	GO:0009535,GO:0016021,GO:0016020,GO:0015979,GO:0009579,GO:0009523,GO:0009539,GO:0042549,GO:0009507,GO:0009536
	7al	Ta7alLoc012322	PF01851.17	Proteasome/cyclosome repeat	0	gi|343478283|ref|NP_001230406.1|proteasome (prosome, macropain) 26S subunit, non-ATPase, 2 [Sus scrofa]	GO:0042176,GO:0000502,GO:0030234
	7al	Ta7alLoc012321	PF02136.15	Nuclear transport factor 2 (NTF2) domain	6.45037e-31	gi|334185613|ref|NP_001189969.1|nuclear transport factor 2 and RNA recognition motif domain-containing protein [Arabidopsis thaliana]	GO:0003723,GO:0003676,GO:0006913,GO:0000166,GO:0006810,GO:0005622
	7al	Ta7alLoc016398	PF03947.13	Ribosomal Proteins L2, C-terminal domain	8.19142e-76	gi|339906493|ref|YP_004733285.1|ribosomal protein L2 [Indocalamus longiauritus]	GO:0016740,GO:0003735,GO:0030529,GO:0005739,GO:0019843,GO:0006412,GO:0003723,GO:0005840,GO:0005622,GO:0015934,GO:0009507,GO:0009536
	7al	Ta7alLoc021931	PF07716.10	Basic region leucine zipper	1.26716e-28	gi|346703257|emb|CBX25355.1|hypothetical_protein [Oryza brachyantha]	GO:0006355,GO:0043565,GO:0003700
	7bs	Ta7bsLoc009692	PF00043.20	Glutathione S-transferase, C-terminal domain	2.39201e-52	gi|345423135|gb|AEN84869.1|GST-like protein [Malus x domestica]
	7bs	Ta7bsLoc000863	PF00069.20	Protein kinase domain	1.59341e-23	gi|345496601|ref|XP_001603312.2|PREDICTED: mitogen-activated protein kinase kinase kinase 13-B-like [Nasonia vitripennis]
	7bs	Ta7bsLoc001168	PF00069.20	Protein kinase domain	3.02932e-123	gi|334182364|ref|NP_001184929.1|protein kinase APK1A [Arabidopsis thaliana]	GO:0016301,GO:0006468,GO:0005886,GO:0004674
	7bs	Ta7bsLoc004590	PF00069.20	Protein kinase domain	6.62022e-117	gi|296837347|gb|ADH59532.1|serine/threonine/tyrosine protein kinase [Thinopyrum intermedium]	GO:0016301,GO:0005524,GO:0004672,GO:0016310,GO:0006468,GO:0016772,GO:0004674
	7bs	Ta7bsLoc010279	PF00069.20	Protein kinase domain	6.18676e-56	gi|334182463|ref|NP_172601.2|putative S-locus lectin protein kinase [Arabidopsis thaliana]	GO:0030246,GO:0004674,GO:0005529,GO:0004672,GO:0006468,GO:0005524,GO:0016301,GO:0048544,GO:0012505
	7bs	Ta7bsLoc001599	PF00208.16	Glutamate/Leucine/Phenylalanine/Valine dehydrogenase	5.91993e-11	gi|333911877|ref|YP_004485609.1|glutamate dehydrogenase (NAD(P)(+)) [Delftia sp. Cs1-4]	GO:0055114,GO:0006520,GO:0005488,GO:0016491,GO:0016639,GO:0004353
	7bs	Ta7bsLoc012222	PF00232.13	Glycosyl hydrolase family 1	0	gi|333361361|pdb|3PTK|AChain A, The Crystal Structure Of Rice (Oryza Sativa L.) Os4bglu12	GO:0016023
	7bs	Ta7bsLoc002658	PF00317.16	Ribonucleotide reductase, all-alpha domain	0	gi|343084826|ref|YP_004774121.1|ribonucleoside-diphosphate reductase subunit alpha [Cyclobacterium marinum DSM 745]	GO:0006260,GO:0055114,GO:0005524,GO:0016491,GO:0000166,GO:0004748,GO:0005971
	7bs	Ta7bsLoc000135	PF00330.15	Aconitase family (aconitate hydratase)	0	gi|304442678|gb|ADM34980.1|cytosolic aconitase [Pyrus pyrifolia]	GO:0008152,GO:0051539
	7bs	Ta7bsLoc007646	PF00365.15	Phosphofructokinase	0	gi|332297753|ref|YP_004439675.1|diphosphate/fructose-6-phosphate 1-phosphotransferase [Treponema brennaborense DSM 12168]	GO:0005524,GO:0016740,GO:0047334,GO:0003872,GO:0006096,GO:0005945
	7bs	Ta7bsLoc016932	PF00657.17	GDSL-like Lipase/Acylhydrolase	1.85462e-18	gi|346467435|gb|AEO33562.1|hypothetical protein [Amblyomma maculatum]	GO:0006629,GO:0016788,GO:0016787
	7bs	Ta7bsLoc000984	PF00676.15	Dehydrogenase E1 component	1.0532e-14	gi|341893128|gb|EGT49063.1|hypothetical protein CAEBREN_10460 [Caenorhabditis brenneri]	GO:0016624,GO:0055114,GO:0043231,GO:0004739,GO:0008152,GO:0006096
	7bs	Ta7bsLoc006980	PF02823.11	ATP synthase, Delta/Epsilon chain, beta-sandwich domain	1.84574e-49	gi|337730822|gb|AEI70755.1|ATP synthase CF1 epsilon subunit [Puelia olyriformis]	GO:0009535,GO:0015986,GO:0045261,GO:0016020,GO:0006811,GO:0006810,GO:0046933,GO:0046961,GO:0042777,GO:0009579,GO:0005524,GO:0006754,GO:0015992,GO:0009507,GO:0009536
	7bs	Ta7bsLoc000665	PF05057.9	Putative serine esterase (DUF676)	3.88571e-28	gi|334186924|ref|NP_001190841.1|putative serine esterase domain-containing protein [Arabidopsis thaliana]	GO:0009507,GO:0008150
	7bs	Ta7bsLoc007620	PF07743.8	HSCB C-terminal oligomerisation domain	1.1562e-38	gi|344246324|gb|EGW02428.1|Co-chaperone protein HscB, mitochondrial [Cricetulus griseus]	GO:0051259,GO:0006457,GO:0051087
	7bs	Ta7bsLoc009693	PF08477.8	Miro-like protein	2.33131e-111	gi|324028908|gb|ADY16660.1|ROP6 [Lotus japonicus]	GO:0005525,GO:0007264,GO:0000166,GO:0005622
	7bs	Ta7bsLoc000023	PF13041.1	PPR repeat family	5.53465e-12	gi|328774755|gb|AEB39777.1|pentatricopeptide repeat protein 91 [Funaria hygrometrica]	GO:0005488
	7bs	Ta7bsLoc009685	PF13855.1	Leucine rich repeat	2.56074e-82	gi|330894851|gb|AEC47890.1|R3b [Solanum demissum]	GO:0006952,GO:0006915,GO:0005524
	7bs	Ta7bsLoc014558	PF14543.1	Xylanase inhibitor N-terminal	1.43989e-16	gi|343198386|gb|AEM05966.1|nodulin 41 [Phaseolus vulgaris]	GO:0006508,GO:0004190
XP-CLR/PHS	Chromosome arm	gene model	PFAM domain	PFAM domain annotation	E-value	Best_hit	GO
	1as	Ta1asLoc005824	PF14259.1	RRM_6	3.78519e-82	gi|15227729|ref|NP_180585.1|U2 small nuclear ribonucleoprotein B'' [Arabidopsis thaliana]	GO:0015030,GO:0003723,GO:0003676,GO:0005737,GO:0005654,GO:0000166,GO:0000354
	1as	Ta1asLoc005821	unknown	unknown	2.40087e-28	gi|15231698|ref|NP_190854.1|uncharacterized protein [Arabidopsis thaliana]	GO:0003674,GO:0008150
	1as	Ta1asLoc009052	unknown	unknown	4.54541e-09	gi|115477998|ref|NP_001062594.1|Os09g0120100 [Oryza sativa Japonica Group]
	1as	Ta1asLoc014677	unknown	unknown
	1as	Ta1asLoc015851	unknown	unknown
	1ds	Ta1dsLoc007347	PF01058.17	Oxidored_q6	8.40889e-174	gi|340034455|ref|YP_004734106.1|NADH-plastoquinone oxidoreductase subunit K [Bambusa emeiensis]	GO:0009535,GO:0005506,GO:0016020,GO:0016655,GO:0008137,GO:0006810,GO:0016651,GO:0019684,GO:0009579,GO:0055114,GO:0051539,GO:0016491,GO:0051536,GO:0048038,GO:0046872,GO:0009507,GO:0009536
	1ds	Ta1dsLoc003285	PF01737.12	Ycf9	2.44336e-38	gi|1022811|gb|AAA79707.1|ORF 62 [Hordeum vulgare subsp. vulgare]	GO:0009535,GO:0016021,GO:0016020,GO:0015979,GO:0009579,GO:0009523,GO:0009539,GO:0042549,GO:0009507,GO:0009536
	2as	Ta2asLoc008802	PF00069.20	Pkinase	0	gi|34393288|dbj|BAC83202.1|putative nodulation receptor kinase [Oryza sativa Japonica Group]	GO:0004674,GO:0016310,GO:0004672,GO:0006468,GO:0005524,GO:0016301,GO:0045492,GO:0010413,GO:0016772
	2as	Ta2asLoc008799	unknown	unknown	0	gi|115472857|ref|NP_001060027.1|Os07g0568200 [Oryza sativa Japonica Group]	GO:0003677
	2ds	Ta2dsLoc010371	PF00454.22	PI3_PI4_kinase	0	gi|334184283|ref|NP_179383.3|transformation/transcription domain-associated protein [Arabidopsis thaliana]	GO:0005488,GO:0004428,GO:0009506,GO:0005829,GO:0016773
	2ds	Ta2dsLoc017878	PF00902.13	TatC	1.55538e-114	gi|339511322|emb|CBX48377.1|unnamed protein product [Brassica napus]	GO:0016021
	2ds	Ta2dsLoc011059	PF00931.17	NB-ARC	6.21441e-50	gi|330894851|gb|AEC47890.1|R3b [Solanum demissum]	GO:0006952,GO:0006915,GO:0005524
	2ds	Ta2dsLoc011066	PF00931.17	NB-ARC	9.26361e-50	gi|330894851|gb|AEC47890.1|R3b [Solanum demissum]	GO:0006952,GO:0006915,GO:0005524
	2ds	Ta2dsLoc002424	PF01747.12	ATP-sulfurylase	4.2256e-135	gi|346471349|gb|AEO35519.1|hypothetical protein [Amblyomma maculatum]	GO:0004781,GO:0005524,GO:0004020,GO:0000103
	3bL	Ta3bLoc029639	PF00067.17	p450	1.23807e-47	gi|336462666|gb|AEI59774.1|cytochrome P450 [Helianthus annuus]	GO:0046872,GO:0055114,GO:0016705,GO:0020037,GO:0016491,GO:0009055,GO:0005506,GO:0004497
	3bL	Ta3bLoc032174	unknown	unknown
	3bL	Ta3bLoc051458	unknown	unknown	1.16063e-24	gi|334183331|ref|NP_001185234.1|E3 ubiquitin-protein ligase BRE1-like 2 [Arabidopsis thaliana]	GO:0009965,GO:0033523,GO:0010390,GO:0010162,GO:0042803,GO:0010228,GO:0005634
	4bs	Ta4bsLoc016194	PF00036.27	EF-hand_1	8.22414e-13	gi|310877171|gb|ADP36946.1|hypothetical protein [Asterochloris sp. DA2]	GO:0005509
	4bs	Ta4bsLoc004921	PF00067.17	p450	2.43865e-71	gi|334562369|gb|AEG79727.1|costunolide synthase [Cichorium intybus]	GO:0020037,GO:0005506,GO:0016021,GO:0016020,GO:0016705,GO:0009055,GO:0055114,GO:0016491,GO:0046872,GO:0004497
	4bs	Ta4bsLoc021537	PF00115.15	COX1	1.35046e-165	gi|338777046|gb|AEI98734.1|cytochrome oxidase subunit I [Rubus coreanus]	GO:0005743,GO:0009055,GO:0020037,GO:0046872,GO:0016021,GO:0016020,GO:0005507,GO:0070469,GO:0009060,GO:0005506,GO:0005739,GO:0022900,GO:0006119,GO:0004129,GO:0055114,GO:0006810,GO:0005886,GO:0016491
	4bs	Ta4bsLoc023493	PF00244.15	14-3-3	5.81973e-152	gi|334192417|gb|AEG67284.1|14-3-3 protein [Pyrus pyrifolia]	GO:0019904
	4bs	Ta4bsLoc004492	PF00443.24	UCH	0	gi|334185267|ref|NP_001189864.1|ubiquitin carboxyl-terminal hydrolase 13 [Arabidopsis thaliana]	GO:0009506,GO:0005829,GO:0004843,GO:0004221,GO:0006511
	4bs	Ta4bsLoc006767	PF02458.10	Transferase	8.25725e-73	gi|346703345|emb|CBX25442.1|hypothetical_protein [Oryza glaberrima]	GO:0016747
	4bs	Ta4bsLoc003225	PF02800.15	Gp_dh_C	4.49263e-78	gi|344691073|gb|AEN19695.1|glyceraldehyde 3-phosphate dehydrogenase [Cymbidium faberi]	GO:0055114,GO:0006006,GO:0016491,GO:0016620,GO:0051287,GO:0050661
	4bs	Ta4bsLoc014476	PF03018.9	Plant disease resistance response protein	2.1835e-26	gi|333943503|dbj|BAK26565.1|OsPupK20-2 [Oryza sativa Indica Group]
	4bs	Ta4bsLoc001618	PF05875.7	unknown	5.01975e-32	gi|344248178|gb|EGW04282.1|Alkaline ceramidase 3 [Cricetulus griseus]	GO:0016811,GO:0016021,GO:0006672
	4bs	Ta4bsLoc004052	PF06978.6	unknown	1.01068e-25	gi|328869611|gb|EGG17988.1|RNase P protein subunit [Dictyostelium fasciculatum]	GO:0001682,GO:0004526,GO:0006396
	4bs	Ta4bsLoc001620	unknown	unknown	5.09561e-09	gi|332260206|ref|XP_003279176.1|PREDICTED: RING finger protein unkempt homolog [Nomascus leucogenys]	GO:0046872,GO:0008270
	4bs	Ta4bsLoc007389	unknown	unknown	5.21323e-09	gi|334185977|ref|NP_001190088.1|uncharacterized protein [Arabidopsis thaliana]	GO:0003674,GO:0008150,GO:0005575
	4bs	Ta4bsLoc010117	unknown	unknown	3.02373e-16	gi|332207194|ref|XP_003252680.1|PREDICTED: 60S ribosomal protein L23-like [Nomascus leucogenys]
	4bs	Ta4bsLoc010222	unknown	unknown
	4bs	Ta4bsLoc013614	unknown	unknown	4.92256e-118	gi|334691704|gb|AEG80476.1|maturase [Hydrophyllum capitatum]	GO:0003723,GO:0005739,GO:0006278,GO:0006397,GO:0003964
	5bl	Ta5blLoc028390	PF12819.2	Carbohydrate-binding protein of the ER	2.5571e-173	gi|334183235|ref|NP_001185200.1|leucine-rich repeat protein kinase-like protein [Arabidopsis thaliana]	GO:0016301,GO:0012505,GO:0005524,GO:0004672,GO:0006468,GO:0004674
	5dl	Ta5dlLoc013241	PF00329.14	Complex1_30kDa	2.99776e-77	gi|330368851|gb|AEC11890.1|MYB transcription factor ODO1 [Petunia exserta]	GO:0006355,GO:0005634,GO:0003677
	6as	Ta6asLoc000244	unknown	LRR	2.86396e-10	gi|336088158|dbj|BAK39933.1|NBS-LRR type protein [Oryza sativa Indica Group]	GO:0006952,GO:0043531
	6as	Ta6asLoc020499	unknown	unknown	8.86879e-57	gi|332187616|ref|ZP_08389352.1|tat (twin-arginine translocation) pathway signal sequence domain protein [Sphingomonas sp. S17]	GO:0004553,GO:0008152,GO:0005975,GO:0043169,GO:0003824
	7as	Ta7asLoc018579	unknown	unknown	2.13765e-31	gi|195621556|gb|ACG32608.1|peroxisomal coenzyme A diphosphatase NUDT7 [Zea mays]	GO:0016787
	7bs	Ta7bsLoc009066	PF00082.17	Peptidase_S8	1.71322e-92	gi|334186429|ref|NP_001190697.1|subtilisin-like protease [Arabidopsis thaliana]	GO:0012505,GO:0006508,GO:0005618,GO:0004252,GO:0008152,GO:0042802
	7bs	Ta7bsLoc014695	PF00931.17	NB-ARC	8.47447e-45	gi|336088121|dbj|BAK39913.1|NBS-LRR type protein [Oryza sativa Indica Group]	GO:0006952,GO:0043531
	7bs	Ta7bsLoc014492	PF02358.11	Trehalose_PPase	3.58644e-32	gi|336442407|gb|AEI55390.1|trehalose-6-phosphate phosphatase [Petunia x hybrida]	GO:0005992,GO:0016787,GO:0008152,GO:0003824,GO:0004805
	7bs	Ta7bsLoc005909	unknown	unknown	6.8014e-10	gi|328874061|gb|EGG22427.1|hypothetical protein DFA_04549 [Dictyostelium fasciculatum]
	7ds	Ta7dsLoc009532	PF06749.7	unknown	9.92044e-09	gi|346465095|gb|AEO32392.1|hypothetical protein [Amblyomma maculatum]
	7ds	Ta7dsLoc009536	unknown	unknown	7.64459e-43	gi|304273274|gb|ADM18302.1|gluconokinase 1-like protein [Gladiolus grandiflorus]	GO:0016301,GO:0016310,GO:0005975
	7ds	Ta7dsLoc018513	unknown	unknown
FST/PHS	Chromosome arm	gene model	PFAM domain	PFAM domain annotation	E-value	Best_hit	GO
	1ds	Ta1dsLoc001009	PF00004.24	AAA	0	gi|77549300|gb|ABA92097.1|ATPase, AAA family protein, expressed [Oryza sativa Japonica Group]	GO:0016887,GO:0009535,GO:0005524,GO:0009507,GO:0000166,GO:0017111,GO:0005516,GO:0006200
	1ds	Ta1dsLoc012900	PF00155.16	Aminotran_1_2	0	gi|115445697|ref|NP_001046628.1|Os02g0302700 [Oryza sativa Japonica Group]	GO:0009058,GO:0010189,GO:0006520,GO:0016740,GO:0003824,GO:0030170,GO:0008483
	1ds	Ta1dsLoc014294	PF00119.15	ATP-synt_A	1.42621e-122	gi|345034445|gb|AEN56130.1|ATPase subunit 6 [Cucumis melo subsp. melo]	GO:0015078,GO:0015986,GO:0005739,GO:0045263,GO:0005743
	1ds	Ta1dsLoc009254	PF02485.16	Branch	3.2387e-170	gi|42567851|ref|NP_196959.2|Core-2/I-branching beta-1,6-N-acetylglucosaminyltransferase family protein [Arabidopsis thaliana]	GO:0003674,GO:0008150
	1ds	Ta1dsLoc004719	PF00439.20	Bromodomain	7.15221e-22	gi|345788930|ref|XP_534249.3|PREDICTED: histone acetyltransferase KAT2B [Canis lupus familiaris]	GO:0008285,GO:0019901,GO:0010835,GO:0045736,GO:0005634,GO:0004861,GO:0018076,GO:0000776,GO:0006355,GO:0042641,GO:0005671,GO:0032869,GO:0045944,GO:0003713,GO:0031674,GO:0031672,GO:0004468,GO:0008134,GO:0042826,GO:0004402,GO:0043966
	1ds	Ta1dsLoc011414	PF00150.13	Cellulase	0	gi|115481730|ref|NP_001064458.1|Os10g0370500 [Oryza sativa Japonica Group]	GO:0004553,GO:0051015,GO:0005975,GO:0003824,GO:0030674
	1ds	Ta1dsLoc002931	PF07731.9	Cu-oxidase_2	0	gi|77554532|gb|ABA97328.1|laccase family protein, putative [Oryza sativa Japonica Group]	GO:0016023
	1ds	Ta1dsLoc005703	PF00283.14	Cytochrom_B559	4.33252e-53	gi|11466807|ref|NP_039403.1|photosystem II protein V [Oryza sativa Japonica Group]	GO:0019684,GO:0009055,GO:0009539,GO:0009507,GO:0009536,GO:0009535,GO:0009767,GO:0020037,GO:0046872,GO:0016021,GO:0016020,GO:0009579,GO:0005506,GO:0022900,GO:0015979,GO:0055114,GO:0006810,GO:0009523,GO:0030096
	1ds	Ta1dsLoc004607	PF13668.1	Ferritin_2	6.1248e-71	gi|12323093|gb|AAG51530.1|AC051631_10dessication-related protein, putative; 70055-71849 [Arabidopsis thaliana]
	1ds	Ta1dsLoc010130	PF03360.11	Glyco_transf_43	7.70117e-120	gi|115461821|ref|NP_001054510.1|Os05g0123100 [Oryza sativa Japonica Group]	GO:0005739
	1ds	Ta1dsLoc000245	PF00010.21	HLH	5.34256e-101	gi|78057270|gb|ABB17167.1|brown pericarp and seed coat [Oryza rufipogon]	GO:0046983
	1ds	Ta1dsLoc000438	PF00657.17	Lipase_GDSL	1.8338e-23	gi|346467435|gb|AEO33562.1|hypothetical protein [Amblyomma maculatum]	GO:0006629,GO:0016788,GO:0016787
	1ds	Ta1dsLoc009831	PF00657.17	Lipase_GDSL	4.358e-21	gi|346467435|gb|AEO33562.1|hypothetical protein [Amblyomma maculatum]	GO:0006629,GO:0016788,GO:0016787
	1ds	Ta1dsLoc012065	PF02536.9	mTERF	1.64628e-179	gi|115477308|ref|NP_001062250.1|Os08g0518200 [Oryza sativa Japonica Group]	GO:0005739
	1ds	Ta1dsLoc004411	PF00999.16	Na_H_Exchanger	0	gi|57863835|gb|AAS75243.2|putative Na+/H+ antiporter [Oryza sativa Japonica Group]	GO:0016020
	1ds	Ta1dsLoc006408	PF00931.17	NB-ARC	0	gi|24571201|gb|AAN62914.1|Mla-like protein [Triticum aestivum]	GO:0006952,GO:0006915,GO:0005524
	1ds	Ta1dsLoc011565	PF00931.17	NB-ARC	0	gi|336088170|dbj|BAK39938.1|NBS-LRR type protein [Oryza sativa Indica Group]	GO:0006952,GO:0043531
	1ds	Ta1dsLoc009400	PF00067.17	p450	0	gi|115438709|ref|NP_001043634.1|Os01g0627800 [Oryza sativa Japonica Group]	GO:0020037,GO:0005506,GO:0016705,GO:0009055,GO:0055114,GO:0016491,GO:0005783,GO:0046872,GO:0004497
	1ds	Ta1dsLoc013267	PF00067.17	p450	0	gi|115438705|ref|NP_001043632.1|Os01g0627500 [Oryza sativa Japonica Group]	GO:0016023,GO:0022900,GO:0004497
	1ds	Ta1dsLoc013269	PF00067.17	p450	4.97776e-39	gi|315439540|gb|ADU19849.1|putative secologanin synthase [Camptotheca acuminata]	GO:0020037,GO:0005506,GO:0016705,GO:0009055,GO:0055114,GO:0016491,GO:0050616,GO:0046872,GO:0004497
	1ds	Ta1dsLoc004489	PF01734.17	Patatin	0	gi|115486249|ref|NP_001068268.1|Os11g0614400 [Oryza sativa Japonica Group]	GO:0006629,GO:0016787,GO:0008152
	1ds	Ta1dsLoc002444	PF00069.20	Pkinase	1.08491e-102	gi|334183235|ref|NP_001185200.1|leucine-rich repeat protein kinase-like protein [Arabidopsis thaliana]	GO:0016301,GO:0012505,GO:0005524,GO:0004672,GO:0006468,GO:0004674
	1ds	Ta1dsLoc002605	PF00069.20	Pkinase	0	gi|7340876|dbj|BAA92966.1|putative shaggy-like kinase dzeta [Oryza sativa Japonica Group]	GO:0005524,GO:0006468,GO:0004674
	1ds	Ta1dsLoc006165	PF00069.20	Pkinase	4.10608e-27	gi|346467783|gb|AEO33736.1|hypothetical protein [Amblyomma maculatum]	GO:0005524,GO:0004672,GO:0000166,GO:0006468,GO:0016772,GO:0004674
	1ds	Ta1dsLoc008029	PF00069.20	Pkinase	4.11695e-76	gi|346467783|gb|AEO33736.1|hypothetical protein [Amblyomma maculatum]	GO:0005524,GO:0004672,GO:0000166,GO:0006468,GO:0016772,GO:0004674
	1ds	Ta1dsLoc012484	PF00069.20	Pkinase	1.20405e-98	gi|339742635|gb|AEJ91394.1|STK-type resistance protein [Triticum aestivum]
	1ds	Ta1dsLoc013263	PF00069.20	Pkinase	0	gi|115434080|ref|NP_001041798.1|Os01g0110500 [Oryza sativa Japonica Group]	GO:0009536,GO:0005524,GO:0006468,GO:0004713,GO:0004674
	1ds	Ta1dsLoc012800	PF04043.10	PMEI	8.31553e-08	gi|297728701|ref|NP_001176714.1|Os11g0677400 [Oryza sativa Japonica Group]	GO:0016023
	1ds	Ta1dsLoc010728	PF10604.4	Polyketide_cyc2	4.10033e-15	gi|24460072|dbj|BAC22639.1|lachrymatory factor synthase [Allium chinense]
	1ds	Ta1dsLoc007086	PF12854.2	PPR_1	6.04736e-42	gi|334182516|ref|NP_172730.3|helicase domain and pentatricopeptide repeat-containing protein [Arabidopsis thaliana]	GO:0004386,GO:0003676,GO:0005524,GO:0080156
	1ds	Ta1dsLoc007783	PF12854.2	PPR_1	2.1515e-70	gi|115482730|ref|NP_001064958.1|Os10g0497300 [Oryza sativa Japonica Group]	GO:0005739
	1ds	Ta1dsLoc012072	PF12854.2	PPR_1	1.74907e-70	gi|334182516|ref|NP_172730.3|helicase domain and pentatricopeptide repeat-containing protein [Arabidopsis thaliana]	GO:0004386,GO:0003676,GO:0005524,GO:0080156
	1ds	Ta1dsLoc014103	PF12854.2	PPR_1	7.58802e-100	gi|41152687|dbj|BAD08212.1|hypothetical protein [Oryza sativa Indica Group]	GO:0005739
	1ds	Ta1dsLoc005298	PF13041.1	PPR_2	2.55018e-172	gi|3805851|emb|CAA21471.1|putative protein [Arabidopsis thaliana]
	1ds	Ta1dsLoc014100	PF02852.17	Pyr_redox_dim	0	gi|115436320|ref|NP_001042918.1|Os01g0328700 [Oryza sativa Japonica Group]	GO:0005739,GO:0005737,GO:0015036,GO:0022900
	1ds	Ta1dsLoc011454	PF04607.12	RelA_SpoT	0	gi|12583663|dbj|BAB21485.1|chloroplast RelA homologue 2 [Oryza sativa Japonica Group]	GO:0009536,GO:0005509
	1ds	Ta1dsLoc011173	PF00181.18	Ribosomal_L2	4.33905e-88	gi|577558|emb|CAA55028.1|rpl 2 [Hordeum vulgare subsp. vulgare]	GO:0016740,GO:0003735,GO:0030529,GO:0006412,GO:0003723,GO:0005840,GO:0005622,GO:0015934,GO:0009507,GO:0009536
	1ds	Ta1dsLoc011174	PF03947.13	Ribosomal_L2_C	1.42915e-76	gi|34394232|dbj|BAC84684.1|ribosomal protein L2, chloroplast [Oryza sativa Japonica Group]	GO:0016740,GO:0003735,GO:0016020,GO:0006412,GO:0003723,GO:0005840,GO:0005622,GO:0015934,GO:0009507
	1ds	Ta1dsLoc011175	PF00203.16	Ribosomal_S19	1.57477e-45	gi|14017612|ref|NP_114298.1|ribosomal protein S19 [Triticum aestivum]	GO:0003735,GO:0030529,GO:0019843,GO:0006412,GO:0003723,GO:0005840,GO:0015935,GO:0009507,GO:0009536
	1ds	Ta1dsLoc002088	PF00189.15	Ribosomal_S3_C	0	gi|81687782|dbj|BAE47670.2|rps3 [Triticum aestivum]	GO:0003735,GO:0030529,GO:0019843,GO:0005739,GO:0006412,GO:0003723,GO:0005840,GO:0005622,GO:0015935,GO:0009536,GO:0009507
	1ds	Ta1dsLoc004610	PF00900.15	Ribosomal_S4e	6.6896e-103	gi|346470359|gb|AEO35024.1|hypothetical protein [Amblyomma maculatum]	GO:0003735,GO:0003723,GO:0006412,GO:0005840,GO:0005622
	1ds	Ta1dsLoc005291	PF07738.8	Sad1_UNC	1.13795e-74	gi|15238380|ref|NP_196118.1|SAD1/UNC-84 domain protein 1 [Arabidopsis thaliana]	GO:0005783,GO:0008150,GO:0005515,GO:0005635
	1ds	Ta1dsLoc009046	PF03595.12	SLAC1	0	gi|115436682|ref|NP_001043099.1|Os01g0385400 [Oryza sativa Japonica Group]	GO:0016020
	1ds	Ta1dsLoc011487	PF00685.22	Sulfotransfer_1	3.46787e-106	gi|77554587|gb|ABA97383.1|Sulfotransferase domain containing protein, expressed [Oryza sativa Japonica Group]	GO:0016740,GO:0008146
	1ds	Ta1dsLoc010714	PF00335.15	Tetraspannin	3.76374e-151	gi|115475696|ref|NP_001061444.1|Os08g0282000 [Oryza sativa Japonica Group]	GO:0016023
	1ds	Ta1dsLoc003369	PF02358.11	Trehalose_PPase	0	gi|1865677|emb|CAA69879.1|trehalose-6-phosphate synthase [Arabidopsis thaliana]
	1ds	Ta1dsLoc014113	PF03106.10	WRKY	1.79529e-100	gi|484261|dbj|BAA06278.1|SPF1 protein [Ipomoea batatas]	GO:0006355,GO:0006351,GO:0043565,GO:0003700
	1ds	Ta1dsLoc012493	PF13465.1	zf-H2C2_2	4.89488e-97	gi|4519673|dbj|BAA75685.1|WREBP-2 [Nicotiana tabacum]	GO:0003676,GO:0008270,GO:0005622
	1ds	Ta1dsLoc010530	PF13639.1	zf-RING_2	1.05221e-34	gi|14164466|dbj|BAB55717.1|hypothetical protein [Oryza sativa Japonica Group]	GO:0046872,GO:0008270
	1ds	Ta1dsLoc003064	PF01824.13	uncharacterized	8.21873e-111	gi|338930724|emb|CBX25824.1|maturase K [Hordeum marinum]	GO:0009536,GO:0003723,GO:0009507,GO:0008033,GO:0008380,GO:0006397
	1ds	Ta1dsLoc006507	PF02705.11	uncharacterized	0	gi|75161297|sp|Q8VXB1.1|HAK12_ORYSJRecName: Full=Putative potassium transporter 12; AltName: Full=OsHAK12	GO:0016020,GO:0006813,GO:0015079
	1ds	Ta1dsLoc008704	PF03000.9	uncharacterized	1.1098e-51	gi|15232616|ref|NP_188176.1|Phototropic-responsive NPH3 family protein [Arabidopsis thaliana]	GO:0009416,GO:0004871,GO:0005575
	1ds	Ta1dsLoc001962	PF03195.9	uncharacterized	9.22481e-52	gi|30684548|ref|NP_850141.1|LOB domain-containing protein 13 [Arabidopsis thaliana]	GO:0003674,GO:0016020,GO:0008150
	1ds	Ta1dsLoc004870	PF03798.11	uncharacterized	1.15272e-71	gi|26450181|dbj|BAC42209.1|unknown protein [Arabidopsis thaliana]
	1ds	Ta1dsLoc008696	PF04827.9	uncharacterized	6.71604e-11	gi|328858089|gb|EGG07203.1|hypothetical protein MELLADRAFT_71776 [Melampsora larici-populina 98AG31]	GO:0016788
	1ds	Ta1dsLoc013745	PF04827.9	uncharacterized
	1ds	Ta1dsLoc009836	PF05832.7	uncharacterized	2.38299e-103	gi|115436344|ref|NP_001042930.1|Os01g0331900 [Oryza sativa Japonica Group]	GO:0016020
	1ds	Ta1dsLoc003606	PF07223.6	uncharacterized	8.19025e-70	gi|297596177|ref|NP_001042136.2|Os01g0169900 [Oryza sativa Japonica Group]	GO:0009536
	1ds	Ta1dsLoc001957	PF10181.4	uncharacterized	1.67441e-05	gi|66475948|ref|XP_627790.1|PIG-H [Cryptosporidium parvum Iowa II]	GO:0017176
	1ds	Ta1dsLoc007509	PF10551.4	uncharacterized	3.54311e-32	gi|342365810|gb|AEL30344.1|hypothetical protein 303L13_4 [Arachis hypogaea]	GO:0003676,GO:0008270
	1ds	Ta1dsLoc012490	PF13839.1	uncharacterized	5.11589e-130	gi|42567686|ref|NP_568164.2|protein trichome birefringence-like 9 [Arabidopsis thaliana]	GO:0012505
	1ds	Ta1dsLoc012799	PF14223.1	uncharacterized	2.67775e-49	gi|297719655|ref|NP_001172189.1|Os01g0160300 [Oryza sativa Japonica Group]	GO:0046872,GO:0016301,GO:0003676,GO:0016310,GO:0008270
	1ds	Ta1dsLoc002593	PF14227.1	uncharacterized	1.23074e-79	gi|14589378|gb|AAK70633.1|AC091238_11Putative gag-pol polyprotein [Oryza sativa Japonica Group]	GO:0003676,GO:0015074,GO:0008270
	1ds	Ta1dsLoc000440	uncharacterized	uncharacterized	4.22437e-06	gi|334182924|ref|NP_174185.2|GDSL esterase/lipase [Arabidopsis thaliana]	GO:0012505,GO:0006629,GO:0016788,GO:0016298,GO:0004091
	1ds	Ta1dsLoc000530	uncharacterized	uncharacterized	1.49386e-25	gi|334188075|ref|NP_001190438.1|germin-like protein subfamily 1 member 18 [Arabidopsis thaliana]	GO:0012505,GO:0048046,GO:0045735,GO:0008150,GO:0030145
	1ds	Ta1dsLoc004002	uncharacterized	uncharacterized	1.72208e-16	gi|332138223|pdb|3QFL|AChain A, Coiled-Coil Domain-Dependent Homodimerization Of Intracellular Mla Immune Receptors Defines A Minimal Functional Module For Triggering Cell Death	GO:0006952,GO:0006915,GO:0005524
	1ds	Ta1dsLoc004536	uncharacterized	uncharacterized	8.02409e-16	gi|54291217|dbj|BAD61913.1|hypothetical protein [Oryza sativa Japonica Group]	GO:0016023
	1ds	Ta1dsLoc004729	uncharacterized	uncharacterized
	1ds	Ta1dsLoc005205	uncharacterized	uncharacterized
	1ds	Ta1dsLoc005437	uncharacterized	uncharacterized
	1ds	Ta1dsLoc005933	uncharacterized	uncharacterized
	1ds	Ta1dsLoc006153	uncharacterized	uncharacterized	3.8785e-152	gi|22022400|gb|AAL47688.1|glutathione-S-transferase 19E50 [Triticum aestivum]	GO:0016740
	1ds	Ta1dsLoc006249	uncharacterized	uncharacterized	6.73959e-64	gi|345291589|gb|AEN82286.1|AT3G62980-like protein [Capsella rubella]
	1ds	Ta1dsLoc006566	uncharacterized	uncharacterized	0	gi|57900683|gb|AAW57808.1|putative MAR binding protein [Oryza sativa Japonica Group]	GO:0009536
	1ds	Ta1dsLoc006606	uncharacterized	uncharacterized	7.63496e-15	gi|338746555|dbj|BAK41507.1|polyprotein [Arabidopsis thaliana]
	1ds	Ta1dsLoc007047	uncharacterized	uncharacterized
	1ds	Ta1dsLoc007104	uncharacterized	uncharacterized
	1ds	Ta1dsLoc007369	uncharacterized	uncharacterized	1.49858e-33	gi|300637793|gb|ADK26134.1|glycerophosphodiester phosphodiesterase 1 [Lupinus albus]	GO:0006629,GO:0047389,GO:0016787,GO:0008081,GO:0008889,GO:0006071
	1ds	Ta1dsLoc007999	uncharacterized	uncharacterized	9.50041e-13	gi|343426584|emb|CBQ70113.1|probable DNA-directed RNA polymerase II chain Rpb7 [Sporisorium reilianum SRZ2]	GO:0003723,GO:0006351,GO:0003899
	1ds	Ta1dsLoc008769	uncharacterized	uncharacterized	6.10818e-12	gi|342809950|gb|EGU45047.1|FAD/FMN-containing dehydrogenase [Vibrio splendidus ATCC 33789]	GO:0055114,GO:0016491,GO:0008762,GO:0016020,GO:0003885,GO:0003824,GO:0016614,GO:0050660
	1ds	Ta1dsLoc009004	uncharacterized	uncharacterized	4.84369e-32	gi|115446531|ref|NP_001047045.1|Os02g0537000 [Oryza sativa Japonica Group]	GO:0016023
	1ds	Ta1dsLoc009547	uncharacterized	uncharacterized	4.51973e-56	gi|22831355|dbj|BAC16199.1|hypothetical protein [Oryza sativa Japonica Group]
	1ds	Ta1dsLoc009675	uncharacterized	uncharacterized	6.12069e-47	gi|57013962|ref|YP_173434.1|hypothetical protein NitaMp095 [Nicotiana tabacum]	GO:0005739
	1ds	Ta1dsLoc010717	uncharacterized	uncharacterized	2.05882e-07	gi|343769396|emb|CCD25382.1|hypothetical protein NDAI_0F00630 [Naumovozyma dairenensis CBS 421]	GO:0003723,GO:0003676,GO:0006508,GO:0015074,GO:0006278,GO:0004190,GO:0003964
	1ds	Ta1dsLoc010729	uncharacterized	uncharacterized	8.13787e-30	gi|340379971|ref|XP_003388498.1|PREDICTED: n-alpha-acetyltransferase 30, NatC catalytic subunit-like [Amphimedon queenslandica]	GO:0008080
	1ds	Ta1dsLoc011170	uncharacterized	uncharacterized
	1ds	Ta1dsLoc011177	uncharacterized	uncharacterized	3.81276e-80	gi|11466831|ref|NP_039428.1|hypothetical protein OrsajCp070 [Oryza sativa Japonica Group]	GO:0009536
	1ds	Ta1dsLoc011489	uncharacterized	uncharacterized	2.17833e-67	gi|22327971|ref|NP_568906.2|uncharacterized protein [Arabidopsis thaliana]	GO:0003674,GO:0009507,GO:0008150
	1ds	Ta1dsLoc012084	uncharacterized	uncharacterized	1.74924e-07	gi|347006521|gb|AEO54009.1|hypothetical protein MYCTH_2296042 [Myceliophthora thermophila ATCC 42464]	GO:0004386,GO:0043140,GO:0006310,GO:0016787,GO:0006260,GO:0003676,GO:0005524,GO:0008026,GO:0006281,GO:0005622
	1ds	Ta1dsLoc012489	uncharacterized	uncharacterized
	1ds	Ta1dsLoc012494	uncharacterized	uncharacterized	6.33854e-19	gi|329740502|gb|AEB97956.1|vacuolar H+-ATPase 16 kDa proteolipid subunit c [Aeluropus littoralis]	GO:0016021,GO:0016020,GO:0006811,GO:0006810,GO:0015078,GO:0033179,GO:0015992,GO:0015991,GO:0033177
	1ds	Ta1dsLoc013265	uncharacterized	uncharacterized	4.47071e-152	gi|18400085|ref|NP_564471.1|uncharacterized protein [Arabidopsis thaliana]	GO:0003674,GO:0008150
	1ds	Ta1dsLoc014319	uncharacterized	uncharacterized	3.04691e-05	gi|334183770|ref|NP_564971.2|TIR-NBS-LRR class disease resistance protein [Arabidopsis thaliana]	GO:0006952,GO:0004888,GO:0000166,GO:0017111,GO:0005524,GO:0031224,GO:0007165,GO:0045087,GO:0012505
	2bs	Ta2bsLoc020252	PF00389.25	2-Hacid_dh	3.05105e-35	gi|334184034|ref|NP_001185444.1|putative D-isomer specific 2-hydroxyacid dehydrogenase [Arabidopsis thaliana]	GO:0048037,GO:0005488,GO:0016491,GO:0008152,GO:0005829,GO:0003824,GO:0016616,GO:0051287
	2bs	Ta2bsLoc020254	PF00005.22	ABC_tran	0	gi|334349287|ref|XP_001363756.2|PREDICTED: ATP-binding cassette sub-family B member 7, mitochondrial [Monodelphis domestica]	GO:0042626,GO:0016021,GO:0005743,GO:0005739,GO:0006810,GO:0006200,GO:0000166,GO:0005737,GO:0017111,GO:0005524,GO:0016887,GO:0055085,GO:0006879
	2bs	Ta2bsLoc003974	PF08240.7	ADH_N	6.84347e-72	gi|332384183|gb|AEE69008.1|cinnamyl alcohol dehydrogenase 3 [Camellia sinensis]	GO:0055114,GO:0005488,GO:0016491,GO:0008270
	2bs	Ta2bsLoc015317	PF08802.5	CytB6-F_Fe-S	2.56585e-75	gi|334116837|ref|ZP_08490929.1|Cytochrome b6-f complex iron-sulfur subunit [Microcoleus vaginatus FGP-2]	GO:0045158,GO:0016020,GO:0042651,GO:0015979,GO:0016679,GO:0055114,GO:0051537,GO:0016491,GO:0009496,GO:0008121
	2bs	Ta2bsLoc013197	PF07876.7	Dabb	3.61164e-16	gi|346703222|emb|CBX25321.1|hypothetical_protein [Oryza brachyantha]	GO:0003674,GO:0009507,GO:0008150
	2bs	Ta2bsLoc023928	PF00221.14	Lyase_aromatic	0	gi|332656160|gb|AEE81750.1|phenylalanine ammonia lyase [Morus alba var. multicaulis]	GO:0009058,GO:0005737,GO:0003824,GO:0016829,GO:0016841,GO:0006559
	2bs	Ta2bsLoc002183	PF05192.13	MutS_III	7.06197e-18	gi|345320266|ref|XP_003430263.1|PREDICTED: mutS protein homolog 4-like, partial [Ornithorhynchus anatinus]	GO:0005524,GO:0030983,GO:0006298
	2bs	Ta2bsLoc011507	PF00063.16	Myosin_head	0	gi|334186958|ref|NP_194467.5|myosin heavy chain-like protein [Arabidopsis thaliana]	GO:0016459,GO:0003774,GO:0030048
	2bs	Ta2bsLoc021810	PF00067.17	p450	6.41282e-19	gi|334185939|ref|NP_001190075.1|cytochrome P450, family 76, subfamily G, polypeptide 1 [Arabidopsis thaliana]	GO:0012505,GO:0055114,GO:0020037,GO:0009055,GO:0019825,GO:0005506,GO:0004497
	2bs	Ta2bsLoc024503	PF01399.22	PCI	1.82312e-41	gi|328875235|gb|EGG23600.1|proteasome component region PCI domain-containing protein [Dictyostelium fasciculatum]	GO:0000502,GO:0016070
	2bs	Ta2bsLoc013178	PF00082.17	Peptidase_S8	1.98613e-107	gi|334186429|ref|NP_001190697.1|subtilisin-like protease [Arabidopsis thaliana]	GO:0012505,GO:0006508,GO:0005618,GO:0004252,GO:0008152,GO:0042802
	2bs	Ta2bsLoc015934	PF07714.12	Pkinase_Tyr	2.11678e-34	gi|345293821|gb|AEN83402.1|AT5G60310-like protein [Capsella rubella]	GO:0005524,GO:0004672,GO:0006468,GO:0016772
	2bs	Ta2bsLoc023932	PF12854.2	PPR_1	1.33909e-61	gi|328774749|gb|AEB39774.1|pentatricopeptide repeat protein 65 [Funaria hygrometrica]	GO:0005488
	2bs	Ta2bsLoc003470	PF00995.18	Sec1	0	gi|334182226|ref|NP_001184888.1|protein transport sec1a [Arabidopsis thaliana]	GO:0006904,GO:0009306,GO:0016192,GO:0008565,GO:0005575
	2bs	Ta2bsLoc024050	PF00902.13	TatC	4.35446e-72	gi|339511322|emb|CBX48377.1|unnamed protein product [Brassica napus]	GO:0016021
	2bs	Ta2bsLoc003973	PF02458.10	Transferase	5.21106e-78	gi|343478090|gb|AEM43830.1|alcohol acyl transferase [Fragaria x ananassa]	GO:0016740,GO:0016747
	2bs	Ta2bsLoc020251	PF00201.13	UDPGT	9.60398e-178	gi|342306002|dbj|BAK55737.1|UDP-glucose glucosyltransferase [Gardenia jasminoides]	GO:0016740,GO:0008152,GO:0016758,GO:0016757
	2bs	Ta2bsLoc022895	PF00201.13	UDPGT	2.00981e-28	gi|334184235|ref|NP_001189528.1|UDP-glucosyl transferase 73B5 [Arabidopsis thaliana]	GO:0008194,GO:0080043,GO:0051707,GO:0035251,GO:0016757
	2bs	Ta2bsLoc015315	PF00102.22	Y_phosphatase	4.43854e-48	gi|332862854|ref|XP_003317992.1|PREDICTED: tyrosine-protein phosphatase non-receptor type 20 isoform 8 [Pan troglodytes]	GO:0016791,GO:0016311,GO:0016787,GO:0006470,GO:0035335,GO:0004725,GO:0004721
	2bs	Ta2bsLoc020377	PF13912.1	zf-C2H2_6	5.27751e-11	gi|337237566|gb|AEI60909.1|putative zinc finger protein [Vitis riparia]	GO:0046872
	2bs	Ta2bsLoc019162	PF03514.9	uncharacterized	7.43879e-111	gi|341616894|gb|AEK86264.1|SHORT-ROOT-like protein [Pinus taeda]
	2bs	Ta2bsLoc012497	PF07718.7	uncharacterized	2.48528e-54	gi|345566841|gb|EGX49781.1|hypothetical protein AOL_s00076g665 [Arthrobotrys oligospora ATCC 24927]	GO:0015031,GO:0016020,GO:0000139,GO:0030663,GO:0006810,GO:0005737,GO:0005794,GO:0031410,GO:0030126,GO:0006886,GO:0030117,GO:0016192,GO:0005198
	2bs	Ta2bsLoc024504	PF08551.5	uncharacterized	3.317e-26	gi|328876128|gb|EGG24491.1|transmembrane protein [Dictyostelium fasciculatum]	GO:0016021
	2bs	Ta2bsLoc006260	PF10551.4	uncharacterized	3.0361e-16	gi|342365810|gb|AEL30344.1|hypothetical protein 303L13_4 [Arachis hypogaea]	GO:0003676,GO:0008270
	2bs	Ta2bsLoc001157	PF14009.1	uncharacterized
	2bs	Ta2bsLoc001139	uncharacterized	uncharacterized	4.06752e-44	gi|345034441|gb|AEN56127.1|ribosomal protein S4 [Cucumis melo subsp. melo]	GO:0003723,GO:0005739,GO:0005840
	2bs	Ta2bsLoc008768	uncharacterized	uncharacterized	3.96699e-09	gi|346703309|emb|CBX25407.1|hypothetical_protein [Oryza brachyantha]	GO:0046872,GO:0055114,GO:0016705,GO:0020037,GO:0016491,GO:0009055,GO:0005506,GO:0004497
	2bs	Ta2bsLoc015057	uncharacterized	uncharacterized	6.00775e-09	gi|333362484|gb|AEF30421.1|flavonoid 3'-hydroxylase [Fagopyrum tataricum]	GO:0055114,GO:0016705,GO:0020037,GO:0009055,GO:0005506
	2bs	Ta2bsLoc015319	uncharacterized	uncharacterized
	2bs	Ta2bsLoc019572	uncharacterized	uncharacterized	2.34707e-11	gi|343769587|emb|CCD25573.1|hypothetical protein NDAI_0F02550 [Naumovozyma dairenensis CBS 421]	GO:0006259,GO:0005524,GO:0000166,GO:0006265,GO:0003918,GO:0003916,GO:0016853,GO:0003677
	2bs	Ta2bsLoc019576	uncharacterized	uncharacterized	1.15515e-08	gi|322424205|gb|ADX01384.1|germacrene D synthase [Citrus hystrix]	GO:0046872,GO:0010333,GO:0000287,GO:0008152,GO:0016829
	2bs	Ta2bsLoc019612	uncharacterized	uncharacterized	7.53298e-28	gi|332322132|emb|CCA66040.1|hypothetical protein [Beta vulgaris subsp. vulgaris]	GO:0003723,GO:0003676,GO:0006278,GO:0003964
	2bs	Ta2bsLoc020597	uncharacterized	uncharacterized	6.89475e-14	gi|332322141|emb|CCA66050.1|hypothetical protein [Beta vulgaris subsp. vulgaris]	GO:0003723,GO:0003676,GO:0006278,GO:0003964
	2bs	Ta2bsLoc021807	uncharacterized	uncharacterized	2.11535e-43	gi|321146038|gb|ADW65657.1|somatic embryogenesis receptor kinase 1 [Solanum lycopersicum]	GO:0016740,GO:0016021,GO:0016310,GO:0004674,GO:0016020,GO:0004672,GO:0006468,GO:0000166,GO:0005524,GO:0016301,GO:0016772
	2bs	Ta2bsLoc022894	uncharacterized	uncharacterized
	2bs	Ta2bsLoc023929	uncharacterized	uncharacterized	1.02131e-13	gi|344250108|gb|EGW06212.1|putative protein BRICK1 [Cricetulus griseus]
	2bs	Ta2bsLoc024501	uncharacterized	uncharacterized
	2ds	Ta2dsLoc010896	PF00155.16	Aminotran_1_2	0	gi|334183856|ref|NP_001185380.1|alanine aminotransferase 2 [Arabidopsis thaliana]	GO:0009058,GO:0005739,GO:0005524,GO:0005507,GO:0004021,GO:0005829
	2ds	Ta2dsLoc011127	PF00118.19	Cpn60_TCP1	1.59504e-59	gi|346229113|gb|AEO21430.1|putative rubisco subunit binding-protein alpha subunit [Glycine max]	GO:0044267,GO:0005524,GO:0005737,GO:0006457,GO:0000166,GO:0042026
	2ds	Ta2dsLoc018089	PF08613.6	Cyclin
	2ds	Ta2dsLoc008251	PF00036.27	EF-hand_1	0	gi|334186798|ref|NP_001190794.1|calcium-dependent protein kinase 15 [Arabidopsis thaliana]	GO:0016301,GO:0005524,GO:0004672,GO:0004683,GO:0005509,GO:0009507,GO:0006468,GO:0004674
	2ds	Ta2dsLoc010972	PF02798.15	GST_N	1.90792e-15	gi|345423135|gb|AEN84869.1|GST-like protein [Malus x domestica]
	2ds	Ta2dsLoc002487	PF01507.14	PAPS_reduct	1.20469e-158	gi|334183584|ref|NP_001185293.1|5'-adenylylsulfate reductase 2 [Arabidopsis thaliana]	GO:0009534,GO:0009570,GO:0009507,GO:0009973,GO:0000103,GO:0004604,GO:0019379
	2ds	Ta2dsLoc015175	PF00082.17	Peptidase_S8	6.35495e-77	gi|334188485|ref|NP_001190568.1|Subtilase family protein [Arabidopsis thaliana]	GO:0012505,GO:0006508,GO:0005618,GO:0004252,GO:0008152,GO:0042802
	2ds	Ta2dsLoc007892	PF00069.20	Pkinase	2.00327e-142	gi|332083027|gb|AEE00746.1|lectin receptor-like kinase [Gossypium hirsutum]	GO:0030246,GO:0004674,GO:0016310,GO:0004672,GO:0006468,GO:0000166,GO:0005524,GO:0016301,GO:0016772
	2ds	Ta2dsLoc011089	PF00069.20	Pkinase	1.20756e-102	gi|332083027|gb|AEE00746.1|lectin receptor-like kinase [Gossypium hirsutum]	GO:0030246,GO:0004674,GO:0016310,GO:0004672,GO:0006468,GO:0000166,GO:0005524,GO:0016301,GO:0016772
	2ds	Ta2dsLoc015727	PF00069.20	Pkinase	1.13736e-120	gi|334183391|ref|NP_176083.2|protein kinase-like protein [Arabidopsis thaliana]	GO:0016301,GO:0005524,GO:0004672,GO:0006468,GO:0005886,GO:0004674
	2ds	Ta2dsLoc019299	PF00069.20	Pkinase	2.76017e-85	gi|346467783|gb|AEO33736.1|hypothetical protein [Amblyomma maculatum]	GO:0005524,GO:0004672,GO:0000166,GO:0006468,GO:0016772,GO:0004674
	2ds	Ta2dsLoc007111	PF00280.13	potato_inhibit	5.69216e-10	gi|331087367|gb|AEC53453.1|chymotrypsin inhibitor-2 [Actinosynnema pretiosum subsp. auranticum]	GO:0009611,GO:0004867
	2ds	Ta2dsLoc019110	PF13540.1	RCC1_2	1.44903e-09	gi|344258048|gb|EGW14152.1|RCC1 and BTB domain-containing protein 1 [Cricetulus griseus]
	2ds	Ta2dsLoc014671	PF10551.4	uncharacterized	4.88141e-44	gi|334186719|ref|NP_001190776.1|protein FAR1-related sequence 1 [Arabidopsis thaliana]	GO:0009639,GO:0008270,GO:0005515,GO:0005575
	2ds	Ta2dsLoc004565	PF12165.3	uncharacterized	1.66095e-75	gi|343887303|dbj|BAK61849.1|PHD finger protein [Citrus unshiu]	GO:0046872,GO:0006355,GO:0042393,GO:0008270
	2ds	Ta2dsLoc002415	uncharacterized	uncharacterized	9.24042e-17	gi|334186059|ref|NP_001190118.1|insulysin [Arabidopsis thaliana]	GO:0046872,GO:0006508,GO:0003824,GO:0008270,GO:0004222,GO:0005575
	2ds	Ta2dsLoc002644	uncharacterized	uncharacterized	1.74734e-108	gi|334182364|ref|NP_001184929.1|protein kinase APK1A [Arabidopsis thaliana]	GO:0016301,GO:0006468,GO:0005886,GO:0004674
	2ds	Ta2dsLoc002837	uncharacterized	uncharacterized
	2ds	Ta2dsLoc002838	uncharacterized	uncharacterized
	2ds	Ta2dsLoc006931	uncharacterized	uncharacterized
	2ds	Ta2dsLoc007870	uncharacterized	uncharacterized
	2ds	Ta2dsLoc009493	uncharacterized	uncharacterized
	2ds	Ta2dsLoc010735	uncharacterized	uncharacterized
	2ds	Ta2dsLoc011295	uncharacterized	uncharacterized	1.24976e-126	gi|346703424|emb|CBX25521.1|hypothetical_protein [Oryza glaberrima]
	2ds	Ta2dsLoc011343	uncharacterized	uncharacterized
	2ds	Ta2dsLoc012060	uncharacterized	uncharacterized
	2ds	Ta2dsLoc012142	uncharacterized	uncharacterized	2.47995e-28	gi|332230737|ref|XP_003264552.1|PREDICTED: abnormal spindle-like microcephaly-associated protein homolog [Nomascus leucogenys]
	2ds	Ta2dsLoc015442	uncharacterized	uncharacterized	2.9841e-82	gi|345034434|gb|AEN56120.1|NADH dehydrogenase subunit 4 [Cucumis melo subsp. melo]	GO:0055114,GO:0005739,GO:0016491,GO:0042773,GO:0008137
	2ds	Ta2dsLoc016330	uncharacterized	uncharacterized	6.43158e-16	gi|340511036|gb|AEK33967.1|ribulose-1,5-bisphosphate carboxylase/oxygenase large subunit [Carpobrotus edulis]	GO:0015979,GO:0015977,GO:0055114,GO:0016829,GO:0016491,GO:0019253,GO:0016984,GO:0000287,GO:0004497,GO:0009507,GO:0009536
	3ds	Ta3dsLoc013787	PF00733.16	Asn_synthase	1.87472e-80	gi|332656158|gb|AEE81749.1|asparagine synthetase [Morus alba var. multicaulis]	GO:0016874,GO:0006529,GO:0004066
	3ds	Ta3dsLoc005986	PF00307.26	CH	3.0245e-31	gi|343426192|emb|CBQ69723.1|probable SAC6-actin filament bundling protein, fimbrin [Sporisorium reilianum SRZ2]	GO:0005509,GO:0003779
	3ds	Ta3dsLoc004637	PF08506.5	Cse1	4.36294e-46	gi|340375911|ref|XP_003386477.1|PREDICTED: exportin-2-like [Amphimedon queenslandica]	GO:0008536,GO:0006886,GO:0005634
	3ds	Ta3dsLoc001471	PF13855.1	LRR_8	1.64596e-13	gi|344202164|ref|YP_004787307.1|leucine-rich repeat-containing protein [Muricauda ruestringensis DSM 13258]
	3ds	Ta3dsLoc007651	PF00891.13	Methyltransf_2	3.87509e-29	gi|333733187|gb|AEF97347.1|O-methyltransferase [Vitis pseudoreticulata]	GO:0008168,GO:0016740,GO:0046983,GO:0032259,GO:0008171
	3ds	Ta3dsLoc006202	PF00931.17	NB-ARC	1.04211e-100	gi|337255744|gb|AEI61934.1|NBS-LRR-like protein [Oryza sativa]	GO:0006952,GO:0043531
	3ds	Ta3dsLoc008795	PF00931.17	NB-ARC	5.16481e-08	gi|336088143|dbj|BAK39924.1|NBS-LRR type protein [Oryza sativa Japonica Group]	GO:0006952,GO:0043531
	3ds	Ta3dsLoc010293	PF00662.15	Oxidored_q1_N	2.2733e-16	gi|335884675|gb|AEH59493.1|NADH dehydrogenase subunit F [Rytidosperma nudiflorum]	GO:0009536,GO:0055114,GO:0048038,GO:0016491,GO:0042773,GO:0009507,GO:0008137
	3ds	Ta3dsLoc002377	PF00067.17	p450	7.18392e-12	gi|336462672|gb|AEI59777.1|cytochrome P450 [Helianthus annuus]	GO:0046872,GO:0055114,GO:0016705,GO:0020037,GO:0016491,GO:0009055,GO:0005506,GO:0004497
	3ds	Ta3dsLoc002244	PF00069.20	Pkinase	6.91782e-99	gi|328686455|gb|AEB34839.1|PBS1 [Helianthus petiolaris]	GO:0005524,GO:0004672,GO:0006468,GO:0016772,GO:0004674
	3ds	Ta3dsLoc002919	PF00069.20	Pkinase	5.6381e-29	gi|333133183|gb|ADB97921.2|symbiosis receptor kinase [Arachis hypogaea]	GO:0016301,GO:0005524,GO:0004672,GO:0016310,GO:0004872,GO:0006468,GO:0016772,GO:0004674
	3ds	Ta3dsLoc013770	PF00069.20	Pkinase	5.83369e-96	gi|333943504|dbj|BAK26566.1|OsPupK46-2 [Oryza sativa Indica Group]	GO:0005524,GO:0004672,GO:0000166,GO:0006468,GO:0016772,GO:0004674
	3ds	Ta3dsLoc009038	PF12854.2	PPR_1	1.75988e-35	gi|341606821|gb|AEK83513.1|pentatricopeptide repeat superfamily protein [Capsella rubella]
	3ds	Ta3dsLoc004207	PF00338.17	Ribosomal_S10	1.8615e-31	gi|346683394|ref|YP_004849355.1|ribosomal protein S10 [Cucumis sativus]	GO:0003735,GO:0005739,GO:0006412,GO:0005840
	3ds	Ta3dsLoc013720	PF04998.12	RNA_pol_Rpb1_5	1.26892e-55	gi|340034529|ref|YP_004734178.1|RNA polymerase beta' subunit [Ferrocalamus rimosivaginus]	GO:0009536,GO:0016779,GO:0016740,GO:0006351,GO:0003899,GO:0003677
	3ds	Ta3dsLoc002118	PF00562.23	RNA_pol_Rpb2_6	9.17899e-161	gi|337730930|gb|AEI70809.1|RNA polymerase beta subunit [Puelia olyriformis]	GO:0009536,GO:0016779,GO:0016740,GO:0009507,GO:0006351,GO:0003899,GO:0032549,GO:0003677
	3ds	Ta3dsLoc005224	PF05184.10	SapB_1	2.90692e-07	gi|328876191|gb|EGG24554.1|saposin B domain-containing protein [Dictyostelium fasciculatum]	GO:0006629,GO:0006665,GO:0005764
	3ds	Ta3dsLoc008133	PF02701.10	uncharacterized	6.40169e-79	gi|344944628|gb|AEN25820.1|Dof [Sorghum bicolor]	GO:0006355,GO:0003677
	3ds	Ta3dsLoc005778	PF12313.3	uncharacterized	9.20177e-40	gi|332656172|gb|AEE81755.1|regulatory protein NPR2 [Populus deltoides x Populus x canadensis]
	3ds	Ta3dsLoc007652	PF13359.1	uncharacterized	3.635e-10	gi|340372975|ref|XP_003385019.1|PREDICTED: putative nuclease HARBI1-like [Amphimedon queenslandica]
	3ds	Ta3dsLoc000029	uncharacterized	uncharacterized	2.47894e-28	gi|344313264|gb|AEN14325.1|hypothetical protein rf1-C2-g10 [Zea mays]
	3ds	Ta3dsLoc001774	uncharacterized	uncharacterized
	3ds	Ta3dsLoc002181	uncharacterized	uncharacterized	6.84714e-12	gi|344244765|gb|EGW00869.1|Methyltransferase-like protein 10 [Cricetulus griseus]	GO:0008168,GO:0016740,GO:0032259
	3ds	Ta3dsLoc003332	uncharacterized	uncharacterized	1.15477e-06	gi|344304232|gb|EGW34481.1|hypothetical protein SPAPADRAFT_70588 [Spathaspora passalidarum NRRL Y-27907]
	3ds	Ta3dsLoc004377	uncharacterized	uncharacterized
	3ds	Ta3dsLoc005064	uncharacterized	uncharacterized
	3ds	Ta3dsLoc005820	uncharacterized	uncharacterized	2.94922e-07	gi|333467629|gb|EAA44989.5|AGAP003428-PA [Anopheles gambiae str. PEST]
	3ds	Ta3dsLoc005957	uncharacterized	uncharacterized
	3ds	Ta3dsLoc006200	uncharacterized	uncharacterized	1.88854e-08	gi|337255744|gb|AEI61934.1|NBS-LRR-like protein [Oryza sativa]	GO:0006952,GO:0043531
	3ds	Ta3dsLoc006201	uncharacterized	uncharacterized
	3ds	Ta3dsLoc007656	uncharacterized	uncharacterized	2.21511e-44	gi|340505868|gb|EGR32148.1|partner of nob1, putative [Ichthyophthirius multifiliis]	GO:0003723
	3ds	Ta3dsLoc008238	uncharacterized	uncharacterized	2.25785e-06	gi|333733187|gb|AEF97347.1|O-methyltransferase [Vitis pseudoreticulata]	GO:0008168,GO:0016740,GO:0046983,GO:0032259,GO:0008171
	3ds	Ta3dsLoc008593	uncharacterized	uncharacterized	7.6985e-17	gi|343455569|gb|AEM36355.1|At1g59406 [Arabidopsis thaliana]
	3ds	Ta3dsLoc008653	uncharacterized	uncharacterized
	3ds	Ta3dsLoc009079	uncharacterized	uncharacterized	4.08539e-08	gi|334185083|ref|NP_001189808.1|ankyrin repeat family protein [Arabidopsis thaliana]	GO:0005488,GO:0008150,GO:0005575
	3ds	Ta3dsLoc009945	uncharacterized	uncharacterized
	3ds	Ta3dsLoc009990	uncharacterized	uncharacterized	9.24997e-33	gi|338746563|dbj|BAK41511.1|polyprotein [Arabidopsis thaliana]
	3ds	Ta3dsLoc010119	uncharacterized	uncharacterized
	3ds	Ta3dsLoc011014	uncharacterized	uncharacterized	2.05821e-24	gi|328862555|gb|EGG11656.1|hypothetical protein MELLADRAFT_59634 [Melampsora larici-populina 98AG31]
	3ds	Ta3dsLoc011709	uncharacterized	uncharacterized	4.78088e-07	gi|334183078|ref|NP_001185153.1|nodulin MtN21 /EamA-like transporter protein [Arabidopsis thaliana]	GO:0012505,GO:0016020
	3ds	Ta3dsLoc012182	uncharacterized	uncharacterized	1.23094e-19	gi|343455569|gb|AEM36355.1|At1g59406 [Arabidopsis thaliana]
	3ds	Ta3dsLoc012948	uncharacterized	uncharacterized
	3ds	Ta3dsLoc013032	uncharacterized	uncharacterized	6.22673e-06	gi|336467567|gb|EGO55731.1|hypothetical protein NEUTE1DRAFT_148179 [Neurospora tetrasperma FGSC 2508]
	3ds	Ta3dsLoc013771	uncharacterized	uncharacterized	1.05165e-36	gi|339742635|gb|AEJ91394.1|STK-type resistance protein [Triticum aestivum]
	3ds	Ta3dsLoc013875	uncharacterized	uncharacterized	8.10757e-39	gi|334184739|ref|NP_001189693.1|TSL-kinase interacting protein 1 [Arabidopsis thaliana]	GO:0005515,GO:0003700,GO:0003677
	3ds	Ta3dsLoc014085	uncharacterized	uncharacterized	4.83105e-98	gi|328873761|gb|EGG22127.1|phospholipase D3 [Dictyostelium fasciculatum]	GO:0005096,GO:0051056,GO:0008152,GO:0003824,GO:0043547,GO:0005622
	4as	Ta4asLoc013602	PF00106.20	adh_short	5.87104e-44	gi|340719592|ref|XP_003398233.1|PREDICTED: inactive hydroxysteroid dehydrogenase-like protein 1-like isoform 1 [Bombus terrestris]
	4as	Ta4asLoc007901	PF00134.18	Cyclin_N	8.58665e-26	gi|343960560|dbj|BAK64051.1|cyclin B;1 [Physcomitrella patens subsp. patens]	GO:0051726,GO:0019901,GO:0007049,GO:0051301,GO:0000079,GO:0005634
	4as	Ta4asLoc013209	PF04565.11	RNA_pol_Rpb2_3	6.40474e-104	gi|340034527|ref|YP_004734176.1|RNA polymerase beta subunit [Ferrocalamus rimosivaginus]	GO:0009536,GO:0016779,GO:0016740,GO:0006351,GO:0003899,GO:0032549,GO:0003677
	4as	Ta4asLoc018348	PF05958.6	tRNA_U5-meth_tr	3.75391e-54	gi|332798852|ref|YP_004460351.1|TrmA family RNA methyltransferase [Tepidanaerobacter sp. Re1]	GO:0003723,GO:0008168,GO:0016740,GO:0001510,GO:0006396,GO:0032259,GO:0008173
	4as	Ta4asLoc001961	PF03468.9	XS	3.99033e-90	gi|334185545|ref|NP_566707.2|uncharacterized protein [Arabidopsis thaliana]	GO:0003674,GO:0008150,GO:0005575
	6bs	Ta6bsLoc001605	PF00115.15	COX1	3.91145e-172	gi|338777046|gb|AEI98734.1|cytochrome oxidase subunit I [Rubus coreanus]	GO:0005743,GO:0009055,GO:0020037,GO:0046872,GO:0016021,GO:0016020,GO:0005507,GO:0070469,GO:0009060,GO:0005506,GO:0005739,GO:0022900,GO:0006119,GO:0004129,GO:0055114,GO:0006810,GO:0005886,GO:0016491
	6bs	Ta6bsLoc014519	PF08392.7	FAE1_CUT1_RppA	2.4473e-15	gi|345293579|gb|AEN83281.1|AT5G43760-like protein [Neslia paniculata]	GO:0008152,GO:0016020,GO:0003824,GO:0016747,GO:0006633
	6bs	Ta6bsLoc007096	PF00534.15	Glycos_transf_1	0	gi|305677550|gb|ADM63847.1|sucrose phosphate synthase [Saccharum hybrid cultivar ROC22]	GO:0046524,GO:0009058,GO:0005985
	6bs	Ta6bsLoc001072	PF00125.19	Histone	1.07279e-100	gi|324329870|gb|ADY38387.1|nuclear transcription factor Y subunit C7 [Triticum monococcum]	GO:0006355,GO:0043565,GO:0046982,GO:0016602,GO:0005634,GO:0005622,GO:0003700
	6bs	Ta6bsLoc005049	PF05405.9	Mt_ATP-synt_B	1.88894e-104	gi|346683363|ref|YP_004849325.1|ATPase subunit 4 [Cucumis sativus]	GO:0015078,GO:0015986,GO:0005739,GO:0000276
	6bs	Ta6bsLoc013004	PF02170.17	PAZ	3.38956e-162	gi|344287205|ref|XP_003415345.1|PREDICTED: protein argonaute-3 [Loxodonta africana]	GO:0006402,GO:0003723,GO:0003676,GO:0035278,GO:0035068
	6bs	Ta6bsLoc000349	PF09409.5	PUB	7.31543e-08	gi|344295639|ref|XP_003419519.1|PREDICTED: UBX domain-containing protein 1-like [Loxodonta africana]	GO:0031397,GO:0032435,GO:0051117,GO:0031625,GO:0005737,GO:0000502,GO:0043130,GO:0034098,GO:0071796,GO:0031593
	6bs	Ta6bsLoc013006	PF03219.9	uncharacterized	1.22152e-92	gi|337292251|emb|CCB90293.1|ADP,ATP carrier protein 1 [Waddlia chondrophila 2032/99]	GO:0005524,GO:0016021,GO:0005471,GO:0006810
	6bs	Ta6bsLoc008200	PF04931.8	uncharacterized	1.12178e-13	gi|336379826|gb|EGO20980.1|hypothetical protein SERLADRAFT_452123 [Serpula lacrymans var. lacrymans S7.9]	GO:0006351,GO:0003887,GO:0003677
	6bs	Ta6bsLoc002631	uncharacterized	uncharacterized
	6bs	Ta6bsLoc003725	uncharacterized	uncharacterized	6.01811e-76	gi|343175396|gb|AEM00023.1|vacuolar acid invertase [Manihot esculenta]	GO:0004553,GO:0016787,GO:0008152,GO:0005975,GO:0016798
	6bs	Ta6bsLoc008485	uncharacterized	uncharacterized	7.56687e-144	gi|330370545|gb|AEC12442.1|DNA (cytosine-5)-methyltransferase DRM1/2 [Gossypium hirsutum]	GO:0006306,GO:0008168,GO:0016740,GO:0032259,GO:0003677
	6bs	Ta6bsLoc009735	uncharacterized	uncharacterized	1.55615e-15	gi|332025721|gb|EGI65879.1|F-box/LRR-repeat protein 20 [Acromyrmex echinatior]
	6bs	Ta6bsLoc015789	uncharacterized	uncharacterized	1.2481e-144	gi|334183415|ref|NP_564728.3|WD40 and Beach domain-containing protein [Arabidopsis thaliana]	GO:0005739,GO:0005488,GO:0007165
	6bs	Ta6bsLoc015830	uncharacterized	uncharacterized
	6bs	Ta6bsLoc017184	uncharacterized	uncharacterized	2.30645e-17	gi|336088186|dbj|BAK39946.1|NBS-LRR type protein [Oryza sativa Japonica Group]
	6bs	Ta6bsLoc017280	uncharacterized	uncharacterized
	6bs	Ta6bsLoc017458	uncharacterized	uncharacterized	2.11008e-06	gi|342303878|emb|CCC71661.1|hypothetical protein NCAS_0H03510 [Naumovozyma castellii CBS 4309]	GO:0003723,GO:0003676,GO:0006508,GO:0015074,GO:0006278,GO:0004190,GO:0003964
	6ds	Ta6dsLoc013818	PF04199.8	Cyclase	2.56294e-40	gi|338734238|ref|YP_004672711.1|cyclase family protein [Simkania negevensis Z]
	6ds	Ta6dsLoc002404	PF13504.1	LRR_7	7.95355e-107	gi|339790465|dbj|BAK52389.1|leucine rich repeat receptor protein kinase CLAVATA1 [Solanum pennellii]	GO:0016021,GO:0016310,GO:0004674,GO:0016020,GO:0004672,GO:0006468,GO:0000166,GO:0005524,GO:0016301,GO:0016772
	6ds	Ta6dsLoc001818	PF13855.1	LRR_8	1.36222e-43	gi|340708084|pdb|3RGX|AChain A, Structural Insight Into Brassinosteroid Perception By Bri1
	6ds	Ta6dsLoc000726	PF00069.20	Pkinase	3.13304e-150	gi|334187079|ref|NP_001190886.1|protein kinase family protein [Arabidopsis thaliana]	GO:0016301,GO:0012505,GO:0005524,GO:0004672,GO:0006468,GO:0004674
	6ds	Ta6dsLoc000729	PF00227.21	Proteasome	2.6805e-136	gi|346469773|gb|AEO34731.1|hypothetical protein [Amblyomma maculatum]	GO:0051603,GO:0004175,GO:0016787,GO:0005634,GO:0005737,GO:0004298,GO:0005839,GO:0000502,GO:0008233,GO:0006508
	6ds	Ta6dsLoc013058	PF00252.13	Ribosomal_L16	1.97491e-34	gi|339511291|emb|CBX48346.1|rpl16 [Brassica napus]	GO:0003735,GO:0006412,GO:0030529,GO:0005840,GO:0019843,GO:0005622
	6ds	Ta6dsLoc005380	PF02463.14	SMC_N	0	gi|334302768|sp|Q9LSJ2.2|AB22B_ARATHRecName: Full=ABC transporter B family member 22; Short=ABC transporter ABCB.22; Short=AtABCB22; AltName: Full=P-glycoprotein 22; AltName: Full=Putative multidrug resistance protein 21
	6ds	Ta6dsLoc004982	PF03016.10	uncharacterized	4.84088e-65	gi|334186614|ref|NP_001190743.1|Exostosin family protein [Arabidopsis thaliana]	GO:0003674,GO:0016020,GO:0008150
	6ds	Ta6dsLoc001917	PF05078.7	uncharacterized
	6ds	Ta6dsLoc005460	PF11834.3	uncharacterized	0	gi|338810402|sp|Q5QNI1.2|KAT2_ORYSJRecName: Full=Potassium channel KAT2	GO:0016020
	6ds	Ta6dsLoc000842	uncharacterized	uncharacterized	5.06143e-20	gi|343887322|dbj|BAK61868.1|cytochrome P450 [Citrus unshiu]	GO:0046872,GO:0055114,GO:0016705,GO:0020037,GO:0016491,GO:0009055,GO:0005506,GO:0004497
	6ds	Ta6dsLoc002403	uncharacterized	uncharacterized	1.44887e-23	gi|334119440|ref|ZP_08493526.1|hypothetical protein MicvaDRAFT_3632 [Microcoleus vaginatus FGP-2]
	6ds	Ta6dsLoc002598	uncharacterized	uncharacterized	3.6923e-10	gi|332322136|emb|CCA66044.1|hypothetical protein [Beta vulgaris subsp. vulgaris]	GO:0003723,GO:0003676,GO:0006278,GO:0003964
	6ds	Ta6dsLoc003538	uncharacterized	uncharacterized	3.41725e-28	gi|332981964|ref|YP_004463405.1|AAA ATPase central domain-containing protein [Mahella australiensis 50-1 BON]	GO:0005524,GO:0000166,GO:0017111
	6ds	Ta6dsLoc004985	uncharacterized	uncharacterized	2.02468e-21	gi|338734238|ref|YP_004672711.1|cyclase family protein [Simkania negevensis Z]
	6ds	Ta6dsLoc013056	uncharacterized	uncharacterized	3.07656e-05	gi|339511290|emb|CBX48345.1|rps3 [Brassica napus]	GO:0003735,GO:0003723,GO:0006412,GO:0030529,GO:0005840
	6ds	Ta6dsLoc013057	uncharacterized	uncharacterized	6.59809e-79	gi|339511290|emb|CBX48345.1|rps3 [Brassica napus]	GO:0003735,GO:0003723,GO:0006412,GO:0030529,GO:0005840
	6ds	Ta6dsLoc015736	uncharacterized	uncharacterized	1.93356e-57	gi|346470445|gb|AEO35067.1|hypothetical protein [Amblyomma maculatum]	GO:0016788
	7ds	Ta7dsLoc017800	PF00226.26	DnaJ	4.7951e-39	gi|341889720|gb|EGT45655.1|CBN-DNJ-16 protein [Caenorhabditis brenneri]
	7ds	Ta7dsLoc015003	PF13417.1	GST_N_3	2.12184e-29	gi|338970401|gb|AEJ33772.1|glutathione S-transferase-like protein [Solanum habrochaites]	GO:0016740
	7ds	Ta7dsLoc017703	PF00931.17	NB-ARC	1.10578e-11	gi|336088147|dbj|BAK39926.1|NBS-LRR type protein [Oryza sativa Japonica Group]	GO:0043531
	7ds	Ta7dsLoc002693	PF00067.17	p450	6.50791e-39	gi|332071114|gb|AED99876.1|cytochrome P450 [Panax notoginseng]	GO:0046872,GO:0055114,GO:0016705,GO:0020037,GO:0016491,GO:0009055,GO:0005506,GO:0004497
	7ds	Ta7dsLoc020100	PF00067.17	p450	6.985e-26	gi|336462666|gb|AEI59774.1|cytochrome P450 [Helianthus annuus]	GO:0046872,GO:0055114,GO:0016705,GO:0020037,GO:0016491,GO:0009055,GO:0005506,GO:0004497
	7ds	Ta7dsLoc010563	PF00160.16	Pro_isomerase	1.38435e-98	gi|332711073|ref|ZP_08431008.1|peptidyl-prolyl cis-trans isomerase, cyclophilin family [Lyngbya majuscula 3L]	GO:0003755,GO:0006457,GO:0000413,GO:0016853
	7ds	Ta7dsLoc015545	PF03947.13	Ribosomal_L2_C	1.1487e-14	gi|339516207|gb|AEJ82597.1|ribosomal protein L2 [Ricinus communis]	GO:0016740,GO:0003735,GO:0030529,GO:0019843,GO:0006412,GO:0003723,GO:0005840,GO:0005622,GO:0015934,GO:0009507,GO:0009536
	7ds	Ta7dsLoc012981	PF02889.11	Sec63	5.75547e-123	gi|344306749|ref|XP_003422047.1|PREDICTED: U5 small nuclear ribonucleoprotein 200 kDa helicase [Loxodonta africana]	GO:0004386,GO:0071013,GO:0016787,GO:0005634,GO:0004004,GO:0003676,GO:0000166,GO:0017111,GO:0005524,GO:0008026,GO:0005682,GO:0000398,GO:0005681
	7ds	Ta7dsLoc015535	PF00899.16	ThiF	1.04046e-136	gi|332022989|gb|EGI63254.1|Ubiquitin-like modifier-activating enzyme 5 [Acromyrmex echinatior]	GO:0055114,GO:0048037,GO:0005488,GO:0003824,GO:0016616
	7ds	Ta7dsLoc004303	PF00443.24	UCH	3.4707e-175	gi|334184367|ref|NP_001189575.1|ubiquitin carboxyl-terminal hydrolase 4 [Arabidopsis thaliana]	GO:0004843,GO:0005634
	7ds	Ta7dsLoc002594	PF05648.9	uncharacterized	7.01998e-09	gi|340506896|gb|EGR32944.1|hypothetical protein IMG5_066000 [Ichthyophthirius multifiliis]	GO:0016559,GO:0005779
	7ds	Ta7dsLoc004306	PF05890.7	uncharacterized	5.89408e-20	gi|346322960|gb|EGX92558.1|rRNA processing protein [Cordyceps militaris CM01]
	7ds	Ta7dsLoc009976	PF07034.6	uncharacterized	3.75086e-05	gi|335279225|ref|XP_003121338.2|PREDICTED: origin recognition complex subunit 3-like [Sus scrofa]
	7ds	Ta7dsLoc001086	uncharacterized	uncharacterized
	7ds	Ta7dsLoc001794	uncharacterized	uncharacterized	1.70038e-06	gi|343959312|dbj|BAK63513.1|CGI-01 protein isoform 1 [Pan troglodytes]	GO:0008168,GO:0016740,GO:0008152,GO:0032259
	7ds	Ta7dsLoc001950	uncharacterized	uncharacterized	3.10821e-11	gi|339517440|gb|AEJ83060.1|caffeoyl CoA 3-O-methyltransferase [Triarrhena lutarioriparia var. lutarioriparia]	GO:0008168,GO:0016740,GO:0032259,GO:0008171
	7ds	Ta7dsLoc002673	uncharacterized	uncharacterized	3.52833e-06	gi|333733187|gb|AEF97347.1|O-methyltransferase [Vitis pseudoreticulata]	GO:0008168,GO:0016740,GO:0046983,GO:0032259,GO:0008171
	7ds	Ta7dsLoc002826	uncharacterized	uncharacterized
	7ds	Ta7dsLoc003456	uncharacterized	uncharacterized
	7ds	Ta7dsLoc014023	uncharacterized	uncharacterized
	7ds	Ta7dsLoc014683	uncharacterized	uncharacterized
	7ds	Ta7dsLoc015546	uncharacterized	uncharacterized	1.5735e-22	gi|339906493|ref|YP_004733285.1|ribosomal protein L2 [Indocalamus longiauritus]	GO:0016740,GO:0003735,GO:0030529,GO:0005739,GO:0019843,GO:0006412,GO:0003723,GO:0005840,GO:0005622,GO:0015934,GO:0009507,GO:0009536
	7ds	Ta7dsLoc024246	uncharacterized	uncharacterized	1.28456e-14	gi|338173761|gb|AEI83427.1|MYB transcription factor 1 [Camellia sinensis]	GO:0003682,GO:0003677
