# Supplementary material for: A haplotype map of allohexaploid wheat reveals distinct patterns of selection on homoeologous genomes
Source: Genome Biol. 2015 Feb 26;16(1):48. doi: 10.1186/s13059-015-0606-4 (PMC4389885; doi:10.1186/s13059-015-0606-4)
Supplement: Additional file 4: Table S12. — The impact of genotyping probability cutoff on imputation accuracy and proportion of missing data. The table shows the number of correctly imputed genotypes/number of genotypes after filtering using a given genotype probability threshold (proportion of missing in the filtered dataset in %). [file 13059_2015_606_MOESM4_ESM.xls]

## Sheet: Sheet1
Table S12. Impact of Genotyping Probability Cutoff on Imputation Accuracy and Proportion of Missing Data. The table shows the number of correctly imputed genotypes / number of genotypes after filtering using a given genotype probability threshold (proportion of missing in the filtered dataset in %)
Accession	Growth_habit	Genome	Total SNPs imputed	Genotyping Probability Cutoff
				0.3	0.31	0.32	0.33	0.34	0.35	0.36	0.37	0.38	0.39	0.4	0.41	0.42	0.43	0.44	0.45	0.46	0.47	0.48	0.49	0.5	0.51	0.52	0.53	0.54	0.55	0.56	0.57	0.58	0.59	0.6	0.61	0.62	0.63	0.64	0.65	0.66	0.67	0.68	0.69	0.7	0.71	0.72	0.73	0.74	0.75
Avalon	WINTER	A	223074	190098/216892(0.5%)	190044/216711(0.6%)	190008/216458(0.7%)	189946/216188(0.8%)	189845/215864(1.0%)	189733/215371(1.2%)	189622/214815(1.4%)	189439/214178(1.7%)	189313/213681(1.9%)	189177/213032(2.2%)	189026/212280(2.6%)	188850/211435(2.9%)	188631/210266(3.4%)	188411/209141(3.9%)	188185/208043(4.4%)	187924/206754(5.0%)	187674/205323(5.7%)	187434/203779(6.3%)	187107/202150(7.0%)	186758/200521(7.8%)	186356/199670(8.2%)	185986/198848(8.6%)	185564/198123(8.9%)	185076/197359(9.2%)	184640/196705(9.5%)	184201/196034(9.8%)	183677/195284(10.2%)	183122/194534(10.5%)	182445/193664(10.9%)	181790/192795(11.3%)	181120/191928(11.6%)	180382/190965(12.1%)	179812/190178(12.5%)	179169/189272(12.9%)	178403/188215(13.3%)	177550/187156(13.8%)	176633/186012(14.3%)	175846/184994(14.8%)	174872/183773(15.3%)	173933/182606(15.8%)	172950/181357(16.4%)	171931/180128(17.0%)	170894/178877(17.5%)	169793/177602(18.1%)	168738/176304(18.7%)	167553/174955(19.3%)
Avalon	WINTER	B	346223	290839/335900(0.7%)	290732/335508(0.8%)	290620/335088(0.9%)	290427/334548(1.1%)	290262/333877(1.3%)	290065/333039(1.5%)	289855/332148(1.7%)	289574/331028(2.1%)	289257/329800(2.4%)	288892/328470(2.8%)	288536/326744(3.3%)	288114/325123(3.8%)	287692/323407(4.2%)	287270/321406(4.8%)	286772/319068(5.5%)	286219/316519(6.2%)	285721/313713(7.0%)	285154/310749(7.9%)	284528/307469(8.8%)	283807/304194(9.8%)	283016/302549(10.3%)	282238/301261(10.7%)	281382/299981(11.0%)	280648/298804(11.4%)	279719/297370(11.8%)	278844/296050(12.2%)	277817/294551(12.6%)	276598/292919(13.1%)	275428/291367(13.5%)	274037/289584(14.0%)	272804/288024(14.5%)	271721/286540(14.9%)	270652/285057(15.3%)	269479/283453(15.8%)	268099/281755(16.3%)	266775/280124(16.7%)	265523/278516(17.2%)	264099/276740(17.7%)	262615/274984(18.2%)	260966/272975(18.8%)	259355/271012(19.4%)	257729/269082(19.9%)	255934/266972(20.5%)	254081/264812(21.2%)	252177/262511(21.8%)	250187/260245(22.5%)
Avalon	WINTER	D	98192	84537/95752(0.6%)	84498/95655(0.7%)	84457/95522(0.8%)	84428/95402(0.9%)	84381/95264(1.1%)	84346/95101(1.2%)	84270/94893(1.4%)	84228/94701(1.6%)	84095/94353(2.0%)	84044/94075(2.2%)	83938/93741(2.6%)	83888/93330(2.9%)	83752/92899(3.4%)	83668/92508(3.8%)	83551/91979(4.4%)	83397/91327(5.0%)	83187/90615(5.7%)	83020/89794(6.6%)	82828/88743(7.6%)	82589/87428(9.0%)	82433/87111(9.4%)	82215/86794(9.7%)	82004/86507(10.0%)	81860/86277(10.2%)	81658/86021(10.4%)	81461/85752(10.7%)	81274/85492(11.0%)	81054/85192(11.3%)	80776/84830(11.7%)	80521/84500(12.0%)	80259/84117(12.4%)	79980/83774(12.7%)	79664/83383(13.1%)	79364/83020(13.5%)	79091/82669(13.9%)	78736/82219(14.3%)	78377/81792(14.7%)	77957/81290(15.3%)	77642/80913(15.6%)	77252/80438(16.1%)	76893/80003(16.6%)	76220/79258(17.3%)	75767/78766(17.8%)	75319/78206(18.4%)	74742/77561(19.0%)	74078/76821(19.8%)
102	FACULTATIVE	A	223074	184685/216393(0.7%)	184613/216178(0.8%)	184502/215796(1.0%)	184393/215467(1.1%)	184283/215101(1.3%)	184154/214603(1.5%)	183984/213906(1.8%)	183821/213288(2.1%)	183662/212562(2.4%)	183491/211921(2.7%)	183282/211016(3.1%)	183012/210108(3.5%)	182757/209080(4.0%)	182449/207791(4.5%)	182122/206331(5.2%)	181784/204871(5.8%)	181420/203097(6.6%)	181049/201421(7.4%)	180595/199484(8.2%)	180241/197982(8.9%)	179894/197008(9.4%)	179507/196228(9.7%)	179038/195412(10.1%)	178574/194618(10.5%)	178037/193787(10.8%)	177488/192918(11.2%)	177048/192149(11.6%)	176371/191201(12.0%)	175702/190176(12.5%)	174944/189177(12.9%)	174324/188275(13.3%)	173740/187398(13.7%)	172953/186297(14.2%)	172259/185284(14.6%)	171460/184157(15.1%)	170721/183093(15.6%)	169890/181916(16.2%)	169119/180862(16.6%)	168102/179558(17.2%)	167095/178278(17.8%)	166098/177026(18.3%)	165104/175653(19.0%)	163989/174259(19.6%)	162962/172933(20.2%)	161794/171446(20.8%)	160521/169868(21.5%)
102	FACULTATIVE	B	346223	286536/335800(0.7%)	286412/335429(0.8%)	286245/334925(1.0%)	286074/334388(1.1%)	285879/333654(1.3%)	285703/332959(1.5%)	285382/331978(1.8%)	285109/330927(2.1%)	284889/330035(2.3%)	284559/328692(2.7%)	284324/327313(3.1%)	283940/325662(3.6%)	283517/323635(4.2%)	283019/321506(4.8%)	282471/319045(5.5%)	281936/316780(6.1%)	281402/314211(6.9%)	280803/310907(7.8%)	280219/307597(8.8%)	279548/304590(9.7%)	278913/303125(10.1%)	278070/301543(10.6%)	277152/300027(11.0%)	276357/298731(11.4%)	275537/297384(11.8%)	274606/295931(12.2%)	273571/294415(12.6%)	272594/293002(13.0%)	271582/291556(13.5%)	270370/289825(14.0%)	269313/288290(14.4%)	268063/286612(14.9%)	266917/285023(15.3%)	265708/283381(15.8%)	264296/281606(16.3%)	262914/279807(16.8%)	261648/278101(17.3%)	260192/276256(17.8%)	258706/274421(18.4%)	257088/272388(19.0%)	255345/270267(19.6%)	253656/268292(20.2%)	251791/266044(20.8%)	249810/263662(21.5%)	247876/261255(22.2%)	245969/258946(22.9%)
102	FACULTATIVE	D	98192	86807/96027(0.3%)	86796/95911(0.4%)	86777/95834(0.5%)	86747/95734(0.6%)	86725/95653(0.7%)	86679/95471(0.8%)	86656/95318(1.0%)	86634/95168(1.2%)	86601/95022(1.3%)	86545/94837(1.5%)	86514/94663(1.6%)	86479/94449(1.9%)	86242/94054(2.3%)	86171/93849(2.5%)	86095/93521(2.8%)	86043/93061(3.3%)	85995/92546(3.8%)	85909/92046(4.3%)	85697/91407(4.9%)	85578/90969(5.4%)	85473/90692(5.7%)	85383/90526(5.9%)	85272/90289(6.1%)	85163/90125(6.3%)	85031/89930(6.5%)	84898/89742(6.7%)	84787/89593(6.8%)	84575/89338(7.1%)	84448/89141(7.3%)	84244/88828(7.6%)	84065/88540(7.9%)	83862/88262(8.2%)	83669/87986(8.5%)	83492/87743(8.7%)	83261/87468(9.0%)	83042/87172(9.3%)	82791/86773(9.7%)	82517/86428(10.0%)	82272/86081(10.4%)	81949/85691(10.8%)	81611/85270(11.2%)	81329/84920(11.6%)	80942/84426(12.0%)	80520/83926(12.6%)	80047/83390(13.1%)	79522/82793(13.7%)
93	FACULTATIVE	A	223074	182259/216610(0.6%)	182120/216292(0.8%)	181988/215887(0.9%)	181865/215513(1.1%)	181677/214965(1.4%)	181573/214438(1.6%)	181419/213887(1.8%)	181264/213287(2.1%)	181076/212535(2.4%)	180888/211629(2.8%)	180637/210487(3.4%)	180388/209477(3.8%)	180170/208471(4.2%)	179933/207182(4.8%)	179698/205739(5.5%)	179392/204232(6.1%)	179051/202427(6.9%)	178670/200749(7.7%)	178254/198946(8.5%)	177695/197092(9.3%)	177202/196042(9.8%)	176765/195175(10.2%)	176296/194241(10.6%)	175889/193409(11.0%)	175340/192546(11.4%)	174813/191616(11.8%)	174221/190646(12.3%)	173689/189861(12.6%)	173080/188976(13.0%)	172425/187998(13.4%)	171674/186920(13.9%)	170977/185967(14.3%)	170200/184902(14.8%)	169371/183821(15.3%)	168662/182866(15.7%)	167890/181765(16.2%)	166948/180503(16.8%)	166115/179380(17.3%)	165058/178034(17.9%)	164225/176934(18.4%)	163318/175709(18.9%)	162407/174562(19.4%)	161243/173090(20.1%)	160039/171637(20.7%)	158850/170134(21.4%)	157726/168764(22.0%)
93	FACULTATIVE	B	346223	283141/336142(0.6%)	283031/335708(0.7%)	282822/335106(0.9%)	282582/334339(1.1%)	282382/333502(1.4%)	282142/332725(1.6%)	281910/331885(1.8%)	281614/330888(2.1%)	281329/329704(2.4%)	281001/328439(2.8%)	280521/326935(3.2%)	280065/325094(3.8%)	279677/323168(4.3%)	279190/321259(4.9%)	278736/319236(5.4%)	278169/316875(6.1%)	277658/314522(6.8%)	277036/311798(7.6%)	276282/308754(8.4%)	275564/305936(9.3%)	275014/304461(9.7%)	274259/303029(10.1%)	273509/301608(10.6%)	272587/300088(11.0%)	271678/298681(11.4%)	270756/297199(11.8%)	269803/295786(12.2%)	268865/294314(12.7%)	267809/292671(13.1%)	266790/291149(13.6%)	265637/289529(14.0%)	264613/288018(14.5%)	263374/286311(15.0%)	262164/284585(15.5%)	260718/282566(16.0%)	259505/280917(16.5%)	258100/279122(17.0%)	256788/277352(17.5%)	255291/275373(18.1%)	253770/273316(18.7%)	252412/271440(19.2%)	250873/269495(19.8%)	249172/267269(20.4%)	247271/264873(21.1%)	245355/262501(21.8%)	243245/259946(22.6%)
93	FACULTATIVE	D	98192	84888/95965(0.3%)	84859/95883(0.4%)	84812/95805(0.5%)	84773/95692(0.6%)	84726/95569(0.8%)	84699/95484(0.8%)	84630/95322(1.0%)	84594/95175(1.1%)	84578/95047(1.3%)	84553/94898(1.4%)	84523/94705(1.6%)	84491/94457(1.9%)	84432/94222(2.1%)	84366/93907(2.4%)	84323/93657(2.7%)	84274/93411(2.9%)	84201/92946(3.4%)	84106/92498(3.8%)	84012/91966(4.4%)	83930/91487(4.9%)	83812/91268(5.1%)	83712/91041(5.4%)	83594/90815(5.6%)	83475/90625(5.8%)	83286/90351(6.0%)	83145/90165(6.2%)	83014/89935(6.5%)	82829/89648(6.8%)	82661/89406(7.0%)	82457/89068(7.3%)	82294/88581(7.9%)	82040/88256(8.2%)	81797/87932(8.5%)	81608/87658(8.8%)	81299/87281(9.2%)	81059/86986(9.5%)	80711/86527(9.9%)	80412/86168(10.3%)	80075/85783(10.7%)	79776/85426(11.0%)	79419/84997(11.5%)	78997/84485(12.0%)	78631/84006(12.5%)	78298/83578(12.9%)	77836/83000(13.5%)	77369/82254(14.3%)
Estacao	WINTER	A	223074	188337/216774(0.6%)	188256/216496(0.7%)	188177/216201(0.8%)	188084/215882(1.0%)	187937/215493(1.1%)	187751/215037(1.3%)	187559/214516(1.6%)	187385/213968(1.8%)	187158/213196(2.1%)	186962/212496(2.5%)	186705/211556(2.9%)	186481/210585(3.3%)	186154/209398(3.8%)	185837/208252(4.3%)	185401/206880(4.9%)	184894/205457(5.6%)	184578/204067(6.2%)	184161/202391(6.9%)	183781/200402(7.8%)	183378/198762(8.6%)	183017/197938(9.0%)	182591/197141(9.3%)	182106/196408(9.7%)	181591/195590(10.0%)	181131/194820(10.4%)	180672/194067(10.7%)	180154/193323(11.0%)	179606/192444(11.4%)	178881/191416(11.9%)	178246/190523(12.3%)	177581/189643(12.7%)	176922/188774(13.1%)	176245/187858(13.5%)	175534/186919(13.9%)	174780/185992(14.3%)	174090/185140(14.7%)	173305/184081(15.2%)	172478/182993(15.7%)	171688/181977(16.1%)	170588/180651(16.7%)	169507/179346(17.3%)	168564/178215(17.8%)	167530/176958(18.4%)	166421/175600(18.9%)	165252/174165(19.6%)	163948/172686(20.3%)
Estacao	WINTER	B	346223	288867/336159(0.6%)	288707/335724(0.7%)	288504/335121(0.9%)	288351/334653(1.0%)	288211/334125(1.2%)	287917/333296(1.4%)	287681/332382(1.7%)	287416/331446(1.9%)	287161/330231(2.3%)	286890/328987(2.6%)	286582/327647(3.0%)	286283/326228(3.4%)	285884/324499(3.9%)	285476/322491(4.5%)	285051/320250(5.1%)	284593/317799(5.8%)	284193/315313(6.6%)	283620/312591(7.3%)	283028/309592(8.2%)	282443/306783(9.0%)	281835/305413(9.5%)	281262/304321(9.8%)	280612/303194(10.1%)	279845/302045(10.4%)	279109/300856(10.8%)	278317/299454(11.2%)	277439/298098(11.6%)	276496/296711(12.0%)	275447/295103(12.4%)	274492/293709(12.8%)	273353/292059(13.3%)	272224/290584(13.7%)	271163/289160(14.1%)	269955/287545(14.6%)	268885/286176(15.0%)	267736/284627(15.5%)	266505/283001(15.9%)	265262/281321(16.4%)	263943/279614(16.9%)	262548/277797(17.4%)	261015/275889(18.0%)	259463/273927(18.5%)	257823/271883(19.1%)	256041/269672(19.8%)	254092/267254(20.4%)	251958/264741(21.2%)
Estacao	WINTER	D	98192	85590/95845(0.5%)	85549/95770(0.5%)	85519/95688(0.6%)	85493/95610(0.7%)	85482/95523(0.8%)	85470/95429(0.9%)	85434/95281(1.0%)	85392/95113(1.2%)	85337/94917(1.4%)	85295/94716(1.6%)	85190/94453(1.9%)	85119/94161(2.2%)	85052/93867(2.5%)	84935/93423(2.9%)	84838/93014(3.3%)	84751/92624(3.7%)	84655/92103(4.2%)	84491/91513(4.8%)	84349/90783(5.6%)	84210/90140(6.2%)	84137/89933(6.5%)	84022/89723(6.7%)	83950/89570(6.9%)	83816/89378(7.0%)	83649/89141(7.3%)	83491/88930(7.5%)	83312/88686(7.7%)	83165/88474(8.0%)	83023/88265(8.2%)	82837/88043(8.4%)	82689/87837(8.6%)	82432/87483(9.0%)	82209/87188(9.3%)	81967/86846(9.6%)	81714/86524(9.9%)	81446/86149(10.3%)	81142/85776(10.7%)	80799/85346(11.1%)	80481/84965(11.5%)	80184/84563(11.9%)	79766/84017(12.5%)	79227/83389(13.1%)	78827/82890(13.6%)	78357/82328(14.2%)	77901/81771(14.7%)	77320/81098(15.4%)
Sel_49-2914_H1096	FACULTATIVE	A	223074	177141/216700(0.6%)	177058/216441(0.7%)	176964/216102(0.9%)	176704/215571(1.1%)	176579/215156(1.3%)	176489/214698(1.5%)	176360/214189(1.7%)	176211/213522(2.0%)	176036/212762(2.3%)	175870/211970(2.7%)	175688/211068(3.1%)	175459/210057(3.5%)	175271/208878(4.1%)	175034/207622(4.6%)	174772/206255(5.2%)	174506/204894(5.8%)	174263/202988(6.7%)	173947/201142(7.5%)	173619/199163(8.4%)	173146/197500(9.2%)	172705/196579(9.6%)	172344/195807(9.9%)	171989/195005(10.3%)	171453/193909(10.8%)	171056/193023(11.2%)	170534/191980(11.6%)	170074/191037(12.1%)	169539/190104(12.5%)	168975/189188(12.9%)	168296/188054(13.4%)	167627/187013(13.9%)	166993/185961(14.3%)	166292/184761(14.9%)	165488/183564(15.4%)	164594/182371(15.9%)	163714/181105(16.5%)	162701/179671(17.2%)	161736/178339(17.7%)	160882/177174(18.3%)	160027/175960(18.8%)	159125/174769(19.3%)	158071/173452(19.9%)	156850/171901(20.6%)	155600/170294(21.3%)	154497/168759(22.0%)	153377/167309(22.7%)
Sel_49-2914_H1096	FACULTATIVE	B	346223	283594/335823(0.7%)	283418/335345(0.8%)	283280/334863(1.0%)	283090/334270(1.1%)	282905/333554(1.3%)	282693/332846(1.5%)	282495/332048(1.8%)	282264/331050(2.1%)	282037/330063(2.3%)	281695/328861(2.7%)	281364/327513(3.1%)	281056/325948(3.5%)	280749/324236(4.0%)	280392/322484(4.5%)	279926/320208(5.1%)	279286/317890(5.8%)	278715/315244(6.6%)	278181/312262(7.4%)	277666/309198(8.3%)	277011/306137(9.2%)	276419/304653(9.7%)	275726/303415(10.0%)	274950/302083(10.4%)	274098/300712(10.8%)	273256/299348(11.2%)	272492/298058(11.6%)	271603/296621(12.0%)	270806/295301(12.4%)	269895/293947(12.8%)	268906/292432(13.2%)	267805/290778(13.7%)	266761/289249(14.1%)	265594/287574(14.6%)	264428/285994(15.1%)	263186/284300(15.5%)	261807/282520(16.1%)	260470/280610(16.6%)	259004/278692(17.2%)	257344/276556(17.8%)	255851/274727(18.3%)	254277/272732(18.9%)	252557/270626(19.5%)	250912/268565(20.1%)	248946/266189(20.8%)	247228/264010(21.4%)	245155/261512(22.1%)
Sel_49-2914_H1096	FACULTATIVE	D	98192	87418/95875(0.4%)	87384/95805(0.5%)	87368/95718(0.6%)	87336/95596(0.7%)	87306/95468(0.8%)	87275/95297(1.0%)	87233/95154(1.2%)	87191/95031(1.3%)	87164/94909(1.4%)	87141/94760(1.6%)	87090/94540(1.8%)	87064/94284(2.0%)	87028/93997(2.3%)	86912/93640(2.7%)	86867/93331(3.0%)	86817/92944(3.4%)	86744/92504(3.8%)	86640/92040(4.3%)	86547/91597(4.8%)	86451/91177(5.2%)	86302/90936(5.4%)	86208/90763(5.6%)	86048/90546(5.8%)	85920/90361(6.0%)	85781/90168(6.2%)	85624/89956(6.5%)	85516/89803(6.6%)	85345/89559(6.9%)	85233/89404(7.0%)	85092/89217(7.2%)	84931/89017(7.4%)	84671/88716(7.7%)	84468/88469(8.0%)	84193/88145(8.3%)	83906/87807(8.6%)	83686/87551(8.9%)	83416/87234(9.2%)	83178/86946(9.5%)	82711/86423(10.0%)	82386/86058(10.4%)	82048/85671(10.8%)	81673/85252(11.2%)	81342/84895(11.6%)	81010/84532(12.0%)	80615/84092(12.4%)	80211/83621(12.9%)
403	WINTER	A	223074	176592/216514(0.7%)	176484/216137(0.8%)	176375/215819(1.0%)	176271/215438(1.2%)	176094/214969(1.4%)	175924/214427(1.6%)	175779/213813(1.9%)	175630/213032(2.2%)	175472/212251(2.6%)	175269/211428(2.9%)	175019/210408(3.4%)	174798/209362(3.8%)	174524/208170(4.4%)	174235/206846(5.0%)	173915/204964(5.8%)	173592/203347(6.5%)	173259/201519(7.3%)	172858/199686(8.1%)	172468/197668(9.1%)	172016/195668(10.0%)	171640/194652(10.5%)	171188/193806(10.8%)	170637/192827(11.3%)	170075/191928(11.7%)	169554/190975(12.1%)	168889/189985(12.5%)	168260/189008(13.0%)	167755/188143(13.4%)	166996/186998(13.9%)	166301/185879(14.3%)	165687/184929(14.8%)	165022/183900(15.3%)	164421/182947(15.7%)	163668/181857(16.2%)	162845/180670(16.7%)	162115/179533(17.2%)	161356/178373(17.7%)	160647/177359(18.2%)	159744/176111(18.7%)	158775/174729(19.4%)	157915/173556(19.9%)	156917/172269(20.5%)	155999/171033(21.0%)	154839/169556(21.7%)	153747/168138(22.3%)	152604/166709(23.0%)
403	WINTER	B	346223	273542/335958(0.7%)	273422/335534(0.8%)	273254/334917(0.9%)	273096/334249(1.1%)	272858/333441(1.4%)	272589/332458(1.7%)	272345/331307(2.0%)	272029/330143(2.3%)	271757/328785(2.7%)	271466/327416(3.1%)	271085/325624(3.6%)	270612/323744(4.1%)	270203/321688(4.7%)	269722/319487(5.4%)	269181/316839(6.1%)	268594/313765(7.0%)	268044/310756(7.9%)	267423/307147(8.9%)	266734/303851(9.8%)	266021/300883(10.7%)	265271/299239(11.2%)	264462/297768(11.7%)	263717/296503(12.0%)	262905/295232(12.4%)	261910/293759(12.8%)	260957/292301(13.2%)	260020/290838(13.7%)	259046/289332(14.1%)	258008/287811(14.5%)	256979/286342(15.0%)	255949/284818(15.4%)	254866/283257(15.8%)	253582/281543(16.3%)	252216/279692(16.9%)	250881/277895(17.4%)	249512/276106(17.9%)	248026/274057(18.5%)	246606/272145(19.1%)	245194/270248(19.6%)	243510/268058(20.2%)	241927/265936(20.8%)	240286/263805(21.4%)	238652/261709(22.1%)	236645/259270(22.8%)	234569/256704(23.5%)	232415/254146(24.2%)
403	WINTER	D	98192	87496/95977(0.3%)	87483/95929(0.4%)	87470/95867(0.5%)	87453/95796(0.5%)	87406/95713(0.6%)	87372/95621(0.7%)	87331/95503(0.8%)	87031/95108(1.2%)	86977/94952(1.4%)	86945/94765(1.6%)	86909/94512(1.8%)	86841/94331(2.0%)	86702/94071(2.2%)	86638/93764(2.6%)	86585/93244(3.1%)	86517/92828(3.4%)	86471/92362(4.0%)	86403/92001(4.4%)	86314/91376(5.0%)	86205/90901(5.5%)	86078/90633(5.8%)	85941/90448(6.0%)	85821/90288(6.1%)	85627/90044(6.4%)	85443/89804(6.6%)	85311/89642(6.8%)	85180/89436(7.0%)	85006/89223(7.2%)	84800/88970(7.5%)	84602/88726(7.7%)	84397/88447(8.0%)	84170/88144(8.3%)	83928/87823(8.6%)	83703/87547(8.9%)	83465/87267(9.2%)	83223/86979(9.5%)	82970/86686(9.8%)	82658/86302(10.2%)	82408/85989(10.5%)	82164/85691(10.8%)	81856/85322(11.2%)	81550/84977(11.5%)	81262/84626(11.9%)	80949/84263(12.2%)	80590/83837(12.7%)	80158/83363(13.2%)
Alabasskaja	WINTER	A	223074	187241/216615(0.6%)	187165/216327(0.8%)	187047/215992(0.9%)	186951/215653(1.1%)	186823/215216(1.2%)	186682/214750(1.5%)	186502/214221(1.7%)	186322/213567(2.0%)	186185/212966(2.2%)	186006/212167(2.6%)	185812/211297(3.0%)	185546/210289(3.4%)	185265/209167(3.9%)	185003/207902(4.5%)	184722/206560(5.1%)	184375/205151(5.7%)	184053/203509(6.4%)	183656/201764(7.2%)	183234/199945(8.0%)	182882/198299(8.8%)	182490/197377(9.2%)	182110/196744(9.5%)	181697/196017(9.8%)	181120/195123(10.2%)	180601/194234(10.6%)	180017/193269(11.1%)	179411/192419(11.5%)	178791/191563(11.8%)	178218/190738(12.2%)	177629/189901(12.6%)	176996/188904(13.0%)	176249/187946(13.5%)	175440/186948(13.9%)	174696/186016(14.3%)	173998/185093(14.7%)	173315/184220(15.1%)	172525/183220(15.6%)	171673/182109(16.1%)	170829/181040(16.5%)	169840/179794(17.1%)	168919/178679(17.6%)	167980/177518(18.1%)	166863/176169(18.7%)	165799/174881(19.3%)	164561/173404(19.9%)	163215/171828(20.6%)
Alabasskaja	WINTER	B	346223	281038/336190(0.6%)	280919/335804(0.7%)	280757/335275(0.8%)	280542/334606(1.0%)	280341/333796(1.3%)	280135/332942(1.5%)	279827/331875(1.8%)	279475/330748(2.1%)	279192/329503(2.5%)	278858/328185(2.9%)	278517/326725(3.3%)	278197/325153(3.7%)	277756/323277(4.3%)	277338/321078(4.9%)	276864/318725(5.6%)	276340/316212(6.3%)	275853/313394(7.1%)	275334/310284(8.0%)	274748/307365(8.8%)	273937/304267(9.7%)	273274/302626(10.2%)	272543/301104(10.7%)	271717/299570(11.1%)	270911/298199(11.5%)	270026/296835(11.9%)	269208/295501(12.3%)	268422/294265(12.7%)	267418/292713(13.1%)	266419/291192(13.6%)	265343/289593(14.0%)	264123/287923(14.5%)	262665/286059(15.0%)	261448/284350(15.5%)	260217/282587(16.0%)	258924/280726(16.6%)	257494/278739(17.1%)	255956/276697(17.7%)	254437/274714(18.3%)	252865/272661(18.9%)	251258/270536(19.5%)	249481/268265(20.2%)	247789/266110(20.8%)	246013/263872(21.4%)	244234/261643(22.1%)	242281/259262(22.7%)	240406/256892(23.4%)
Alabasskaja	WINTER	D	98192	86663/95859(0.5%)	86650/95773(0.6%)	86638/95713(0.6%)	86601/95630(0.7%)	86559/95507(0.8%)	86538/95414(0.9%)	86521/95281(1.0%)	86498/95158(1.2%)	86449/94933(1.4%)	86412/94792(1.5%)	86386/94600(1.7%)	86277/94356(2.0%)	86143/94035(2.3%)	86049/93721(2.6%)	85979/93500(2.8%)	85794/93013(3.3%)	85759/92489(3.9%)	85665/92120(4.2%)	85556/91518(4.8%)	85444/90876(5.5%)	85308/90606(5.8%)	85230/90424(6.0%)	85065/90179(6.2%)	84919/89949(6.4%)	84737/89693(6.7%)	84496/89409(7.0%)	84349/89169(7.3%)	84194/88954(7.5%)	84035/88690(7.7%)	83826/88443(8.0%)	83562/88144(8.3%)	83372/87859(8.6%)	83187/87554(8.9%)	82892/87221(9.2%)	82642/86895(9.6%)	82329/86548(9.9%)	81995/86158(10.3%)	81724/85845(10.6%)	81466/85550(10.9%)	81153/85171(11.3%)	80749/84688(11.8%)	80382/84267(12.2%)	79885/83671(12.8%)	79450/83185(13.3%)	79051/82725(13.8%)	78571/82181(14.3%)
PR267	WINTER	A	223074	183466/216655(0.6%)	183360/216371(0.7%)	183247/216057(0.9%)	183124/215717(1.0%)	183030/215305(1.2%)	182936/214901(1.4%)	182738/214194(1.7%)	182594/213557(2.0%)	182299/212776(2.3%)	182116/211905(2.7%)	181921/210866(3.2%)	181663/209627(3.7%)	181380/208462(4.3%)	181113/207264(4.8%)	180792/205927(5.4%)	180417/204399(6.0%)	180091/202892(6.7%)	179683/201086(7.5%)	179268/199111(8.4%)	178835/197291(9.2%)	178431/196304(9.7%)	177975/195386(10.1%)	177428/194373(10.6%)	176970/193405(11.0%)	176333/192293(11.5%)	175677/191269(12.0%)	175088/190251(12.4%)	174481/189307(12.8%)	173888/188400(13.3%)	173272/187503(13.6%)	172616/186610(14.0%)	171978/185714(14.5%)	171412/184960(14.8%)	170633/183950(15.2%)	169954/182950(15.7%)	169174/181888(16.2%)	168374/180833(16.6%)	167535/179735(17.1%)	166697/178618(17.6%)	165882/177566(18.1%)	164902/176342(18.6%)	163787/174968(19.3%)	162718/173546(19.9%)	161614/172143(20.5%)	160589/170871(21.1%)	159400/169409(21.7%)
PR267	WINTER	B	346223	272978/336084(0.6%)	272825/335594(0.8%)	272651/334973(0.9%)	272500/334328(1.1%)	272324/333641(1.3%)	272067/332739(1.6%)	271787/331784(1.8%)	271542/330512(2.2%)	271132/329181(2.6%)	270852/327692(3.0%)	270514/326134(3.5%)	270165/324258(4.0%)	269782/322353(4.5%)	269340/320283(5.1%)	268751/317820(5.8%)	268094/315068(6.6%)	267436/311986(7.5%)	266769/308866(8.4%)	266033/305270(9.4%)	265316/302263(10.4%)	264538/300488(10.9%)	263784/298970(11.3%)	263005/297582(11.7%)	262197/296189(12.1%)	261244/294595(12.6%)	260289/293042(13.0%)	259317/291512(13.5%)	258365/290081(13.9%)	257478/288620(14.3%)	256494/287073(14.7%)	255463/285521(15.2%)	254156/283632(15.7%)	252908/281867(16.2%)	251559/279955(16.8%)	250199/278011(17.4%)	248844/276148(17.9%)	247565/274376(18.4%)	245969/272158(19.0%)	244631/270300(19.6%)	243143/268286(20.2%)	241571/266025(20.8%)	239866/263730(21.5%)	237993/261207(22.2%)	236011/258687(22.9%)	234274/256399(23.6%)	232275/253832(24.3%)
PR267	WINTER	D	98192	85366/95815(0.5%)	85316/95698(0.6%)	85274/95569(0.8%)	85260/95507(0.8%)	85245/95425(0.9%)	85204/95301(1.0%)	85163/95184(1.1%)	85108/95040(1.3%)	85051/94820(1.5%)	84995/94612(1.7%)	84958/94339(2.0%)	84899/94048(2.3%)	84822/93742(2.6%)	84768/93466(2.8%)	84698/93126(3.2%)	84631/92785(3.6%)	84561/92316(4.0%)	84440/91855(4.5%)	84347/91227(5.1%)	84248/90679(5.7%)	84126/90471(5.9%)	84038/90319(6.1%)	83944/90144(6.3%)	83859/89985(6.4%)	83727/89774(6.6%)	83624/89588(6.8%)	83473/89384(7.0%)	83274/89104(7.3%)	83089/88870(7.6%)	82886/88607(7.8%)	82646/88294(8.1%)	82430/88018(8.4%)	82157/87669(8.8%)	81859/87289(9.2%)	81581/86951(9.5%)	81290/86578(9.9%)	80921/86153(10.3%)	80629/85787(10.7%)	80205/85303(11.2%)	79874/84901(11.6%)	79565/84522(12.0%)	79186/84085(12.4%)	78733/83550(13.0%)	78282/83029(13.5%)	77867/82532(14.0%)	77299/81897(14.6%)
Taxi	WINTER	A	223074	185424/216657(0.6%)	185326/216337(0.8%)	185221/215937(0.9%)	185146/215560(1.1%)	185072/215174(1.3%)	184975/214718(1.5%)	184831/214207(1.7%)	184692/213723(1.9%)	184541/213177(2.2%)	184356/212473(2.5%)	184179/211474(2.9%)	183962/210597(3.3%)	183732/209641(3.7%)	183496/208550(4.2%)	183188/207251(4.8%)	182858/205745(5.5%)	182517/204252(6.1%)	182170/202508(6.9%)	181731/200345(7.9%)	181420/198668(8.6%)	181109/197862(9.0%)	180704/197129(9.3%)	180331/196359(9.7%)	179911/195614(10.0%)	179493/194876(10.4%)	179047/194078(10.7%)	178558/193289(11.1%)	177988/192324(11.5%)	177363/191307(12.0%)	176811/190469(12.3%)	176297/189645(12.7%)	175679/188782(13.1%)	174873/187650(13.6%)	174168/186677(14.0%)	173384/185617(14.5%)	172569/184525(15.0%)	171654/183245(15.6%)	170784/182157(16.0%)	169914/180923(16.6%)	168912/179717(17.1%)	167973/178541(17.7%)	167044/177336(18.2%)	165971/175993(18.8%)	164829/174597(19.4%)	163621/173092(20.1%)	162633/171874(20.6%)
Taxi	WINTER	B	346223	277857/335785(0.7%)	277661/335298(0.8%)	277450/334622(1.0%)	277302/334002(1.2%)	276998/333187(1.4%)	276702/332202(1.7%)	276428/331178(2.0%)	276092/329905(2.4%)	275734/328677(2.7%)	275378/327323(3.1%)	275005/325655(3.6%)	274608/323869(4.1%)	274115/321886(4.7%)	273641/319811(5.3%)	273057/317203(6.0%)	272412/314402(6.8%)	271712/311208(7.7%)	271026/307937(8.7%)	270316/304025(9.8%)	269582/300622(10.8%)	268913/298647(11.4%)	268095/296822(11.9%)	267106/294999(12.5%)	266372/293563(12.9%)	265432/291842(13.4%)	264342/290007(13.9%)	263187/288199(14.4%)	262150/286523(14.9%)	261135/284881(15.4%)	260091/283252(15.9%)	258883/281498(16.3%)	257680/279756(16.8%)	256361/277880(17.4%)	254977/275997(17.9%)	253552/274163(18.5%)	252272/272431(19.0%)	250753/270531(19.5%)	249220/268566(20.1%)	247575/266427(20.7%)	246041/264483(21.3%)	244370/262401(21.9%)	242619/260221(22.5%)	240795/257909(23.2%)	238907/255621(23.8%)	237101/253368(24.5%)	235185/251070(25.1%)
Taxi	WINTER	D	98192	82300/95689(0.6%)	82273/95580(0.7%)	82244/95460(0.9%)	82214/95340(1.0%)	82148/95166(1.2%)	82123/95010(1.3%)	82093/94845(1.5%)	82030/94597(1.7%)	81965/94277(2.0%)	81907/93834(2.5%)	81829/93535(2.8%)	81733/93085(3.2%)	81652/92648(3.7%)	81514/92130(4.2%)	81394/91638(4.7%)	81243/90992(5.4%)	81130/90340(6.0%)	80990/89656(6.7%)	80844/88765(7.6%)	80649/87803(8.6%)	80496/87536(8.9%)	80338/87244(9.2%)	80132/86931(9.5%)	79972/86689(9.8%)	79778/86363(10.1%)	79615/86060(10.4%)	79337/85585(10.9%)	79085/85214(11.3%)	78858/84868(11.6%)	78604/84517(12.0%)	78344/84096(12.4%)	78049/83657(12.8%)	77709/83239(13.3%)	77478/82911(13.6%)	77121/82433(14.1%)	76857/82075(14.5%)	76508/81598(14.9%)	76122/81102(15.4%)	75775/80646(15.9%)	75427/80204(16.4%)	75095/79799(16.8%)	74663/79245(17.3%)	74315/78751(17.8%)	73898/78211(18.4%)	73394/77583(19.0%)	72827/76911(19.7%)
407-IV_60	FACULTATIVE	A	223074	180555/216673(0.6%)	180500/216421(0.7%)	180403/216115(0.9%)	180268/215730(1.0%)	180140/215250(1.2%)	180002/214726(1.5%)	179865/214204(1.7%)	179740/213551(2.0%)	179560/212842(2.3%)	179350/212050(2.6%)	179147/211225(3.0%)	178902/210022(3.6%)	178606/208885(4.1%)	178320/207598(4.6%)	178054/206262(5.2%)	177645/204321(6.1%)	177271/202773(6.8%)	176872/201068(7.6%)	176586/199189(8.4%)	176209/197605(9.1%)	175903/196760(9.5%)	175488/195956(9.9%)	175114/195265(10.2%)	174706/194586(10.5%)	174261/193778(10.8%)	173699/192931(11.2%)	173128/192088(11.6%)	172533/191186(12.0%)	171831/190194(12.4%)	171124/188991(13.0%)	170432/187922(13.5%)	169710/186924(13.9%)	168933/185807(14.4%)	168279/184885(14.8%)	167598/183891(15.3%)	166816/182861(15.7%)	165977/181552(16.3%)	165043/180290(16.9%)	164021/179024(17.4%)	163025/177614(18.1%)	162105/176369(18.6%)	161171/175154(19.2%)	159986/173629(19.8%)	158786/172124(20.5%)	157747/170758(21.1%)	156503/169255(21.8%)
407-IV_60	FACULTATIVE	B	346223	284546/336366(0.5%)	284411/335922(0.7%)	284243/335388(0.8%)	284056/334779(1.0%)	283817/334012(1.2%)	283622/333157(1.5%)	283413/332287(1.7%)	283113/331289(2.0%)	282749/330055(2.3%)	282429/328828(2.7%)	282081/327396(3.1%)	281669/325827(3.6%)	281272/324075(4.0%)	280832/322151(4.6%)	280416/320013(5.2%)	279943/317603(5.9%)	279362/314729(6.7%)	278788/311806(7.6%)	278143/308213(8.6%)	277463/304880(9.6%)	276714/303226(10.1%)	275921/301716(10.5%)	275227/300247(10.9%)	274384/298775(11.4%)	273506/297381(11.8%)	272636/295881(12.2%)	271774/294535(12.6%)	270691/292914(13.1%)	269560/291311(13.5%)	268419/289662(14.0%)	267307/288124(14.4%)	266247/286633(14.9%)	265061/284937(15.3%)	263665/283112(15.9%)	262274/281301(16.4%)	260750/279345(17.0%)	259356/277537(17.5%)	257789/275588(18.1%)	256131/273456(18.7%)	254209/271088(19.3%)	252407/268767(20.0%)	250431/266371(20.7%)	248803/264333(21.3%)	246917/262102(21.9%)	244863/259659(22.6%)	242768/257189(23.3%)
407-IV_60	FACULTATIVE	D	98192	82174/95728(0.6%)	82153/95639(0.7%)	82128/95573(0.8%)	82089/95438(0.9%)	82008/95238(1.1%)	81961/95051(1.3%)	81891/94831(1.5%)	81828/94612(1.7%)	81778/94359(2.0%)	81710/94070(2.3%)	81638/93816(2.5%)	81526/93404(2.9%)	81454/92960(3.4%)	81376/92552(3.8%)	81284/92152(4.2%)	81179/91688(4.7%)	81088/91145(5.2%)	80909/90261(6.1%)	80728/89332(7.0%)	80482/88107(8.3%)	80354/87794(8.6%)	80193/87530(8.9%)	80044/87256(9.2%)	79852/86930(9.5%)	79713/86699(9.8%)	79531/86444(10.0%)	79319/86116(10.4%)	79155/85878(10.6%)	78918/85510(11.0%)	78722/85230(11.3%)	78372/84795(11.7%)	78085/84423(12.1%)	77750/84016(12.5%)	77442/83598(12.9%)	77097/83140(13.4%)	76803/82766(13.8%)	76490/82372(14.2%)	76142/81948(14.6%)	75775/81418(15.1%)	75335/80873(15.6%)	74932/80368(16.2%)	74475/79811(16.8%)	73999/79226(17.3%)	73537/78680(17.9%)	72954/77893(18.6%)	72383/77178(19.4%)
Roemer-Winter	WINTER	A	223074	186571/216420(0.7%)	186441/215972(0.9%)	186321/215596(1.1%)	186163/215151(1.3%)	186010/214705(1.5%)	185891/214226(1.7%)	185754/213600(2.0%)	185598/212858(2.3%)	185456/212188(2.6%)	185233/211198(3.0%)	185041/210391(3.4%)	184819/209524(3.8%)	184556/208542(4.2%)	184262/207375(4.7%)	183997/206156(5.3%)	183724/204862(5.9%)	183389/203383(6.5%)	182977/201646(7.3%)	182627/199636(8.2%)	182218/198128(8.9%)	181799/197252(9.3%)	181312/196413(9.7%)	180917/195734(10.0%)	180434/194961(10.3%)	179932/194187(10.7%)	179417/193428(11.0%)	178945/192752(11.3%)	178457/192050(11.6%)	177885/191285(12.0%)	177222/190312(12.4%)	176655/189447(12.8%)	176006/188526(13.2%)	175259/187525(13.6%)	174527/186532(14.1%)	173860/185639(14.5%)	173053/184589(15.0%)	172198/183507(15.4%)	171186/182263(16.0%)	170217/181098(16.5%)	169349/180017(17.0%)	168255/178725(17.6%)	167179/177378(18.2%)	166050/176033(18.8%)	164895/174639(19.4%)	163577/173135(20.1%)	162199/171541(20.8%)
Roemer-Winter	WINTER	B	346223	288473/336359(0.5%)	288342/335993(0.6%)	288199/335541(0.8%)	288003/334928(0.9%)	287807/334339(1.1%)	287625/333637(1.3%)	287371/332691(1.6%)	287119/331763(1.9%)	286888/330710(2.2%)	286649/329570(2.5%)	286341/328180(2.9%)	285999/326463(3.4%)	285651/324840(3.8%)	285267/322617(4.5%)	284828/320424(5.1%)	284326/317853(5.8%)	283733/314862(6.7%)	283178/311634(7.6%)	282531/307937(8.7%)	281724/304356(9.7%)	280996/302611(10.3%)	280359/301262(10.7%)	279662/299956(11.0%)	278923/298717(11.4%)	278079/297368(11.8%)	277102/296031(12.2%)	276087/294615(12.6%)	275119/293198(13.0%)	274146/291833(13.4%)	273104/290359(13.8%)	271995/288913(14.2%)	270897/287507(14.6%)	269766/286017(15.1%)	268519/284409(15.5%)	267281/282773(16.0%)	265731/280903(16.5%)	264296/279117(17.0%)	262742/277170(17.6%)	261087/275090(18.2%)	259590/273177(18.7%)	257976/271109(19.3%)	256187/269027(19.9%)	254358/266875(20.5%)	252521/264659(21.2%)	250529/262332(21.9%)	248409/259904(22.6%)
Roemer-Winter	WINTER	D	98192	84379/95783(0.5%)	84358/95739(0.6%)	84332/95658(0.7%)	84305/95552(0.8%)	84270/95409(0.9%)	84213/95084(1.2%)	84159/94865(1.4%)	84113/94354(2.0%)	84069/94117(2.2%)	83957/93790(2.5%)	83798/93397(2.9%)	83727/93062(3.3%)	83622/92590(3.8%)	83547/92219(4.1%)	83449/91716(4.6%)	83317/91154(5.2%)	83194/90598(5.7%)	83014/89837(6.5%)	82795/88994(7.4%)	82521/87929(8.5%)	82352/87597(8.9%)	82237/87397(9.1%)	82003/87087(9.4%)	81825/86815(9.6%)	81628/86537(9.9%)	81386/86204(10.3%)	81131/85843(10.6%)	80869/85497(11.0%)	80619/85125(11.4%)	80317/84715(11.8%)	80110/84462(12.0%)	79838/84150(12.4%)	79606/83838(12.7%)	79332/83491(13.0%)	79013/83101(13.4%)	78576/82593(13.9%)	78177/82133(14.4%)	77794/81670(14.9%)	77374/81218(15.3%)	76981/80776(15.8%)	76576/80277(16.3%)	76122/79745(16.8%)	75630/79198(17.4%)	75150/78620(18.0%)	74575/77969(18.6%)	73952/77250(19.3%)
rac875	SPRING	A	223074	188290/216974(0.5%)	188228/216739(0.6%)	188162/216438(0.7%)	188067/216126(0.8%)	187954/215752(1.0%)	187849/215276(1.2%)	187699/214729(1.5%)	187570/214204(1.7%)	187444/213559(2.0%)	187271/212778(2.3%)	187010/211936(2.7%)	186827/211109(3.1%)	186502/210110(3.5%)	186270/209061(4.0%)	185950/207847(4.5%)	185632/206364(5.2%)	185300/205056(5.8%)	184931/203522(6.4%)	184612/201886(7.2%)	184264/200229(7.9%)	183918/199415(8.3%)	183451/198660(8.7%)	182945/197795(9.0%)	182479/197084(9.4%)	182005/196378(9.7%)	181509/195646(10.0%)	180976/194879(10.4%)	180462/194178(10.7%)	179897/193391(11.0%)	179406/192629(11.4%)	178883/191893(11.7%)	178208/190978(12.1%)	177584/190156(12.5%)	176885/189264(12.9%)	176127/188260(13.3%)	175270/187221(13.8%)	174563/186303(14.2%)	173835/185297(14.6%)	173131/184377(15.1%)	172335/183383(15.5%)	171396/182190(16.0%)	170475/181003(16.6%)	169320/179593(17.2%)	168349/178398(17.7%)	167260/177052(18.3%)	166232/175774(18.9%)
rac875	SPRING	B	346223	289786/336189(0.6%)	289679/335812(0.7%)	289547/335358(0.8%)	289402/334795(1.0%)	289222/334239(1.2%)	289044/333545(1.3%)	288857/332778(1.6%)	288555/331780(1.8%)	288328/330734(2.1%)	288046/329468(2.5%)	287696/328105(2.9%)	287393/326608(3.3%)	287016/324941(3.8%)	286669/323188(4.3%)	286229/321104(4.9%)	285769/318779(5.6%)	285277/316350(6.3%)	284692/313320(7.1%)	284180/310111(8.1%)	283608/307062(9.0%)	282952/305743(9.4%)	282268/304478(9.7%)	281553/303142(10.1%)	280894/301986(10.4%)	280151/300769(10.8%)	279420/299581(11.1%)	278559/298207(11.5%)	277682/296815(11.9%)	276815/295552(12.3%)	275836/294090(12.7%)	274804/292658(13.1%)	273750/291292(13.5%)	272661/289881(13.9%)	271528/288132(14.4%)	270331/286583(14.9%)	269015/284859(15.4%)	267696/283059(15.9%)	266300/281258(16.4%)	264936/279496(16.9%)	263506/277654(17.5%)	262067/275851(18.0%)	260382/273826(18.6%)	258469/271597(19.2%)	256579/269412(19.8%)	254793/267266(20.4%)	252801/264941(21.1%)
rac875	SPRING	D	98192	86410/95827(0.5%)	86393/95764(0.6%)	86377/95689(0.6%)	86344/95566(0.8%)	86324/95442(0.9%)	86301/95336(1.0%)	86284/95215(1.1%)	86245/95067(1.3%)	86211/94864(1.5%)	86172/94644(1.7%)	86131/94473(1.9%)	86087/94255(2.1%)	86037/93993(2.3%)	85972/93704(2.6%)	85919/93382(3.0%)	85853/93042(3.3%)	85773/92657(3.7%)	85703/92156(4.1%)	85611/91475(4.8%)	85484/90877(5.5%)	85385/90448(5.9%)	85241/90239(6.2%)	85168/90123(6.3%)	85069/89961(6.4%)	84925/89744(6.7%)	84769/89557(6.9%)	84603/89319(7.1%)	84464/89102(7.3%)	84289/88852(7.6%)	84101/88606(7.8%)	83893/88331(8.1%)	83689/88063(8.4%)	83416/87739(8.7%)	83196/87474(9.0%)	82904/87108(9.3%)	82569/86719(9.7%)	82249/86310(10.1%)	81935/85921(10.5%)	81681/85616(10.9%)	81368/85221(11.3%)	81011/84798(11.7%)	80665/84370(12.1%)	80239/83861(12.6%)	79689/83271(13.2%)	79222/82732(13.8%)	78726/82166(14.4%)
opata	SPRING	A	223074	192929/217000(0.5%)	192883/216797(0.5%)	192758/216490(0.7%)	192685/216184(0.8%)	192595/215799(1.0%)	192456/215374(1.2%)	192337/214916(1.4%)	192174/214367(1.6%)	192007/213778(1.9%)	191849/213158(2.2%)	191673/212358(2.5%)	191492/211506(2.9%)	191295/210712(3.3%)	191112/209669(3.7%)	190878/208523(4.2%)	190579/207235(4.8%)	190345/205973(5.3%)	190100/204706(5.9%)	189825/203124(6.6%)	189474/201331(7.4%)	189196/200758(7.7%)	188882/200248(8.0%)	188491/199637(8.2%)	188144/199021(8.5%)	187707/198242(8.8%)	187268/197616(9.1%)	186731/196872(9.5%)	186244/196204(9.8%)	185615/195334(10.1%)	185160/194694(10.4%)	184631/193987(10.8%)	184141/193317(11.1%)	183579/192615(11.4%)	182988/191849(11.7%)	182369/191060(12.1%)	181549/190042(12.5%)	180788/189033(13.0%)	179984/188018(13.4%)	179220/187129(13.8%)	178399/186159(14.3%)	177483/185098(14.7%)	176514/183994(15.2%)	175639/182914(15.7%)	174692/181793(16.2%)	173702/180599(16.7%)	172516/179257(17.3%)
opata	SPRING	B	346223	302108/336286(0.6%)	301940/335889(0.7%)	301816/335494(0.8%)	301677/335027(0.9%)	301488/334481(1.1%)	301323/333846(1.3%)	301154/333253(1.4%)	300917/332535(1.6%)	300630/331608(1.9%)	300395/330629(2.2%)	300085/329566(2.5%)	299779/328372(2.8%)	299378/326868(3.2%)	298996/325279(3.7%)	298522/323469(4.2%)	298165/321455(4.8%)	297691/319176(5.4%)	297212/316527(6.2%)	296744/313210(7.1%)	296221/310055(8.1%)	295581/308613(8.5%)	295051/307519(8.9%)	294400/306444(9.2%)	293729/305394(9.5%)	292900/304161(9.8%)	292047/302973(10.2%)	291227/301895(10.5%)	290428/300835(10.8%)	289481/299643(11.1%)	288456/298341(11.5%)	287446/297004(11.9%)	286339/295644(12.3%)	285087/294147(12.7%)	283881/292698(13.1%)	282783/291371(13.5%)	281453/289774(14.0%)	280127/288224(14.4%)	278740/286610(14.9%)	277331/284997(15.3%)	275805/283229(15.8%)	274027/281254(16.4%)	272300/279322(17.0%)	270673/277543(17.5%)	269020/275712(18.0%)	267085/273576(18.6%)	265264/271560(19.2%)
opata	SPRING	D	98192	89664/96110(0.2%)	89661/96066(0.2%)	89656/96035(0.3%)	89634/95955(0.4%)	89623/95867(0.4%)	89602/95760(0.6%)	89565/95658(0.7%)	89529/95541(0.8%)	89501/95430(0.9%)	89472/95267(1.0%)	89447/95096(1.2%)	89416/94925(1.4%)	89367/94699(1.6%)	89263/94417(1.9%)	89220/94191(2.1%)	89159/93827(2.5%)	89075/93494(2.8%)	89013/93189(3.1%)	88925/92846(3.5%)	88862/92518(3.8%)	88780/92367(4.0%)	88657/92212(4.2%)	88586/92095(4.3%)	88437/91911(4.5%)	88285/91726(4.6%)	88154/91535(4.8%)	88021/91368(5.0%)	87923/91233(5.1%)	87768/91043(5.4%)	87524/90770(5.6%)	87354/90551(5.9%)	87135/90280(6.1%)	86968/90072(6.3%)	86767/89819(6.6%)	86525/89537(6.9%)	86256/89244(7.2%)	86043/88978(7.4%)	85773/88645(7.8%)	85524/88335(8.1%)	85271/87983(8.4%)	85014/87673(8.8%)	84740/87358(9.1%)	84452/87015(9.4%)	84094/86592(9.9%)	83725/86165(10.3%)	83208/85574(10.9%)
M6	SPRING	A	223074	164480/216486(0.7%)	164404/216224(0.8%)	164277/215772(1.0%)	164142/215352(1.2%)	163968/214749(1.4%)	163790/214084(1.7%)	163609/213347(2.1%)	163432/212561(2.4%)	163103/211622(2.8%)	162931/210832(3.2%)	162730/209756(3.6%)	162505/208510(4.2%)	162223/207152(4.8%)	161936/205690(5.5%)	161605/204085(6.2%)	161341/202528(6.9%)	160999/200723(7.7%)	160592/198796(8.5%)	160083/196522(9.6%)	159503/194408(10.5%)	159083/193450(11.0%)	158589/192448(11.4%)	158085/191505(11.9%)	157508/190573(12.3%)	157000/189674(12.7%)	156455/188666(13.1%)	155888/187607(13.6%)	155249/186600(14.1%)	154648/185591(14.5%)	154095/184563(15.0%)	153501/183545(15.4%)	152864/182593(15.9%)	152171/181524(16.3%)	151420/180323(16.8%)	150448/178889(17.5%)	149555/177548(18.1%)	148662/176231(18.7%)	147687/174822(19.3%)	146687/173384(19.9%)	145353/171625(20.7%)	144320/170225(21.4%)	143400/168906(22.0%)	142288/167331(22.7%)	141135/165691(23.4%)	140067/164071(24.1%)	138840/162393(24.9%)
M6	SPRING	B	346223	258142/336076(0.6%)	257972/335565(0.8%)	257824/334900(1.0%)	257654/334245(1.1%)	257444/333393(1.4%)	257236/332507(1.6%)	257055/331502(1.9%)	256774/330194(2.3%)	256453/328759(2.7%)	256148/327247(3.1%)	255571/325203(3.7%)	255155/323290(4.3%)	254661/321119(4.9%)	254208/318794(5.6%)	253632/316482(6.2%)	253127/314147(6.9%)	252652/311657(7.6%)	252091/308729(8.5%)	251523/305754(9.3%)	250916/303227(10.1%)	250206/301549(10.6%)	249478/299999(11.0%)	248701/298409(11.5%)	247876/296879(11.9%)	246969/295262(12.4%)	246167/293756(12.8%)	245240/292178(13.3%)	244226/290457(13.8%)	243181/288643(14.3%)	242076/286873(14.8%)	240928/285131(15.3%)	239782/283376(15.8%)	238789/281730(16.3%)	237710/280074(16.8%)	236501/278350(17.3%)	235213/276470(17.8%)	234025/274596(18.3%)	232649/272524(18.9%)	231226/270493(19.5%)	229680/268290(20.1%)	228067/265900(20.8%)	226442/263513(21.5%)	224821/261236(22.2%)	222937/258638(22.9%)	221087/256052(23.7%)	218964/253204(24.5%)
M6	SPRING	D	98192	71562/95766(0.5%)	71548/95655(0.7%)	71538/95536(0.8%)	71514/95413(0.9%)	71494/95299(1.0%)	71433/95083(1.2%)	71356/94788(1.5%)	71227/94430(1.9%)	71174/94170(2.2%)	71137/93995(2.3%)	71057/93679(2.6%)	70941/93345(3.0%)	70856/92908(3.4%)	70737/92475(3.8%)	70634/92066(4.3%)	70535/91627(4.7%)	70419/91104(5.3%)	70296/90530(5.8%)	70169/90053(6.3%)	70020/89369(7.0%)	69901/89123(7.3%)	69711/88782(7.6%)	69509/88489(8.0%)	69352/88264(8.2%)	69206/87997(8.4%)	69037/87753(8.7%)	68779/87383(9.1%)	68545/87014(9.4%)	68351/86709(9.8%)	68140/86421(10.0%)	67935/86143(10.3%)	67705/85813(10.7%)	67494/85411(11.1%)	67193/84992(11.5%)	66939/84650(11.8%)	66599/84178(12.3%)	66376/83889(12.6%)	66114/83503(13.0%)	65816/83104(13.4%)	65511/82705(13.8%)	65125/82205(14.3%)	64729/81724(14.8%)	64246/81065(15.4%)	63875/80576(16.0%)	63341/79896(16.7%)	62832/79266(17.3%)
pbw343	SPRING	A	223074	199687/217002(0.5%)	199640/216830(0.5%)	199561/216632(0.6%)	199481/216382(0.7%)	199406/216145(0.8%)	199351/215900(0.9%)	199265/215560(1.1%)	199164/215206(1.3%)	199046/214780(1.4%)	198912/214314(1.7%)	198708/213752(1.9%)	198554/213094(2.2%)	198330/212191(2.6%)	198146/211346(3.0%)	197939/210421(3.4%)	197678/209231(3.9%)	197451/207916(4.5%)	197219/206568(5.1%)	196949/205116(5.7%)	196701/203645(6.4%)	196420/202989(6.7%)	196053/202369(7.0%)	195748/201897(7.2%)	195451/201408(7.4%)	195026/200826(7.7%)	194642/200262(8.0%)	194221/199732(8.2%)	193686/199091(8.5%)	193220/198527(8.7%)	192761/197904(9.0%)	192287/197287(9.3%)	191790/196663(9.6%)	191264/196007(9.9%)	190595/195236(10.2%)	190029/194550(10.5%)	189375/193745(10.9%)	188726/192971(11.2%)	187965/192021(11.6%)	187224/191185(12.0%)	186472/190273(12.4%)	185732/189344(12.8%)	184974/188438(13.2%)	183961/187331(13.7%)	183063/186333(14.2%)	182068/185181(14.7%)	180962/183973(15.2%)
pbw343	SPRING	B	346223	291486/335671(0.7%)	291343/335297(0.8%)	291173/334787(1.0%)	291018/334233(1.2%)	290794/333508(1.4%)	290616/332609(1.6%)	290406/331661(1.9%)	290127/330521(2.2%)	289879/329547(2.5%)	289610/328297(2.8%)	289338/326894(3.3%)	288962/325406(3.7%)	288559/323866(4.1%)	288183/321977(4.6%)	287785/319739(5.3%)	287276/317332(6.0%)	286733/314497(6.8%)	286219/311366(7.7%)	285587/307992(8.6%)	284968/304973(9.6%)	284362/303589(10.0%)	283655/302211(10.4%)	282965/300991(10.7%)	282217/299674(11.1%)	281444/298400(11.5%)	280612/297111(11.9%)	279723/295667(12.3%)	278843/294136(12.7%)	277847/292645(13.1%)	276789/291147(13.6%)	275754/289554(14.0%)	274646/288034(14.5%)	273436/286394(14.9%)	272023/284647(15.4%)	270633/282843(16.0%)	269128/280963(16.5%)	267790/279296(17.0%)	266385/277464(17.5%)	264913/275679(18.0%)	263419/273895(18.5%)	261952/272098(19.1%)	260258/270120(19.6%)	258557/268186(20.2%)	256776/266127(20.8%)	254881/263790(21.4%)	253090/261648(22.1%)
pbw343	SPRING	D	98192	88976/95909(0.4%)	88961/95842(0.5%)	88948/95754(0.6%)	88929/95679(0.6%)	88883/95527(0.8%)	88854/95395(0.9%)	88830/95287(1.0%)	88805/95154(1.2%)	88789/95032(1.3%)	88773/94870(1.5%)	88722/94700(1.6%)	88645/94431(1.9%)	88604/94256(2.1%)	88537/93983(2.3%)	88465/93679(2.6%)	88365/93367(3.0%)	88311/92936(3.4%)	88259/92406(3.9%)	88142/91864(4.4%)	88029/91369(5.0%)	87924/91135(5.3%)	87805/90963(5.4%)	87740/90833(5.6%)	87657/90689(5.7%)	87501/90482(5.9%)	87392/90307(6.1%)	87271/90139(6.3%)	87154/89967(6.4%)	86999/89745(6.7%)	86870/89569(6.9%)	86715/89371(7.1%)	86572/89184(7.2%)	86398/88963(7.5%)	86200/88730(7.7%)	86016/88511(7.9%)	85844/88305(8.1%)	85637/88065(8.4%)	85426/87828(8.6%)	85165/87515(8.9%)	84850/87169(9.3%)	84387/86667(9.8%)	84077/86313(10.2%)	83572/85753(10.7%)	83127/85278(11.2%)	82654/84773(11.7%)	82152/84198(12.2%)
clear_white	SPRING	A	223074	200731/217001(0.5%)	200694/216840(0.5%)	200641/216620(0.6%)	200572/216423(0.7%)	200502/216163(0.8%)	200372/215836(1.0%)	200286/215547(1.1%)	200202/215239(1.2%)	200049/214791(1.4%)	199871/214310(1.7%)	199719/213713(1.9%)	199547/212964(2.2%)	199336/212225(2.6%)	199187/211457(2.9%)	198895/210356(3.4%)	198630/209135(4.0%)	198358/207886(4.5%)	198170/206595(5.1%)	197940/204972(5.8%)	197633/203475(6.5%)	197269/202676(6.9%)	196927/202056(7.2%)	196575/201503(7.4%)	196245/200987(7.6%)	195936/200523(7.8%)	195553/200006(8.1%)	195104/199449(8.3%)	194619/198866(8.6%)	194063/198213(8.9%)	193511/197560(9.2%)	193072/196991(9.4%)	192433/196198(9.8%)	191844/195492(10.1%)	191257/194827(10.4%)	190527/193950(10.8%)	189804/193135(11.1%)	189023/192230(11.5%)	188153/191230(12.0%)	187438/190424(12.3%)	186592/189491(12.8%)	185678/188491(13.2%)	184693/187410(13.7%)	183716/186310(14.2%)	182837/185342(14.6%)	181798/184197(15.1%)	180818/183124(15.6%)
clear_white	SPRING	B	346223	302147/336434(0.5%)	302046/336091(0.6%)	301861/335624(0.8%)	301691/335108(0.9%)	301492/334509(1.1%)	301273/333734(1.3%)	301079/333021(1.5%)	300834/332150(1.8%)	300546/331205(2.0%)	300243/330047(2.3%)	299937/328935(2.7%)	299597/327402(3.1%)	299245/325866(3.5%)	298832/324024(4.1%)	298349/321986(4.6%)	297684/319389(5.4%)	297147/316894(6.1%)	296566/314285(6.8%)	296056/311440(7.7%)	295342/308612(8.5%)	294725/307385(8.9%)	294058/306255(9.2%)	293471/305257(9.5%)	292915/304303(9.8%)	292259/303354(10.1%)	291397/302251(10.4%)	290543/301071(10.7%)	289724/299964(11.0%)	288808/298732(11.4%)	287894/297603(11.7%)	286866/296228(12.1%)	285826/294939(12.5%)	284717/293521(12.9%)	283519/292080(13.3%)	282378/290719(13.7%)	281212/289251(14.1%)	279980/287760(14.6%)	278565/286105(15.0%)	277186/284457(15.5%)	275767/282807(16.0%)	273899/280695(16.6%)	272264/278794(17.1%)	270677/276961(17.7%)	268949/275011(18.2%)	267160/273032(18.8%)	265264/270920(19.4%)
clear_white	SPRING	D	98192	89370/96098(0.2%)	89361/96040(0.3%)	89345/95964(0.3%)	89325/95806(0.4%)	89310/95730(0.6%)	89291/95629(0.7%)	89280/95500(0.8%)	89229/95303(1.0%)	89171/95036(1.3%)	89140/94856(1.5%)	89117/94693(1.6%)	89093/94514(1.8%)	89030/94305(2.0%)	88997/94120(2.2%)	88954/93864(2.5%)	88898/93612(2.7%)	88856/93358(3.0%)	88819/92988(3.3%)	88762/92567(3.8%)	88659/92000(4.4%)	88597/91757(4.6%)	88501/91577(4.8%)	88400/91393(5.0%)	88323/91245(5.2%)	88242/91132(5.3%)	88121/90960(5.4%)	87898/90697(5.7%)	87737/90439(6.0%)	87563/90214(6.2%)	87366/89977(6.4%)	87196/89765(6.7%)	87011/89527(6.9%)	86813/89292(7.1%)	86635/89041(7.4%)	86366/88703(7.7%)	86085/88365(8.1%)	85834/88075(8.4%)	85543/87733(8.7%)	85220/87343(9.1%)	84986/87059(9.4%)	84658/86646(9.8%)	84336/86272(10.2%)	84093/85979(10.5%)	83728/85553(10.9%)	83350/85143(11.3%)	82941/84678(11.8%)
vorobey	SPRING	A	223074	190118/216880(0.5%)	190074/216532(0.7%)	190003/216207(0.8%)	189865/215845(1.0%)	189763/215405(1.2%)	189700/215007(1.3%)	189543/214461(1.6%)	189429/213907(1.8%)	189306/213333(2.1%)	189138/212493(2.4%)	189015/211688(2.8%)	188861/210920(3.2%)	188667/209943(3.6%)	188442/208850(4.1%)	188256/207645(4.6%)	187976/206312(5.2%)	187716/204867(5.8%)	187348/203265(6.6%)	186948/201483(7.3%)	186589/199805(8.1%)	186278/198974(8.5%)	185841/198252(8.8%)	185473/197636(9.1%)	185070/196964(9.4%)	184595/196269(9.7%)	184157/195576(10.0%)	183699/194940(10.3%)	183065/194037(10.7%)	182452/193204(11.1%)	181805/192348(11.5%)	181184/191574(11.8%)	180514/190713(12.2%)	179907/189886(12.6%)	179306/189061(13.0%)	178602/188171(13.4%)	177793/187190(13.8%)	177075/186282(14.2%)	176284/185254(14.6%)	175479/184208(15.1%)	174575/183066(15.6%)	173573/181812(16.2%)	172561/180550(16.8%)	171506/179331(17.3%)	170332/177973(17.9%)	169119/176586(18.5%)	167858/175133(19.2%)
vorobey	SPRING	B	346223	288284/336283(0.6%)	288107/335816(0.7%)	287955/335324(0.8%)	287772/334813(1.0%)	287564/334172(1.2%)	287417/333508(1.4%)	287174/332623(1.6%)	286967/331695(1.9%)	286737/330637(2.2%)	286454/329533(2.5%)	286159/328186(2.9%)	285887/326876(3.3%)	285515/325136(3.7%)	285124/323387(4.2%)	284699/321309(4.8%)	284274/319176(5.5%)	283870/316724(6.2%)	283412/314202(6.9%)	282890/311602(7.6%)	282249/308967(8.4%)	281631/307625(8.8%)	280956/306440(9.2%)	280258/305319(9.5%)	279596/304144(9.8%)	278916/303070(10.1%)	278160/301870(10.5%)	277429/300760(10.8%)	276433/299258(11.2%)	275538/297964(11.6%)	274363/296314(12.1%)	273189/294744(12.5%)	272068/293144(13.0%)	270957/291653(13.4%)	269848/290088(13.9%)	268484/288275(14.4%)	267170/286505(14.9%)	265734/284716(15.4%)	264282/282802(16.0%)	263020/281162(16.4%)	261566/279401(17.0%)	259955/277381(17.5%)	258403/275427(18.1%)	256809/273428(18.7%)	255051/271282(19.3%)	253392/269322(19.9%)	251319/266898(20.5%)
vorobey	SPRING	D	98192	79369/95921(0.4%)	79350/95741(0.6%)	79305/95648(0.7%)	79286/95565(0.8%)	79271/95491(0.8%)	79257/95414(0.9%)	79229/95299(1.0%)	79180/95188(1.1%)	79154/95078(1.3%)	79105/94819(1.5%)	79048/94584(1.7%)	78991/94338(2.0%)	78911/94086(2.3%)	78855/93878(2.5%)	78765/93592(2.7%)	78671/93323(3.0%)	78573/92943(3.4%)	78513/92651(3.7%)	78417/92320(4.0%)	78157/91686(4.6%)	78062/91530(4.9%)	77987/91385(5.0%)	77852/91121(5.3%)	77733/90935(5.4%)	77587/90710(5.7%)	77459/90453(6.0%)	77260/90212(6.2%)	77097/89970(6.4%)	76948/89780(6.6%)	76774/89568(6.8%)	76563/89315(7.1%)	76326/89037(7.4%)	76124/88777(7.7%)	75876/88460(8.0%)	75566/88077(8.4%)	75316/87791(8.6%)	75037/87467(9.0%)	74761/87141(9.3%)	74495/86831(9.6%)	74277/86555(9.9%)	73986/86231(10.2%)	73678/85861(10.6%)	73333/85437(11.0%)	72962/85004(11.5%)	72587/84532(12.0%)	72148/84012(12.4%)
klein_chamaco	SPRING	A	223074	196011/216935(0.5%)	195957/216770(0.6%)	195833/216502(0.7%)	195717/216191(0.8%)	195610/215883(1.0%)	195524/215565(1.1%)	195432/215160(1.3%)	195262/214661(1.5%)	195142/214132(1.7%)	195006/213584(2.0%)	194815/212849(2.3%)	194579/211991(2.7%)	194402/211121(3.1%)	194176/210081(3.5%)	193981/208933(4.0%)	193772/207876(4.5%)	193489/206607(5.1%)	193225/205130(5.7%)	192948/203474(6.5%)	192653/201773(7.2%)	192373/201145(7.6%)	192026/200534(7.8%)	191680/199945(8.1%)	191341/199405(8.3%)	190916/198787(8.6%)	190443/198104(8.9%)	189967/197401(9.2%)	189469/196760(9.5%)	189030/196172(9.8%)	188511/195453(10.1%)	187909/194638(10.5%)	187227/193789(10.8%)	186597/193008(11.2%)	186005/192263(11.5%)	185284/191420(11.9%)	184647/190635(12.2%)	183957/189756(12.6%)	183204/188839(13.1%)	182260/187734(13.5%)	181343/186693(14.0%)	180415/185612(14.5%)	179344/184468(15.0%)	178312/183313(15.5%)	177360/182148(16.0%)	176162/180824(16.6%)	175022/179551(17.2%)
klein_chamaco	SPRING	B	346223	297917/336264(0.6%)	297793/335864(0.7%)	297660/335362(0.8%)	297480/334778(1.0%)	297328/334262(1.1%)	297167/333690(1.3%)	296979/332952(1.5%)	296802/332194(1.7%)	296593/331150(2.0%)	296369/330133(2.3%)	296108/328931(2.7%)	295832/327736(3.0%)	295546/326211(3.4%)	295173/324535(3.9%)	294746/322717(4.4%)	294289/320691(5.0%)	293836/318438(5.7%)	293338/315966(6.4%)	292794/313041(7.2%)	292157/309884(8.1%)	291593/308465(8.6%)	290926/307255(8.9%)	290276/306118(9.3%)	289517/304931(9.6%)	288736/303823(9.9%)	288041/302728(10.2%)	287176/301470(10.6%)	286352/300302(10.9%)	285424/299013(11.3%)	284392/297659(11.7%)	283378/296261(12.1%)	282345/294826(12.5%)	281243/293412(12.9%)	280162/292064(13.3%)	278966/290500(13.8%)	277731/289021(14.2%)	276331/287323(14.7%)	275015/285728(15.1%)	273552/283986(15.6%)	272033/282146(16.2%)	270578/280379(16.7%)	268933/278355(17.2%)	267317/276422(17.8%)	265541/274303(18.4%)	263878/272281(19.0%)	261948/270036(19.6%)
klein_chamaco	SPRING	D	98192	88615/95974(0.3%)	88598/95923(0.4%)	88560/95853(0.5%)	88530/95788(0.5%)	88511/95720(0.6%)	88490/95631(0.7%)	88469/95528(0.8%)	88401/95336(1.0%)	88365/95013(1.3%)	88331/94844(1.5%)	88292/94660(1.7%)	88235/94375(1.9%)	88172/94198(2.1%)	88100/93935(2.4%)	88058/93694(2.6%)	88007/93320(3.0%)	87929/92918(3.4%)	87825/92389(3.9%)	87733/91823(4.5%)	87563/91146(5.2%)	87382/90862(5.5%)	87270/90688(5.7%)	87153/90519(5.9%)	87046/90333(6.1%)	86883/90087(6.3%)	86730/89874(6.5%)	86597/89672(6.7%)	86396/89411(7.0%)	86234/89213(7.2%)	86029/88962(7.5%)	85694/88586(7.8%)	85505/88337(8.1%)	85318/88091(8.3%)	85141/87862(8.6%)	84895/87563(8.9%)	84632/87233(9.2%)	84337/86867(9.6%)	83983/86441(10.0%)	83708/86112(10.4%)	83341/85689(10.8%)	82986/85284(11.2%)	82605/84824(11.7%)	82072/84249(12.2%)	81622/83725(12.7%)	81045/83087(13.4%)	80599/82588(13.9%)
pavon	SPRING	A	223074	200203/216995(0.5%)	200155/216802(0.6%)	200089/216572(0.7%)	200010/216318(0.8%)	199906/216015(0.9%)	199819/215705(1.0%)	199725/215349(1.2%)	199637/214933(1.4%)	199498/214495(1.6%)	199314/213888(1.8%)	199147/213220(2.1%)	198982/212521(2.4%)	198831/211865(2.7%)	198613/210991(3.1%)	198330/210093(3.5%)	198088/209042(4.0%)	197834/207764(4.5%)	197538/206335(5.2%)	197248/204582(6.0%)	196988/202944(6.7%)	196679/202349(7.0%)	196345/201830(7.2%)	196015/201355(7.5%)	195634/200835(7.7%)	195225/200319(7.9%)	194780/199766(8.2%)	194302/199144(8.4%)	193815/198484(8.7%)	193333/197807(9.0%)	192904/197233(9.3%)	192305/196519(9.6%)	191668/195787(9.9%)	191046/195023(10.3%)	190300/194169(10.7%)	189619/193391(11.0%)	188847/192523(11.4%)	188166/191720(11.8%)	187425/190836(12.2%)	186520/189821(12.6%)	185535/188781(13.1%)	184458/187574(13.6%)	183518/186517(14.1%)	182519/185436(14.6%)	181392/184245(15.1%)	180393/183178(15.6%)	179402/182065(16.1%)
pavon	SPRING	B	346223	297763/336585(0.5%)	297644/336191(0.6%)	297529/335767(0.7%)	297407/335249(0.9%)	297267/334704(1.0%)	297121/334084(1.2%)	296941/333366(1.4%)	296730/332571(1.6%)	296476/331623(1.9%)	296095/330412(2.2%)	295710/329075(2.6%)	295349/327778(3.0%)	295072/326250(3.4%)	294723/324475(3.9%)	294209/322403(4.5%)	293738/320257(5.1%)	293203/317854(5.8%)	292626/315021(6.6%)	292065/312014(7.5%)	291471/308799(8.5%)	290759/307397(8.9%)	290112/306266(9.2%)	289451/305284(9.5%)	288694/304182(9.8%)	287846/303015(10.1%)	286892/301761(10.5%)	286007/300486(10.9%)	285068/299242(11.2%)	284158/297924(11.6%)	283186/296590(12.0%)	282046/295126(12.4%)	281024/293776(12.8%)	279919/292298(13.2%)	278745/290762(13.7%)	277512/289251(14.1%)	276269/287685(14.6%)	275041/286220(15.0%)	273549/284443(15.5%)	272135/282732(16.0%)	270712/280958(16.5%)	269213/279171(17.0%)	267748/277431(17.5%)	266064/275492(18.1%)	264331/273486(18.7%)	262434/271287(19.3%)	260380/268949(20.0%)
pavon	SPRING	D	98192	89876/96032(0.3%)	89855/95972(0.3%)	89846/95919(0.4%)	89821/95847(0.5%)	89769/95743(0.6%)	89749/95645(0.7%)	89734/95574(0.7%)	89692/95465(0.9%)	89657/95344(1.0%)	89610/95174(1.1%)	89576/95026(1.3%)	89535/94864(1.5%)	89490/94703(1.6%)	89439/94491(1.8%)	89373/94238(2.1%)	89295/93894(2.4%)	89247/93543(2.8%)	89137/93197(3.1%)	89054/92742(3.6%)	88938/92224(4.1%)	88786/91914(4.5%)	88704/91726(4.7%)	88630/91614(4.8%)	88553/91486(4.9%)	88398/91286(5.1%)	88278/91136(5.3%)	88176/90982(5.4%)	88030/90801(5.6%)	87853/90585(5.8%)	87710/90408(6.0%)	87557/90202(6.2%)	87281/89894(6.5%)	87040/89606(6.8%)	86855/89372(7.1%)	86599/89049(7.4%)	86303/88706(7.7%)	86103/88452(8.0%)	85864/88171(8.3%)	85590/87850(8.6%)	85169/87365(9.1%)	84735/86880(9.6%)	84326/86428(10.0%)	84019/86089(10.4%)	83520/85543(10.9%)	83158/85144(11.3%)	82685/84596(11.9%)
acc2	SPRING	A	223074	192312/216802(0.5%)	192220/216527(0.7%)	192109/216062(0.9%)	192051/215756(1.0%)	191937/215370(1.2%)	191759/214800(1.4%)	191613/214335(1.6%)	191466/213800(1.9%)	191337/213254(2.1%)	191162/212573(2.4%)	190964/211862(2.7%)	190816/211091(3.1%)	190637/210213(3.5%)	190395/209139(3.9%)	190120/207918(4.5%)	189897/206599(5.1%)	189575/205095(5.7%)	189256/203360(6.5%)	188983/201382(7.4%)	188657/199622(8.2%)	188269/198851(8.6%)	187863/198201(8.9%)	187376/197427(9.2%)	186848/196601(9.6%)	186285/195794(9.9%)	185854/195069(10.3%)	185411/194373(10.6%)	184961/193704(10.9%)	184337/192909(11.2%)	183783/192177(11.6%)	183281/191491(11.9%)	182712/190750(12.2%)	182124/189927(12.6%)	181467/189043(13.0%)	180684/188029(13.4%)	179778/186920(13.9%)	179095/186062(14.3%)	178247/184945(14.8%)	177444/183913(15.3%)	176606/182895(15.7%)	175650/181737(16.2%)	174593/180469(16.8%)	173494/179141(17.4%)	172533/178016(17.9%)	171302/176622(18.5%)	170013/175118(19.2%)
acc2	SPRING	B	346223	294270/336077(0.6%)	294144/335741(0.7%)	293980/335290(0.8%)	293813/334773(1.0%)	293628/334130(1.2%)	293434/333439(1.4%)	293242/332697(1.6%)	293065/331805(1.8%)	292819/330826(2.1%)	292533/329582(2.5%)	292263/328343(2.8%)	291971/326872(3.2%)	291552/325130(3.8%)	291114/323301(4.3%)	290708/321310(4.9%)	290279/319162(5.4%)	289820/316510(6.2%)	289222/313890(7.0%)	288634/310920(7.8%)	288051/308155(8.6%)	287408/306933(9.0%)	286780/305940(9.3%)	286037/304758(9.7%)	285295/303599(10.0%)	284551/302479(10.3%)	283624/301113(10.7%)	282832/299928(11.0%)	281920/298667(11.4%)	281143/297587(11.7%)	280234/296295(12.1%)	279208/294725(12.5%)	278210/293340(12.9%)	277206/291982(13.3%)	275970/290402(13.8%)	274791/288872(14.2%)	273584/287311(14.7%)	272420/285904(15.1%)	271188/284344(15.5%)	269788/282648(16.0%)	268279/280842(16.5%)	266563/278784(17.1%)	264857/276783(17.7%)	263061/274681(18.3%)	261170/272525(18.9%)	259340/270418(19.5%)	257580/268375(20.1%)
acc2	SPRING	D	98192	85314/95711(0.6%)	85273/95601(0.7%)	85247/95461(0.8%)	85216/95316(1.0%)	85168/95150(1.2%)	85110/95000(1.3%)	85052/94823(1.5%)	85020/94676(1.7%)	84978/94468(1.9%)	84904/94244(2.1%)	84841/93977(2.4%)	84773/93710(2.6%)	84698/93401(2.9%)	84597/92971(3.3%)	84496/92475(3.9%)	84398/91960(4.4%)	84272/91429(4.9%)	84153/90847(5.5%)	84015/90016(6.3%)	83811/88910(7.5%)	83681/88670(7.7%)	83548/88461(8.0%)	83397/88244(8.2%)	83211/87966(8.5%)	83045/87690(8.8%)	82808/87375(9.1%)	82463/86960(9.5%)	82220/86626(9.8%)	81981/86314(10.2%)	81742/86013(10.5%)	81501/85713(10.8%)	81267/85382(11.1%)	80983/85042(11.5%)	80653/84660(11.8%)	80342/84292(12.2%)	80003/83889(12.6%)	79653/83449(13.1%)	79316/83028(13.5%)	78963/82572(13.9%)	78566/82051(14.5%)	78107/81487(15.0%)	77708/80993(15.6%)	77186/80391(16.2%)	76669/79769(16.8%)	76147/79174(17.4%)	75362/78294(18.3%)
acc3	SPRING	A	223074	194995/217033(0.4%)	194914/216828(0.5%)	194842/216562(0.7%)	194722/216274(0.8%)	194608/215887(1.0%)	194524/215606(1.1%)	194444/215200(1.3%)	194359/214707(1.5%)	194242/214152(1.7%)	194057/213450(2.0%)	193890/212645(2.4%)	193691/211777(2.8%)	193440/210830(3.2%)	193187/209838(3.6%)	192916/208733(4.1%)	192657/207539(4.7%)	192351/206320(5.2%)	192036/204844(5.9%)	191752/203418(6.5%)	191429/201743(7.3%)	191124/201110(7.6%)	190774/200508(7.8%)	190340/199884(8.1%)	189935/199277(8.4%)	189566/198646(8.7%)	189153/198078(8.9%)	188679/197400(9.2%)	188240/196752(9.5%)	187590/195978(9.9%)	187030/195219(10.2%)	186367/194400(10.6%)	185787/193617(10.9%)	185182/192821(11.3%)	184592/192068(11.6%)	183933/191257(12.0%)	183158/190331(12.4%)	182427/189465(12.8%)	181679/188570(13.2%)	180800/187569(13.6%)	179888/186508(14.1%)	178859/185308(14.6%)	177818/184079(15.2%)	176831/182949(15.7%)	175859/181859(16.2%)	174775/180628(16.7%)	173466/179193(17.3%)
acc3	SPRING	B	346223	291855/336015(0.6%)	291766/335576(0.8%)	291603/335093(0.9%)	291429/334533(1.1%)	291269/333873(1.3%)	291078/333237(1.4%)	290842/332439(1.7%)	290522/331481(1.9%)	290237/330407(2.2%)	289916/329258(2.6%)	289566/327914(2.9%)	289163/326427(3.4%)	288723/324642(3.9%)	288191/322643(4.5%)	287724/320663(5.0%)	287217/318479(5.7%)	286668/315471(6.5%)	286074/312383(7.4%)	285499/309254(8.3%)	284817/306135(9.2%)	284229/304574(9.7%)	283578/303430(10.0%)	282871/302186(10.4%)	282022/300700(10.8%)	281114/299313(11.2%)	280343/298045(11.6%)	279488/296719(12.0%)	278626/295536(12.3%)	277636/294135(12.7%)	276542/292714(13.1%)	275502/291369(13.5%)	274295/289826(14.0%)	273183/288388(14.4%)	271951/286795(14.8%)	270696/285186(15.3%)	269491/283689(15.7%)	268178/282118(16.2%)	266877/280571(16.6%)	265419/278802(17.1%)	264004/277063(17.6%)	262490/275265(18.1%)	260918/273366(18.7%)	259202/271296(19.3%)	257497/269285(19.9%)	255566/267011(20.5%)	253668/264809(21.2%)
acc3	SPRING	D	98192	88367/95990(0.3%)	88351/95927(0.4%)	88336/95869(0.5%)	88319/95796(0.5%)	88288/95700(0.6%)	88263/95584(0.7%)	88229/95452(0.9%)	88183/95294(1.0%)	88150/95108(1.2%)	88124/94874(1.5%)	88080/94639(1.7%)	88008/94396(1.9%)	87927/94112(2.2%)	87870/93805(2.5%)	87782/93421(2.9%)	87695/93099(3.2%)	87617/92715(3.6%)	87269/91864(4.5%)	87177/91314(5.1%)	87083/90791(5.6%)	86991/90622(5.8%)	86908/90426(6.0%)	86776/90220(6.2%)	86685/90073(6.3%)	86563/89880(6.5%)	86387/89628(6.8%)	86245/89435(7.0%)	86109/89214(7.2%)	85949/89001(7.4%)	85738/88718(7.7%)	85477/88386(8.0%)	85266/88135(8.3%)	85086/87903(8.5%)	84883/87671(8.8%)	84604/87329(9.1%)	84340/86998(9.4%)	84029/86618(9.8%)	83778/86324(10.2%)	83411/85891(10.6%)	83020/85438(11.0%)	82563/84916(11.6%)	82167/84479(12.0%)	81674/83940(12.5%)	81085/83288(13.0%)	80576/82719(13.8%)	80050/82148(14.4%)
acc4	SPRING	A	223074	189807/216669(0.6%)	189763/216491(0.7%)	189705/216160(0.8%)	189630/215821(1.0%)	189517/215342(1.2%)	189403/214978(1.4%)	189261/214499(1.6%)	189121/213955(1.8%)	188980/213333(2.1%)	188785/212476(2.5%)	188561/211692(2.8%)	188405/210729(3.2%)	188209/209674(3.7%)	188002/208659(4.2%)	187753/207393(4.7%)	187503/206022(5.3%)	187188/204320(6.1%)	186718/202406(6.9%)	186402/200657(7.7%)	185995/198681(8.6%)	185556/197785(9.0%)	185115/197113(9.4%)	184724/196504(9.6%)	184318/195758(10.0%)	183927/195159(10.2%)	183493/194518(10.5%)	182977/193800(10.8%)	182494/193000(11.2%)	182010/192222(11.6%)	181483/191475(11.9%)	180912/190705(12.2%)	180311/189845(12.6%)	179674/189032(13.0%)	179113/188263(13.3%)	178354/187267(13.7%)	177663/186382(14.2%)	176897/185426(14.6%)	176087/184381(15.1%)	175106/183149(15.6%)	174167/182011(16.1%)	173355/180996(16.6%)	172316/179747(17.1%)	171445/178706(17.6%)	170502/177523(18.1%)	169543/176399(18.6%)	168308/174906(19.3%)
acc4	SPRING	B	346223	290450/336137(0.6%)	290348/335721(0.7%)	290199/335250(0.9%)	290057/334692(1.0%)	289865/333953(1.2%)	289676/333260(1.4%)	289466/332387(1.7%)	289272/331540(1.9%)	288973/330529(2.2%)	288725/329379(2.5%)	288494/328084(2.9%)	288180/326670(3.3%)	287837/325155(3.7%)	287414/323398(4.2%)	286983/321483(4.8%)	286540/319231(5.4%)	286060/316863(6.1%)	285521/313863(7.0%)	285005/310573(7.9%)	284401/307350(8.9%)	283717/305751(9.4%)	283148/304681(9.7%)	282524/303604(10.0%)	281820/302409(10.3%)	280955/301130(10.7%)	280181/299947(11.0%)	279404/298754(11.4%)	278595/297523(11.7%)	277719/296263(12.1%)	276751/294989(12.5%)	275764/293671(12.8%)	274817/292309(13.2%)	273772/290853(13.6%)	272690/289371(14.1%)	271444/287754(14.5%)	270221/286194(15.0%)	268883/284529(15.5%)	267299/282520(16.1%)	265866/280746(16.6%)	264445/278968(17.1%)	262931/277082(17.6%)	261538/275390(18.1%)	260040/273487(18.7%)	258361/271456(19.2%)	256411/269175(19.9%)	254401/266874(20.6%)
acc4	SPRING	D	98192	85816/95864(0.5%)	85804/95760(0.6%)	85785/95647(0.7%)	85752/95481(0.8%)	85721/95384(0.9%)	85695/95244(1.1%)	85663/95086(1.2%)	85626/94885(1.4%)	85578/94684(1.6%)	85525/94457(1.9%)	85447/94079(2.3%)	85393/93777(2.5%)	85299/93397(2.9%)	85229/93037(3.3%)	85184/92546(3.8%)	85124/92103(4.2%)	85000/91603(4.8%)	84890/91088(5.3%)	84739/90260(6.1%)	84579/89218(7.2%)	84472/88998(7.4%)	84334/88774(7.7%)	84200/88573(7.9%)	84036/88328(8.1%)	83891/88099(8.3%)	83665/87764(8.7%)	83270/87310(9.1%)	83025/87014(9.4%)	82827/86773(9.7%)	82647/86521(10.0%)	82385/86204(10.3%)	82111/85889(10.6%)	81858/85589(10.9%)	81608/85264(11.2%)	81265/84839(11.6%)	80983/84498(12.0%)	80677/84107(12.4%)	80339/83692(12.8%)	79971/83292(13.2%)	79602/82871(13.6%)	79221/82418(14.1%)	78817/81932(14.6%)	78460/81502(15.0%)	78003/81006(15.5%)	77544/80489(16.1%)	77056/79949(16.6%)
acc1	SPRING	A	223074	190000/216558(0.7%)	189924/216309(0.8%)	189837/216059(0.9%)	189778/215777(1.0%)	189682/215387(1.2%)	189586/214945(1.4%)	189507/214588(1.5%)	189374/214010(1.8%)	189210/213407(2.1%)	189048/212801(2.3%)	188909/212141(2.6%)	188705/211308(3.0%)	188494/210301(3.4%)	188329/209467(3.8%)	188141/208364(4.3%)	187887/207149(4.8%)	187591/205677(5.5%)	187259/203843(6.3%)	186951/201900(7.2%)	186553/200145(8.0%)	186126/199364(8.4%)	185702/198557(8.7%)	185315/197892(9.0%)	184904/197197(9.3%)	184466/196521(9.6%)	184014/195815(9.9%)	183504/195106(10.3%)	183034/194414(10.6%)	182541/193695(10.9%)	181908/192624(11.4%)	181245/191653(11.8%)	180683/190778(12.2%)	180013/189799(12.6%)	179252/188830(13.1%)	178645/188005(13.4%)	177944/187099(13.8%)	177176/186141(14.3%)	176232/184920(14.8%)	175319/183770(15.3%)	174374/182550(15.9%)	173420/181359(16.4%)	172139/179902(17.0%)	171185/178763(17.6%)	170048/177453(18.1%)	168939/176139(18.7%)	167707/174694(19.4%)
acc1	SPRING	B	346223	292254/336177(0.6%)	292106/335811(0.7%)	291935/335370(0.8%)	291719/334812(1.0%)	291512/334199(1.2%)	291259/333452(1.4%)	291068/332710(1.6%)	290812/331819(1.8%)	290592/330908(2.1%)	290338/329878(2.4%)	290019/328512(2.8%)	289631/327025(3.2%)	289215/325168(3.7%)	288872/323544(4.2%)	288463/321601(4.8%)	288081/319414(5.4%)	287618/316973(6.1%)	287113/314111(6.9%)	286544/310961(7.8%)	285970/307794(8.8%)	285363/306249(9.2%)	284752/305012(9.6%)	284074/303889(9.9%)	283359/302697(10.2%)	282554/301468(10.6%)	281593/300097(11.0%)	280684/298773(11.4%)	279614/297204(11.8%)	278707/295917(12.2%)	277734/294469(12.6%)	276766/293138(13.0%)	275645/291655(13.4%)	274517/290178(13.8%)	273283/288605(14.3%)	272190/287185(14.7%)	271048/285595(15.2%)	269882/284084(15.6%)	268541/282394(16.1%)	266990/280507(16.6%)	265607/278825(17.1%)	264177/277069(17.6%)	262498/275112(18.2%)	260847/273178(18.7%)	259153/271225(19.3%)	257141/268873(20.0%)	255148/266544(20.6%)
acc1	SPRING	D	98192	86510/95792(0.5%)	86503/95719(0.6%)	86475/95629(0.7%)	86413/95491(0.8%)	86374/95323(1.0%)	86344/95175(1.2%)	86319/94971(1.4%)	86267/94757(1.6%)	86210/94567(1.8%)	86145/94332(2.0%)	86041/94024(2.3%)	85991/93754(2.6%)	85896/93401(2.9%)	85808/93027(3.3%)	85708/92605(3.7%)	85619/92129(4.2%)	85510/91552(4.8%)	85340/90845(5.5%)	85203/89920(6.4%)	85006/88743(7.7%)	84865/88421(8.0%)	84704/88197(8.2%)	84415/87841(8.6%)	84238/87607(8.8%)	84047/87353(9.1%)	83736/86967(9.5%)	83507/86689(9.8%)	83301/86409(10.1%)	83092/86145(10.3%)	82907/85901(10.6%)	82702/85646(10.8%)	82426/85311(11.2%)	82117/84908(11.6%)	81836/84573(11.9%)	81528/84212(12.3%)	81179/83820(12.7%)	80852/83458(13.0%)	80518/83068(13.5%)	80144/82626(13.9%)	79799/82217(14.3%)	79376/81702(14.8%)	78914/81200(15.3%)	78378/80604(15.9%)	77850/80034(16.5%)	77339/79435(17.1%)	76801/78835(17.7%)
acc5	SPRING	A	223074	195619/216987(0.5%)	195543/216783(0.6%)	195492/216592(0.6%)	195425/216330(0.8%)	195338/216057(0.9%)	195246/215655(1.1%)	195080/215163(1.3%)	194953/214749(1.5%)	194845/214252(1.7%)	194739/213645(2.0%)	194566/212996(2.2%)	194382/212284(2.5%)	194202/211354(2.9%)	194004/210365(3.4%)	193808/209226(3.9%)	193576/207972(4.5%)	193279/206503(5.1%)	192915/204824(5.9%)	192536/203007(6.7%)	192211/201240(7.5%)	191830/200497(7.8%)	191333/199773(8.1%)	190901/199092(8.5%)	190469/198456(8.8%)	190086/197897(9.0%)	189632/197191(9.3%)	189184/196509(9.6%)	188679/195865(9.9%)	188122/195123(10.2%)	187519/194328(10.6%)	186898/193533(11.0%)	186161/192629(11.4%)	185516/191847(11.7%)	184895/191076(12.1%)	184305/190298(12.4%)	183553/189346(12.8%)	182820/188429(13.2%)	182047/187464(13.7%)	181245/186404(14.1%)	180427/185415(14.6%)	179440/184263(15.1%)	178502/183207(15.6%)	177570/182125(16.1%)	176608/181008(16.6%)	175484/179755(17.1%)	174380/178542(17.7%)
acc5	SPRING	B	346223	296439/336116(0.6%)	296317/335684(0.7%)	296177/335188(0.9%)	295962/334596(1.0%)	295799/333990(1.2%)	295599/333219(1.4%)	295411/332445(1.7%)	295188/331570(1.9%)	294947/330609(2.2%)	294644/329382(2.5%)	294259/328055(2.9%)	293879/326607(3.3%)	293549/325014(3.8%)	293137/323270(4.3%)	292766/321445(4.8%)	292313/319440(5.4%)	291834/317144(6.0%)	291325/314513(6.8%)	290731/311670(7.6%)	290151/309198(8.4%)	289665/308050(8.7%)	289121/307035(9.0%)	288547/305959(9.3%)	287902/304946(9.6%)	287195/303894(9.9%)	286414/302700(10.2%)	285552/301422(10.6%)	284789/300296(10.9%)	283936/299095(11.3%)	283137/297858(11.6%)	282245/296478(12.0%)	281165/295042(12.5%)	280185/293753(12.8%)	279088/292365(13.2%)	277962/290918(13.6%)	276807/289486(14.0%)	275612/287941(14.5%)	274278/286216(15.0%)	273075/284648(15.4%)	271803/282992(15.9%)	270331/281223(16.4%)	268737/279321(17.0%)	266983/277262(17.6%)	265141/275110(18.2%)	263297/272949(18.8%)	261520/270886(19.4%)
acc5	SPRING	D	98192	89586/95938(0.4%)	89557/95863(0.5%)	89546/95816(0.5%)	89529/95769(0.5%)	89518/95696(0.6%)	89500/95627(0.7%)	89470/95546(0.8%)	89455/95419(0.9%)	89442/95319(1.0%)	89419/95170(1.1%)	89400/95021(1.3%)	89374/94879(1.4%)	89336/94676(1.7%)	89299/94514(1.8%)	89261/94337(2.0%)	89212/94075(2.3%)	89156/93787(2.6%)	89083/93407(2.9%)	89034/93010(3.3%)	88966/92576(3.7%)	88903/92332(4.0%)	88818/92110(4.3%)	88710/91911(4.5%)	88644/91803(4.6%)	88542/91662(4.7%)	88437/91520(4.9%)	88290/91329(5.0%)	88170/91160(5.2%)	88023/90928(5.5%)	87830/90629(5.8%)	87616/90370(6.0%)	87392/90081(6.3%)	87219/89849(6.6%)	87000/89569(6.8%)	86648/89153(7.3%)	86356/88819(7.6%)	86172/88591(7.8%)	85932/88278(8.1%)	85704/88003(8.4%)	85297/87509(8.9%)	85016/87191(9.3%)	84735/86868(9.6%)	84368/86471(10.0%)	84008/86074(10.4%)	83566/85581(10.9%)	83066/85031(11.4%)
PI366716	SPRING	A	223074	179791/216358(0.7%)	179597/215907(0.9%)	179476/215480(1.1%)	179331/215046(1.3%)	179219/214539(1.6%)	179117/214080(1.8%)	178917/213504(2.0%)	178694/212731(2.3%)	178464/211863(2.7%)	178202/210912(3.1%)	177900/209946(3.6%)	177553/208636(4.2%)	177126/207092(4.8%)	176742/205533(5.5%)	176426/204093(6.2%)	176146/202452(6.9%)	175768/200732(7.7%)	175315/198643(8.6%)	174840/196430(9.6%)	174417/194586(10.5%)	173994/193653(10.9%)	173528/192808(11.3%)	173074/192047(11.6%)	172579/191223(12.0%)	172074/190391(12.4%)	171514/189536(12.7%)	170903/188571(13.2%)	170321/187769(13.5%)	169660/186843(14.0%)	168993/185846(14.4%)	168143/184663(14.9%)	167328/183549(15.4%)	166531/182395(15.9%)	165594/181123(16.5%)	164815/179980(17.0%)	163897/178793(17.5%)	163089/177685(18.0%)	162023/176248(18.7%)	161120/175120(19.2%)	160139/173830(19.8%)	159024/172371(20.4%)	157930/171068(21.0%)	156676/169512(21.7%)	155570/168133(22.3%)	154359/166610(23.0%)	153116/165113(23.7%)
PI366716	SPRING	B	346223	285600/335857(0.7%)	285447/335452(0.8%)	285295/334986(0.9%)	285116/334408(1.1%)	284964/333796(1.3%)	284734/332997(1.5%)	284515/332168(1.7%)	284290/331270(2.0%)	284037/330223(2.3%)	283748/328943(2.7%)	283435/327350(3.1%)	282993/325656(3.6%)	282560/323911(4.1%)	282153/322016(4.6%)	281598/319787(5.3%)	281064/317414(6.0%)	280542/314772(6.7%)	279996/311913(7.5%)	279382/308570(8.5%)	278768/305614(9.4%)	278039/304085(9.8%)	277308/302753(10.2%)	276618/301529(10.6%)	275917/300288(10.9%)	275244/298988(11.3%)	274398/297675(11.7%)	273549/296332(12.1%)	272604/294826(12.5%)	271762/293603(12.9%)	270822/292170(13.3%)	269814/290765(13.7%)	268757/289286(14.1%)	267663/287703(14.6%)	266507/286170(15.0%)	265346/284533(15.5%)	264159/282932(15.9%)	262896/281309(16.4%)	261461/279492(16.9%)	259890/277457(17.5%)	258402/275647(18.0%)	256736/273606(18.6%)	255075/271485(19.2%)	253323/269313(19.9%)	251488/267083(20.5%)	249503/264556(21.2%)	247501/261947(22.0%)
PI366716	SPRING	D	98192	88453/96030(0.3%)	88452/96000(0.3%)	88445/95970(0.3%)	88435/95906(0.4%)	88421/95798(0.5%)	88378/95701(0.6%)	88320/95604(0.7%)	88305/95510(0.8%)	88263/95356(1.0%)	88245/95180(1.1%)	88215/95004(1.3%)	88147/94733(1.6%)	88104/94597(1.7%)	88048/94331(2.0%)	87987/94093(2.2%)	87950/93787(2.5%)	87913/93534(2.8%)	87861/93146(3.2%)	87794/92843(3.5%)	87713/92461(3.9%)	87650/92331(4.0%)	87579/92209(4.2%)	87481/92068(4.3%)	87400/91952(4.4%)	87290/91806(4.6%)	87198/91660(4.7%)	87048/91473(4.9%)	86918/91323(5.1%)	86725/91104(5.3%)	86603/90959(5.4%)	86461/90790(5.6%)	86297/90591(5.8%)	86041/90254(6.1%)	85845/90017(6.4%)	85591/89717(6.7%)	85360/89446(7.0%)	85098/89129(7.3%)	84758/88771(7.7%)	84488/88425(8.0%)	84084/87963(8.5%)	83725/87557(8.8%)	83286/87035(9.4%)	82781/86454(10.0%)	82347/85976(10.5%)	81927/85512(11.0%)	81388/84945(11.5%)
PI406517	SPRING	A	223074	186158/216725(0.6%)	186084/216481(0.7%)	185990/216212(0.8%)	185898/215823(1.0%)	185772/215390(1.2%)	185643/214956(1.4%)	185482/214311(1.6%)	185306/213655(1.9%)	185179/212998(2.2%)	184994/212209(2.6%)	184807/211195(3.0%)	184585/210136(3.5%)	184346/208921(4.0%)	184029/207772(4.5%)	183779/206531(5.1%)	183489/205118(5.7%)	183141/203303(6.5%)	182820/201741(7.2%)	182464/200064(8.0%)	182124/198496(8.7%)	181678/197531(9.2%)	181269/196724(9.5%)	180819/195867(9.9%)	180352/195039(10.3%)	179920/194329(10.6%)	179484/193664(10.9%)	179000/192774(11.3%)	178465/191896(11.7%)	177885/190997(12.1%)	177352/190132(12.5%)	176688/189229(12.9%)	176111/188394(13.3%)	175409/187351(13.7%)	174553/186216(14.2%)	173742/185130(14.7%)	172960/184129(15.2%)	172133/182965(15.7%)	171267/181845(16.2%)	170420/180785(16.6%)	169548/179659(17.1%)	168555/178334(17.7%)	167418/176882(18.4%)	166281/175417(19.0%)	165194/174082(19.7%)	164208/172826(20.2%)	163040/171427(20.9%)
PI406517	SPRING	B	346223	285607/336040(0.6%)	285498/335684(0.7%)	285357/335251(0.9%)	285185/334532(1.1%)	285004/333830(1.3%)	284780/333028(1.5%)	284527/332096(1.8%)	284324/331098(2.0%)	284038/329895(2.4%)	283729/328508(2.8%)	283429/327004(3.2%)	283075/325359(3.7%)	282687/323503(4.2%)	282200/321431(4.8%)	281788/319300(5.4%)	281339/317233(6.0%)	280760/314543(6.8%)	280201/311324(7.7%)	279532/308140(8.6%)	278711/305229(9.5%)	278081/303845(9.9%)	277366/302331(10.3%)	276497/300674(10.8%)	275804/299372(11.2%)	275069/298132(11.6%)	274358/296896(11.9%)	273444/295487(12.3%)	272561/294149(12.7%)	271675/292700(13.1%)	270828/291471(13.5%)	269922/290143(13.9%)	269013/288822(14.2%)	267964/287256(14.7%)	266884/285695(15.1%)	265712/284006(15.6%)	264433/282338(16.1%)	263211/280581(16.6%)	261931/278849(17.1%)	260446/276997(17.6%)	259049/275170(18.2%)	257478/273278(18.7%)	255946/271415(19.3%)	254355/269407(19.8%)	252764/267460(20.4%)	251075/265417(21.0%)	249450/263305(21.6%)
PI406517	SPRING	D	98192	88807/95947(0.4%)	88796/95907(0.4%)	88775/95848(0.5%)	88752/95780(0.5%)	88741/95688(0.6%)	88680/95563(0.8%)	88605/95435(0.9%)	88584/95351(1.0%)	88562/95246(1.1%)	88547/95150(1.2%)	88498/95021(1.3%)	88419/94842(1.5%)	88361/94633(1.7%)	88300/94416(1.9%)	88237/94137(2.2%)	88152/93812(2.5%)	88071/93446(2.9%)	88010/93008(3.3%)	87928/92565(3.8%)	87858/92227(4.1%)	87754/92008(4.4%)	87649/91816(4.6%)	87554/91690(4.7%)	87463/91566(4.8%)	87381/91458(4.9%)	87282/91323(5.1%)	87162/91170(5.2%)	87018/91006(5.4%)	86863/90810(5.6%)	86692/90607(5.8%)	86548/90422(6.0%)	86413/90243(6.2%)	86250/90019(6.4%)	86060/89799(6.6%)	85870/89546(6.9%)	85690/89262(7.2%)	85506/88972(7.4%)	85186/88605(7.8%)	84951/88337(8.1%)	84661/88015(8.4%)	84289/87595(8.8%)	83920/87180(9.3%)	83529/86748(9.7%)	83126/86278(10.2%)	82787/85838(10.6%)	82387/85342(11.1%)
PI349512	SPRING	A	223074	189624/216763(0.6%)	189555/216528(0.7%)	189463/216231(0.8%)	189373/215894(1.0%)	189257/215439(1.1%)	189125/214867(1.4%)	188991/214259(1.7%)	188885/213734(1.9%)	188710/213061(2.2%)	188537/212311(2.5%)	188297/211295(3.0%)	188112/210357(3.4%)	187865/209157(3.9%)	187620/208003(4.4%)	187331/206847(5.0%)	187069/205584(5.5%)	186743/204129(6.2%)	186329/202480(6.9%)	185973/200647(7.7%)	185592/199079(8.4%)	185286/198344(8.8%)	184913/197596(9.1%)	184583/196960(9.4%)	184124/196222(9.7%)	183717/195581(10.0%)	183151/194782(10.4%)	182648/194092(10.7%)	182155/193411(11.0%)	181649/192734(11.3%)	181104/191967(11.7%)	180581/191250(12.0%)	179829/190328(12.4%)	179194/189535(12.7%)	178604/188738(13.1%)	177812/187671(13.6%)	177124/186755(14.0%)	176342/185807(14.4%)	175546/184845(14.8%)	174746/183861(15.3%)	173954/182858(15.7%)	173001/181730(16.2%)	172036/180592(16.7%)	171009/179384(17.3%)	169862/178004(17.9%)	168730/176691(18.5%)	167672/175392(19.1%)
PI349512	SPRING	B	346223	290974/336018(0.6%)	290817/335608(0.8%)	290630/335124(0.9%)	290440/334622(1.0%)	290242/333938(1.2%)	290052/333103(1.5%)	289779/332188(1.7%)	289528/331273(2.0%)	289252/330199(2.3%)	288949/329100(2.6%)	288643/327847(3.0%)	288371/326572(3.4%)	287994/325030(3.8%)	287632/323335(4.3%)	287199/321247(4.9%)	286678/319021(5.5%)	286166/316434(6.2%)	285661/313710(7.0%)	285087/310735(7.8%)	284492/307714(8.8%)	283861/306462(9.2%)	283222/305389(9.5%)	282506/304229(9.8%)	281754/303057(10.1%)	281022/301930(10.5%)	280251/300849(10.8%)	279434/299675(11.1%)	278523/298356(11.5%)	277652/297207(11.8%)	276706/295887(12.2%)	275763/294567(12.6%)	274743/293169(13.0%)	273769/291844(13.4%)	272658/290444(13.8%)	271409/288875(14.2%)	270259/287421(14.6%)	268917/285706(15.1%)	267766/284225(15.6%)	266425/282609(16.0%)	264971/280792(16.5%)	263398/278920(17.1%)	261780/276912(17.7%)	260159/274863(18.3%)	258430/272813(18.8%)	256719/270795(19.4%)	255021/268726(20.0%)
PI349512	SPRING	D	98192	87930/96017(0.3%)	87914/95971(0.3%)	87775/95758(0.6%)	87753/95686(0.6%)	87740/95557(0.8%)	87717/95435(0.9%)	87670/95263(1.0%)	87616/95125(1.2%)	87485/94854(1.5%)	87447/94665(1.7%)	87405/94530(1.8%)	87350/94329(2.0%)	87270/94099(2.2%)	87213/93853(2.5%)	87143/93531(2.8%)	86982/93052(3.3%)	86757/92392(4.0%)	86697/91901(4.4%)	86613/91344(5.0%)	86461/90912(5.5%)	86363/90746(5.7%)	86224/90504(5.9%)	86098/90319(6.1%)	85755/89902(6.5%)	85605/89676(6.7%)	85439/89467(7.0%)	85301/89283(7.1%)	85147/89053(7.4%)	84928/88756(7.7%)	84777/88537(7.9%)	84594/88224(8.2%)	84459/88021(8.4%)	84193/87693(8.8%)	83999/87469(9.0%)	83786/87211(9.2%)	83589/86964(9.5%)	83331/86653(9.8%)	83062/86305(10.1%)	82765/85926(10.5%)	82431/85535(10.9%)	82061/85102(11.4%)	81672/84634(11.9%)	81241/84149(12.3%)	80781/83636(12.9%)	80223/83042(13.5%)	79684/82439(14.1%)
PI481923	SPRING	A	223074	180631/216290(0.7%)	180562/216026(0.9%)	180456/215734(1.0%)	180348/215349(1.2%)	180227/214948(1.4%)	180107/214418(1.6%)	179957/213892(1.8%)	179823/213280(2.1%)	179623/212544(2.4%)	179401/211640(2.8%)	179112/210605(3.3%)	178868/209645(3.7%)	178593/208571(4.2%)	178322/207279(4.8%)	178033/205807(5.4%)	177701/204258(6.1%)	177425/202526(6.9%)	177141/200793(7.7%)	176739/198782(8.5%)	176393/196955(9.4%)	175964/195911(9.9%)	175540/195106(10.2%)	175150/194047(10.7%)	174621/193119(11.1%)	174149/192101(11.6%)	173572/191096(12.0%)	172797/189929(12.6%)	172089/188790(13.1%)	171379/187771(13.5%)	170736/186778(14.0%)	170054/185824(14.4%)	169336/184696(14.9%)	168530/183580(15.4%)	167845/182599(15.9%)	167007/181478(16.4%)	166166/180292(16.9%)	165208/178994(17.5%)	164428/177888(18.0%)	163532/176699(18.5%)	162570/175463(19.0%)	161420/174077(19.7%)	160486/172833(20.2%)	159306/171313(20.9%)	158189/169969(21.5%)	157121/168579(22.1%)	156023/167129(22.8%)
PI481923	SPRING	B	346223	280748/335914(0.7%)	280556/335419(0.8%)	280424/334970(0.9%)	280229/334343(1.1%)	280061/333645(1.3%)	279807/332854(1.5%)	279608/331929(1.8%)	279325/330869(2.1%)	279080/329903(2.4%)	278789/328735(2.7%)	278449/327341(3.1%)	278092/325689(3.6%)	277650/323766(4.1%)	277211/321708(4.7%)	276651/319506(5.4%)	276172/316969(6.1%)	275656/314457(6.8%)	275097/311461(7.7%)	274497/308147(8.6%)	273967/305293(9.5%)	273302/303706(10.0%)	272575/302292(10.4%)	271948/301105(10.7%)	271160/299754(11.1%)	270385/298367(11.5%)	269550/296845(11.9%)	268660/295392(12.3%)	267727/293851(12.8%)	266803/292411(13.2%)	265834/290878(13.6%)	264601/289190(14.1%)	263560/287638(14.6%)	262369/285928(15.1%)	261168/284206(15.6%)	260000/282500(16.1%)	258704/280698(16.6%)	257435/278967(17.1%)	256081/277183(17.6%)	254714/275388(18.1%)	253173/273348(18.7%)	251717/271446(19.2%)	250034/269257(19.9%)	248409/267195(20.5%)	246913/265268(21.0%)	245122/262953(21.7%)	243349/260748(22.3%)
PI481923	SPRING	D	98192	87671/96034(0.3%)	87651/95985(0.3%)	87632/95936(0.4%)	87619/95865(0.4%)	87604/95818(0.5%)	87581/95727(0.6%)	87518/95492(0.8%)	87466/95311(1.0%)	87439/95163(1.2%)	87396/95023(1.3%)	87309/94871(1.5%)	87260/94326(2.0%)	87205/94035(2.3%)	87123/93727(2.6%)	87072/93454(2.9%)	87032/93209(3.1%)	86976/92954(3.4%)	86899/92567(3.8%)	86835/92143(4.2%)	86747/91741(4.6%)	86676/91564(4.8%)	86572/91325(5.1%)	86480/91067(5.3%)	86334/90816(5.5%)	86172/90569(5.8%)	86036/90328(6.1%)	85911/90123(6.3%)	85766/89896(6.5%)	85576/89572(6.8%)	85416/89334(7.1%)	85251/89122(7.3%)	85042/88833(7.6%)	84867/88615(7.8%)	84667/88385(8.1%)	84465/88145(8.3%)	84239/87866(8.6%)	83908/87509(8.9%)	83527/87052(9.4%)	83220/86598(9.9%)	82880/86197(10.3%)	82550/85833(10.6%)	82122/85365(11.1%)	81720/84940(11.5%)	81250/84379(12.1%)	80718/83797(12.7%)	80117/83120(13.4%)
PI481718	SPRING	A	223074	181292/216729(0.6%)	181226/216490(0.7%)	181087/216125(0.8%)	180993/215780(1.0%)	180825/215217(1.2%)	180598/214546(1.5%)	180378/213906(1.8%)	180185/213184(2.1%)	180011/212360(2.5%)	179853/211617(2.9%)	179612/210790(3.2%)	179299/209728(3.7%)	178980/208592(4.2%)	178619/207192(4.8%)	178278/205843(5.4%)	177953/204280(6.1%)	177594/202513(6.9%)	177265/200617(7.7%)	176925/198699(8.6%)	176432/196995(9.4%)	175942/196023(9.8%)	175372/195067(10.3%)	174851/194162(10.7%)	174254/193221(11.1%)	173701/192269(11.5%)	173168/191335(11.9%)	172649/190497(12.3%)	172045/189618(12.7%)	171507/188801(13.1%)	170970/187975(13.5%)	170223/186989(13.9%)	169510/185993(14.3%)	168672/184924(14.8%)	167930/183839(15.3%)	167160/182835(15.7%)	166412/181815(16.2%)	165613/180729(16.7%)	164815/179656(17.2%)	164005/178641(17.6%)	163101/177492(18.1%)	162111/176256(18.7%)	161037/174928(19.3%)	160045/173654(19.9%)	159041/172308(20.4%)	157900/170747(21.1%)	156692/169302(21.8%)
PI481718	SPRING	B	346223	282305/335755(0.7%)	282179/335156(0.9%)	282073/334663(1.0%)	281923/334098(1.2%)	281781/333460(1.4%)	281585/332690(1.6%)	281400/331778(1.8%)	281134/330735(2.2%)	280839/329442(2.5%)	280511/327958(2.9%)	280144/326391(3.4%)	279860/324840(3.8%)	279355/322960(4.4%)	278865/320846(5.0%)	278347/318541(5.6%)	277917/316140(6.3%)	277421/313735(7.0%)	276931/311053(7.8%)	276371/308267(8.6%)	275725/305563(9.4%)	275073/304050(9.9%)	274334/302639(10.3%)	273618/301376(10.6%)	272872/300196(11.0%)	272066/298922(11.3%)	271231/297541(11.7%)	270182/296008(12.2%)	269244/294489(12.6%)	268244/293128(13.0%)	267302/291703(13.4%)	266278/290201(13.8%)	265260/288743(14.3%)	264142/287226(14.7%)	262939/285499(15.2%)	261707/283635(15.7%)	260413/281906(16.2%)	259025/280005(16.8%)	257567/278126(17.3%)	256060/276143(17.9%)	254593/274234(18.4%)	253120/272334(19.0%)	251282/270027(19.6%)	249516/267845(20.3%)	247952/265909(20.8%)	246047/263563(21.5%)	244061/261173(22.2%)
PI481718	SPRING	D	98192	90932/96146(0.2%)	90931/96084(0.2%)	90925/96062(0.2%)	90905/96020(0.3%)	90897/95976(0.3%)	90894/95912(0.4%)	90887/95851(0.5%)	90872/95785(0.5%)	90858/95666(0.6%)	90830/95532(0.8%)	90767/95372(1.0%)	90733/95237(1.1%)	90699/95051(1.3%)	90653/94886(1.4%)	90618/94641(1.6%)	90563/94445(1.9%)	90539/94276(2.1%)	90473/94033(2.3%)	90431/93806(2.5%)	90311/93470(2.9%)	90204/93303(3.1%)	90119/93187(3.2%)	90009/93054(3.3%)	89893/92894(3.5%)	89793/92752(3.6%)	89681/92621(3.7%)	89566/92466(3.9%)	89416/92235(4.1%)	89321/92107(4.3%)	89193/91954(4.4%)	89037/91758(4.6%)	88871/91567(4.8%)	88733/91399(5.0%)	88539/91192(5.2%)	88344/90984(5.4%)	88153/90767(5.6%)	87953/90555(5.8%)	87673/90236(6.2%)	87395/89910(6.5%)	87049/89527(6.9%)	86720/89137(7.3%)	86399/88772(7.6%)	86070/88347(8.0%)	85693/87924(8.5%)	85248/87419(9.0%)	84653/86773(9.7%)
PI382150	SPRING	A	223074	187638/216829(0.5%)	187575/216554(0.7%)	187517/216270(0.8%)	187409/215943(0.9%)	187327/215580(1.1%)	187243/215034(1.3%)	187149/214582(1.5%)	186994/213972(1.8%)	186851/213324(2.1%)	186670/212529(2.4%)	186455/211701(2.8%)	186282/210798(3.2%)	186098/209702(3.7%)	185899/208519(4.2%)	185660/207272(4.8%)	185421/205873(5.4%)	185098/204169(6.1%)	184750/202290(7.0%)	184420/200202(7.9%)	183977/198472(8.7%)	183580/197615(9.1%)	183157/196913(9.4%)	182765/196285(9.7%)	182267/195565(10.0%)	181865/194952(10.3%)	181389/194259(10.6%)	180862/193469(11.0%)	180351/192731(11.3%)	179771/191964(11.7%)	179135/191096(12.0%)	178462/190142(12.5%)	177867/189345(12.8%)	177234/188511(13.2%)	176625/187659(13.6%)	175893/186715(14.0%)	175257/185849(14.4%)	174501/184893(14.8%)	173683/183886(15.3%)	172843/182850(15.7%)	171834/181602(16.3%)	170857/180403(16.8%)	169883/179209(17.4%)	168827/177880(18.0%)	167920/176747(18.5%)	166784/175398(19.1%)	165618/174011(19.7%)
PI382150	SPRING	B	346223	283833/336193(0.6%)	283710/335772(0.7%)	283616/335344(0.8%)	283482/334872(1.0%)	283331/334105(1.2%)	283153/333444(1.4%)	282938/332435(1.7%)	282741/331409(2.0%)	282484/330269(2.3%)	282130/328910(2.7%)	281730/327565(3.1%)	281437/326074(3.5%)	281056/324254(4.0%)	280590/322305(4.5%)	280159/320081(5.2%)	279694/317351(6.0%)	279188/314640(6.8%)	278711/311816(7.6%)	278094/308624(8.5%)	277486/305878(9.3%)	276935/304554(9.7%)	276273/303378(10.1%)	275513/302113(10.4%)	274771/300934(10.7%)	273861/299549(11.2%)	272919/298125(11.6%)	271992/296596(12.0%)	271005/295046(12.4%)	269998/293591(12.9%)	268994/291919(13.3%)	267978/290394(13.8%)	266886/288862(14.2%)	265782/287217(14.7%)	264770/285751(15.1%)	263611/284205(15.6%)	262482/282613(16.0%)	261182/280927(16.5%)	259758/279096(17.0%)	258479/277341(17.5%)	256950/275376(18.1%)	255516/273542(18.6%)	253984/271480(19.2%)	252414/269541(19.8%)	250737/267392(20.4%)	248943/265180(21.0%)	247221/262941(21.7%)
PI382150	SPRING	D	98192	89836/95949(0.4%)	89817/95852(0.5%)	89802/95779(0.5%)	89771/95694(0.6%)	89699/95541(0.7%)	89623/95381(0.9%)	89592/95289(1.0%)	89550/95172(1.2%)	89500/95019(1.3%)	89480/94890(1.4%)	89440/94724(1.6%)	89407/94573(1.8%)	89352/94325(2.0%)	89291/94050(2.3%)	89248/93805(2.5%)	89170/93528(2.8%)	89134/93239(3.1%)	89049/92770(3.6%)	88986/92305(4.0%)	88919/91884(4.5%)	88773/91683(4.7%)	88652/91521(4.9%)	88566/91397(5.0%)	88426/91235(5.1%)	88283/91070(5.3%)	88193/90912(5.5%)	88091/90780(5.6%)	87988/90650(5.8%)	87808/90425(6.0%)	87647/90242(6.2%)	87479/90035(6.4%)	87268/89788(6.6%)	87058/89535(6.9%)	86817/89258(7.2%)	86566/88969(7.5%)	86341/88708(7.7%)	86080/88409(8.0%)	85833/88128(8.3%)	85492/87752(8.7%)	85182/87381(9.0%)	84771/86924(9.5%)	84365/86473(10.0%)	83757/85831(10.6%)	83235/85281(11.2%)	82739/84753(11.7%)	82216/84193(12.3%)
PI366905	SPRING	A	223074	185209/216586(0.6%)	185110/216315(0.8%)	185028/215966(0.9%)	184854/215497(1.1%)	184728/214951(1.4%)	184609/214527(1.5%)	184470/213988(1.8%)	184345/213434(2.0%)	184133/212737(2.4%)	183964/211905(2.7%)	183739/210942(3.1%)	183494/209839(3.6%)	183276/208758(4.1%)	183006/207659(4.6%)	182763/206304(5.2%)	182423/204735(5.9%)	182018/202965(6.7%)	181641/201102(7.5%)	181260/199329(8.3%)	180871/197456(9.2%)	180482/196563(9.6%)	179946/195523(10.1%)	179397/194617(10.5%)	178777/193595(10.9%)	178223/192738(11.3%)	177673/191939(11.7%)	177035/190917(12.1%)	176325/189930(12.6%)	175615/188980(13.0%)	174975/188134(13.4%)	174240/187175(13.8%)	173488/186125(14.3%)	172668/185090(14.7%)	171894/184034(15.2%)	170966/182894(15.7%)	170051/181778(16.2%)	169086/180612(16.7%)	168257/179611(17.2%)	167235/178390(17.7%)	166092/177042(18.3%)	165028/175737(18.9%)	163920/174424(19.5%)	162849/173183(20.1%)	161651/171822(20.7%)	160335/170325(21.3%)	159067/168857(22.0%)
PI366905	SPRING	B	346223	284705/336062(0.6%)	284599/335703(0.7%)	284439/335205(0.9%)	284259/334616(1.0%)	284068/333901(1.2%)	283856/333112(1.5%)	283577/332238(1.7%)	283260/331149(2.0%)	282958/329932(2.4%)	282716/328837(2.7%)	282300/327304(3.1%)	281915/325673(3.6%)	281505/323904(4.1%)	281120/322005(4.6%)	280655/319954(5.2%)	280190/317681(5.9%)	279671/315228(6.6%)	279068/312568(7.3%)	278388/309638(8.2%)	277754/306967(9.0%)	277056/305305(9.5%)	276290/303943(9.9%)	275702/302833(10.2%)	274995/301555(10.6%)	274216/300288(10.9%)	273292/298925(11.3%)	272409/297593(11.7%)	271492/296137(12.1%)	270342/294385(12.6%)	269167/292566(13.2%)	268157/291070(13.6%)	266859/289167(14.1%)	265581/287323(14.7%)	264321/285608(15.2%)	263084/283853(15.7%)	261848/281999(16.2%)	260444/280156(16.7%)	259215/278469(17.2%)	257973/276672(17.7%)	256594/274876(18.3%)	255234/273074(18.8%)	253721/271149(19.3%)	252100/269080(19.9%)	250458/266933(20.5%)	248660/264761(21.2%)	246772/262503(21.8%)
PI366905	SPRING	D	98192	89283/96002(0.3%)	89246/95939(0.4%)	89240/95909(0.4%)	89234/95868(0.5%)	89224/95822(0.5%)	89213/95745(0.5%)	89194/95628(0.7%)	89157/95530(0.8%)	89136/95456(0.9%)	89114/95358(1.0%)	89094/95233(1.1%)	89072/95122(1.2%)	89020/94923(1.4%)	88985/94605(1.7%)	88944/94393(1.9%)	88887/94148(2.2%)	88853/93882(2.4%)	88784/93500(2.8%)	88692/93160(3.2%)	88605/92800(3.6%)	88545/92591(3.8%)	88485/92423(3.9%)	88409/92262(4.1%)	88303/92093(4.3%)	88148/91881(4.5%)	87988/91676(4.7%)	87863/91484(4.9%)	87732/91318(5.1%)	87575/91129(5.3%)	87440/90964(5.4%)	87238/90734(5.7%)	87069/90521(5.9%)	86887/90296(6.1%)	86681/90063(6.3%)	86374/89726(6.7%)	86197/89479(6.9%)	85952/89195(7.2%)	85564/88749(7.6%)	85256/88388(8.0%)	84883/87978(8.4%)	84484/87525(8.9%)	84057/87075(9.4%)	83677/86644(9.8%)	83297/86205(10.2%)	82783/85656(10.8%)	82168/85011(11.4%)
PI470817	SPRING	A	223074	171632/216458(0.7%)	171549/216104(0.9%)	171465/215715(1.0%)	171299/215253(1.2%)	171189/214716(1.5%)	171048/214095(1.7%)	170790/213303(2.1%)	170620/212646(2.4%)	170380/211873(2.7%)	170094/210848(3.2%)	169801/209685(3.7%)	169494/208481(4.2%)	169238/207364(4.7%)	168917/205989(5.3%)	168630/204524(6.0%)	168276/202826(6.7%)	167949/200620(7.7%)	167522/198358(8.7%)	167108/196491(9.6%)	166777/194866(10.3%)	166365/193913(10.8%)	165798/192856(11.2%)	165401/192086(11.6%)	164935/191201(12.0%)	164520/190300(12.4%)	163925/189265(12.9%)	163414/188350(13.3%)	162790/187298(13.7%)	162224/186427(14.1%)	161567/185376(14.6%)	160799/184126(15.2%)	159923/182891(15.7%)	159136/181733(16.2%)	158467/180714(16.7%)	157692/179541(17.2%)	156860/178301(17.7%)	155758/176810(18.4%)	154882/175559(19.0%)	153938/174191(19.6%)	152998/172886(20.2%)	152097/171621(20.8%)	151169/170388(21.3%)	150091/168964(21.9%)	149063/167481(22.6%)	147935/165971(23.3%)	146650/164317(24.0%)
PI470817	SPRING	B	346223	273502/335743(0.7%)	273366/335249(0.9%)	273210/334695(1.0%)	273036/334118(1.2%)	272865/333395(1.4%)	272585/332465(1.6%)	272306/331450(1.9%)	272021/330361(2.3%)	271679/329059(2.6%)	271323/327670(3.0%)	270952/326073(3.5%)	270482/324154(4.0%)	270053/322246(4.6%)	269557/319934(5.2%)	269065/317670(5.9%)	268473/314972(6.7%)	267814/311904(7.5%)	267199/308689(8.4%)	266446/305072(9.5%)	265687/301895(10.4%)	265049/300386(10.9%)	264314/298826(11.4%)	263509/297436(11.8%)	262631/295854(12.2%)	261754/294570(12.6%)	260819/293129(13.0%)	259791/291551(13.4%)	258820/289995(13.9%)	257856/288495(14.3%)	256834/286904(14.8%)	255640/285195(15.3%)	254418/283471(15.8%)	253145/281656(16.3%)	251844/279854(16.8%)	250377/277839(17.4%)	248944/275819(18.0%)	247479/273787(18.6%)	245893/271639(19.2%)	244325/269568(19.8%)	242606/267345(20.4%)	240856/265123(21.1%)	239116/262928(21.7%)	237193/260485(22.4%)	235103/257877(23.2%)	233126/255408(23.9%)	231065/252840(24.6%)
PI470817	SPRING	D	98192	88916/96080(0.2%)	88911/96039(0.3%)	88903/96010(0.3%)	88882/95952(0.4%)	88867/95834(0.5%)	88851/95765(0.5%)	88812/95662(0.7%)	88783/95582(0.7%)	88750/95469(0.8%)	88714/95347(1.0%)	88673/95195(1.1%)	88630/95031(1.3%)	88585/94779(1.5%)	88463/94441(1.9%)	88417/94140(2.1%)	88385/93909(2.4%)	88332/93625(2.7%)	88264/93275(3.1%)	88184/92812(3.5%)	88081/92341(4.0%)	87899/92064(4.3%)	87813/91930(4.5%)	87721/91810(4.6%)	87619/91692(4.7%)	87507/91555(4.8%)	87410/91419(5.0%)	87294/91239(5.2%)	87206/91129(5.3%)	87072/90941(5.4%)	86947/90787(5.6%)	86800/90624(5.8%)	86636/90414(6.0%)	86444/90201(6.2%)	86229/89971(6.4%)	86022/89696(6.7%)	85716/89374(7.0%)	85392/89018(7.4%)	85100/88682(7.7%)	84835/88385(8.1%)	84525/88022(8.4%)	84149/87590(8.8%)	83762/87131(9.3%)	83383/86706(9.7%)	82886/86148(10.3%)	82389/85581(10.9%)	81934/85079(11.4%)
PI445736	SPRING	A	223074	186029/216690(0.6%)	185933/216318(0.8%)	185811/215960(0.9%)	185732/215589(1.1%)	185634/215164(1.3%)	185509/214621(1.5%)	185323/214019(1.8%)	185193/213382(2.0%)	185027/212661(2.4%)	184831/211877(2.7%)	184647/211175(3.0%)	184396/210292(3.4%)	184182/209271(3.9%)	183944/208027(4.4%)	183677/206760(5.0%)	183358/205345(5.6%)	183066/203618(6.4%)	182769/201823(7.2%)	182335/199949(8.0%)	181935/197989(8.9%)	181551/196929(9.4%)	181056/196075(9.8%)	180606/195141(10.2%)	180146/194277(10.6%)	179622/193455(11.0%)	179114/192711(11.3%)	178566/191888(11.7%)	177982/190984(12.1%)	177346/190081(12.5%)	176784/189220(12.9%)	176125/188349(13.3%)	175465/187404(13.7%)	174892/186563(14.1%)	174177/185628(14.5%)	173477/184659(14.9%)	172778/183756(15.3%)	171907/182611(15.8%)	171080/181503(16.3%)	170255/180442(16.8%)	169240/179201(17.4%)	168265/177874(18.0%)	167267/176626(18.5%)	166177/175254(19.1%)	165176/173980(19.7%)	164106/172582(20.3%)	163003/171283(20.9%)
PI445736	SPRING	B	346223	285031/336088(0.6%)	284934/335623(0.8%)	284819/335181(0.9%)	284680/334573(1.0%)	284476/333830(1.3%)	284263/332963(1.5%)	284011/332056(1.8%)	283777/331161(2.0%)	283541/329962(2.4%)	283259/328686(2.7%)	282962/327332(3.1%)	282599/325547(3.6%)	282166/323872(4.1%)	281791/321902(4.7%)	281379/319620(5.3%)	281003/317520(5.9%)	280450/314993(6.6%)	279883/312214(7.4%)	279191/308989(8.3%)	278530/306123(9.2%)	277813/304503(9.7%)	276987/302927(10.2%)	276234/301432(10.6%)	275383/300025(11.0%)	274573/298630(11.4%)	273738/297242(11.8%)	272873/295798(12.2%)	271938/294415(12.6%)	270929/292983(13.0%)	269827/291343(13.5%)	268667/289668(14.0%)	267581/288041(14.5%)	266534/286445(14.9%)	265437/284859(15.4%)	264216/283223(15.8%)	262975/281473(16.4%)	261565/279565(16.9%)	260139/277690(17.4%)	258714/275848(18.0%)	257311/273949(18.5%)	255803/272041(19.1%)	254005/269817(19.7%)	252174/267532(20.4%)	250410/265360(21.0%)	248549/263084(21.7%)	246662/260828(22.3%)
PI445736	SPRING	D	98192	90161/95986(0.3%)	90143/95936(0.4%)	90132/95871(0.4%)	90114/95722(0.6%)	90042/95591(0.7%)	90017/95467(0.9%)	89998/95416(0.9%)	89981/95321(1.0%)	89954/95105(1.2%)	89933/94897(1.4%)	89906/94570(1.7%)	89885/94386(1.9%)	89860/94281(2.1%)	89797/94127(2.2%)	89706/93856(2.5%)	89613/93602(2.7%)	89561/93342(3.0%)	89483/93034(3.3%)	89385/92617(3.7%)	89340/92236(4.1%)	89251/91977(4.4%)	89158/91765(4.6%)	88994/91574(4.8%)	88918/91463(4.9%)	88836/91366(5.0%)	88680/91189(5.2%)	88576/91059(5.3%)	88437/90904(5.5%)	88310/90757(5.7%)	88119/90540(5.9%)	87895/90295(6.1%)	87471/89841(6.6%)	87223/89554(6.8%)	87033/89345(7.1%)	86814/89090(7.3%)	86642/88878(7.6%)	86320/88502(7.9%)	86077/88219(8.2%)	85810/87897(8.5%)	85499/87539(8.9%)	85087/87036(9.4%)	84790/86712(9.8%)	84417/86314(10.1%)	83993/85850(10.6%)	83463/85299(11.2%)	83016/84820(11.6%)
hidhab	SPRING	A	223074	196965/216897(0.5%)	196921/216736(0.6%)	196858/216526(0.7%)	196770/216241(0.8%)	196682/215931(0.9%)	196583/215551(1.1%)	196460/215199(1.3%)	196331/214758(1.5%)	196210/214257(1.7%)	195930/213628(2.0%)	195764/212989(2.2%)	195595/212316(2.5%)	195432/211463(2.9%)	195281/210530(3.3%)	195106/209411(3.8%)	194831/208267(4.3%)	194519/206857(5.0%)	194231/205514(5.6%)	193966/203929(6.3%)	193677/202485(6.9%)	193349/201805(7.3%)	193004/201247(7.5%)	192654/200746(7.7%)	192259/200225(8.0%)	191899/199701(8.2%)	191495/199176(8.4%)	191074/198606(8.7%)	190674/198073(8.9%)	190125/197350(9.2%)	189529/196602(9.6%)	188978/195899(9.9%)	188474/195268(10.2%)	187923/194570(10.5%)	187141/193659(10.9%)	186540/192832(11.3%)	185857/191982(11.6%)	185141/191074(12.0%)	184405/190217(12.4%)	183649/189372(12.8%)	182819/188358(13.3%)	181895/187253(13.8%)	181080/186286(14.2%)	180070/185143(14.7%)	178946/183890(15.2%)	177743/182563(15.8%)	176650/181355(16.4%)
hidhab	SPRING	B	346223	305689/336301(0.6%)	305571/335941(0.7%)	305420/335441(0.8%)	305258/334983(0.9%)	305090/334432(1.1%)	304911/333813(1.3%)	304746/333166(1.5%)	304517/332446(1.7%)	304271/331534(1.9%)	303979/330527(2.2%)	303648/329279(2.6%)	303362/328041(2.9%)	302975/326650(3.3%)	302640/325205(3.7%)	302231/323492(4.2%)	301792/321580(4.8%)	301296/319468(5.4%)	300776/316886(6.1%)	300212/314121(6.9%)	299625/311384(7.7%)	298993/309941(8.1%)	298441/308940(8.5%)	297837/307978(8.7%)	297169/307051(9.0%)	296393/305974(9.3%)	295568/304905(9.6%)	294769/303870(9.9%)	293912/302733(10.2%)	293004/301553(10.6%)	292034/300367(10.9%)	291082/299198(11.2%)	290155/298014(11.6%)	288977/296636(12.0%)	287824/295292(12.4%)	286610/293904(12.8%)	285418/292553(13.2%)	284064/290990(13.6%)	282810/289518(14.0%)	281512/288080(14.5%)	279919/286285(15.0%)	278298/284485(15.5%)	276575/282582(16.0%)	274930/280709(16.6%)	273161/278717(17.1%)	271256/276605(17.8%)	269468/274645(18.3%)
hidhab	SPRING	D	98192	90256/96037(0.3%)	90227/95978(0.3%)	90215/95918(0.4%)	90196/95855(0.5%)	90171/95776(0.5%)	90144/95684(0.6%)	90130/95602(0.7%)	90108/95496(0.8%)	90080/95375(0.9%)	90024/95224(1.1%)	89984/94988(1.3%)	89933/94806(1.5%)	89890/94664(1.7%)	89859/94508(1.8%)	89816/94275(2.0%)	89764/93908(2.4%)	89662/93589(2.7%)	89594/93280(3.1%)	89479/92904(3.4%)	89417/92579(3.8%)	89312/92427(3.9%)	89246/92320(4.1%)	89130/92162(4.2%)	89038/92038(4.3%)	88935/91904(4.5%)	88792/91733(4.6%)	88683/91597(4.8%)	88569/91464(4.9%)	88385/91232(5.1%)	88226/91027(5.4%)	88077/90847(5.5%)	87874/90612(5.8%)	87408/90110(6.3%)	87178/89830(6.6%)	86917/89541(6.9%)	86716/89303(7.1%)	86508/89063(7.4%)	86329/88821(7.6%)	86070/88516(7.9%)	85776/88185(8.3%)	85462/87827(8.6%)	85138/87434(9.0%)	84603/86822(9.6%)	84210/86392(10.1%)	83815/85949(10.5%)	83417/85501(11.0%)
PI477870	SPRING	A	223074	190785/216770(0.6%)	190736/216556(0.7%)	190656/216168(0.8%)	190534/215758(1.0%)	190435/215353(1.2%)	190315/214886(1.4%)	190184/214485(1.6%)	190019/213986(1.8%)	189853/213344(2.1%)	189673/212768(2.3%)	189460/212055(2.6%)	189224/211217(3.0%)	189027/210345(3.4%)	188836/209352(3.9%)	188579/208240(4.3%)	188372/207105(4.9%)	187933/205425(5.6%)	187578/203683(6.4%)	187205/202016(7.1%)	186858/200442(7.9%)	186441/199617(8.2%)	186053/198912(8.6%)	185674/198262(8.8%)	185255/197589(9.1%)	184743/196821(9.5%)	184292/196178(9.8%)	183762/195447(10.1%)	183239/194634(10.5%)	182747/193879(10.8%)	182239/193162(11.1%)	181625/192386(11.5%)	180961/191576(11.8%)	180238/190621(12.2%)	179521/189705(12.7%)	178630/188616(13.2%)	177877/187676(13.6%)	177095/186668(14.0%)	176321/185735(14.4%)	175469/184707(14.9%)	174569/183619(15.4%)	173602/182368(15.9%)	172463/181060(16.5%)	171399/179819(17.1%)	170324/178523(17.7%)	169204/177199(18.2%)	167975/175837(18.9%)
PI477870	SPRING	B	346223	287923/336156(0.6%)	287803/335733(0.7%)	287687/335314(0.8%)	287520/334736(1.0%)	287353/334139(1.2%)	287111/333411(1.4%)	286917/332615(1.6%)	286663/331612(1.9%)	286353/330413(2.2%)	286059/329317(2.6%)	285711/327835(3.0%)	285299/326224(3.4%)	284943/324638(3.9%)	284465/322642(4.5%)	284026/320431(5.1%)	283649/318048(5.8%)	283211/315000(6.6%)	282658/311811(7.5%)	282078/308305(8.6%)	281423/305460(9.4%)	280748/303909(9.9%)	280098/302615(10.3%)	279402/301404(10.6%)	278656/300190(11.0%)	277923/298999(11.3%)	277091/297805(11.7%)	276189/296492(12.0%)	275367/295166(12.4%)	274375/293779(12.8%)	273482/292537(13.2%)	272491/291130(13.6%)	271342/289660(14.0%)	270072/288072(14.5%)	268898/286415(14.9%)	267635/284817(15.4%)	266417/283216(15.9%)	265100/281410(16.4%)	263801/279713(16.9%)	262294/277864(17.4%)	260928/276081(17.9%)	259351/274094(18.5%)	257593/271955(19.1%)	255701/269747(19.7%)	253884/267556(20.4%)	251951/265311(21.0%)	249978/262751(21.7%)
PI477870	SPRING	D	98192	84149/95731(0.6%)	84116/95640(0.7%)	84099/95548(0.8%)	84058/95381(0.9%)	84028/95208(1.1%)	83996/95034(1.3%)	83958/94844(1.5%)	83930/94665(1.7%)	83900/94424(1.9%)	83856/94136(2.2%)	83811/93794(2.5%)	83743/93510(2.8%)	83662/93196(3.1%)	83584/92814(3.5%)	83461/92254(4.1%)	83346/91655(4.7%)	83239/90894(5.4%)	83093/90119(6.2%)	82896/89237(7.1%)	82663/88149(8.3%)	82531/87906(8.5%)	82349/87541(8.9%)	82228/87306(9.1%)	82104/87104(9.4%)	81946/86884(9.6%)	81795/86655(9.8%)	81579/86350(10.1%)	81379/86038(10.4%)	81142/85637(10.8%)	80898/85325(11.2%)	80654/84999(11.5%)	80423/84686(11.8%)	80142/84326(12.2%)	79881/84008(12.5%)	79577/83583(12.9%)	79277/83190(13.3%)	78988/82836(13.7%)	78581/82345(14.2%)	78115/81786(14.7%)	77690/81283(15.3%)	77276/80768(15.8%)	76821/80218(16.3%)	76334/79659(16.9%)	75811/79067(17.5%)	75245/78405(18.2%)	74627/77703(18.9%)
dharwar_dry	SPRING	A	223074	192129/216776(0.6%)	192061/216542(0.7%)	192004/216263(0.8%)	191908/215927(0.9%)	191812/215592(1.1%)	191705/215165(1.3%)	191603/214660(1.5%)	191495/214249(1.7%)	191334/213616(2.0%)	191188/212995(2.2%)	191024/212233(2.6%)	190885/211407(2.9%)	190669/210516(3.3%)	190425/209520(3.8%)	190218/208445(4.3%)	189967/207206(4.8%)	189697/205609(5.5%)	189382/203894(6.3%)	188976/202025(7.1%)	188635/200003(8.0%)	188280/199198(8.4%)	187822/198443(8.8%)	187398/197811(9.0%)	186915/197104(9.4%)	186440/196429(9.7%)	185926/195744(10.0%)	185313/194921(10.3%)	184691/194085(10.7%)	184009/193168(11.1%)	183379/192313(11.5%)	182733/191437(11.9%)	182077/190548(12.3%)	181467/189752(12.6%)	180701/188835(13.1%)	179984/187936(13.5%)	179227/187040(13.9%)	178340/185964(14.3%)	177448/184883(14.8%)	176615/183825(15.3%)	175758/182807(15.7%)	174909/181790(16.2%)	173847/180549(16.8%)	172852/179373(17.3%)	171823/178152(17.8%)	170604/176722(18.5%)	169464/175430(19.0%)
dharwar_dry	SPRING	B	346223	291564/336057(0.6%)	291468/335706(0.7%)	291360/335288(0.9%)	291189/334790(1.0%)	291043/334293(1.1%)	290855/333585(1.3%)	290639/332835(1.5%)	290408/331989(1.8%)	290194/331046(2.1%)	289869/329782(2.4%)	289541/328395(2.8%)	289212/326942(3.2%)	288845/325221(3.7%)	288473/323397(4.2%)	288046/321298(4.8%)	287452/319029(5.5%)	286968/316465(6.2%)	286402/313495(7.1%)	285773/310270(8.0%)	285198/307045(9.0%)	284600/305576(9.4%)	283935/304265(9.8%)	283291/303076(10.1%)	282537/301785(10.5%)	281743/300563(10.9%)	280841/299162(11.3%)	280059/297925(11.6%)	279193/296634(12.0%)	278250/295414(12.3%)	277200/293966(12.8%)	276167/292619(13.2%)	275077/291230(13.5%)	273827/289640(14.0%)	272632/288067(14.5%)	271461/286621(14.9%)	270223/285029(15.3%)	269044/283552(15.8%)	267695/281848(16.2%)	266231/280043(16.8%)	264791/278256(17.3%)	263230/276428(17.8%)	261605/274517(18.4%)	259890/272522(18.9%)	258255/270559(19.5%)	256352/268289(20.2%)	254353/265930(20.8%)
dharwar_dry	SPRING	D	98192	90382/96130(0.2%)	90378/96096(0.2%)	90374/96023(0.3%)	90369/95959(0.4%)	90349/95894(0.4%)	90337/95785(0.5%)	90317/95629(0.7%)	90309/95531(0.8%)	90285/95391(0.9%)	90269/95274(1.0%)	90212/95117(1.2%)	90170/94956(1.4%)	90122/94762(1.6%)	90083/94569(1.8%)	90026/94394(1.9%)	89951/94176(2.2%)	89893/93898(2.4%)	89843/93627(2.7%)	89786/93262(3.1%)	89731/92854(3.5%)	89676/92735(3.6%)	89619/92630(3.7%)	89523/92485(3.9%)	89416/92327(4.0%)	89348/92232(4.1%)	89251/92091(4.3%)	89108/91887(4.5%)	88899/91632(4.7%)	88721/91411(5.0%)	88600/91236(5.1%)	88421/91025(5.4%)	88194/90760(5.6%)	88025/90548(5.8%)	87827/90300(6.1%)	87603/90040(6.4%)	87388/89778(6.6%)	87163/89522(6.9%)	86983/89310(7.1%)	86738/89013(7.4%)	86470/88688(7.7%)	86178/88337(8.1%)	85843/87932(8.5%)	85459/87518(8.9%)	85026/87043(9.4%)	84574/86560(9.9%)	84080/86029(10.4%)
cham6	SPRING	A	223074	197983/216748(0.6%)	197917/216504(0.7%)	197858/216293(0.8%)	197807/216080(0.9%)	197749/215838(1.0%)	197667/215530(1.1%)	197510/215081(1.3%)	197401/214656(1.5%)	197249/214173(1.7%)	197087/213580(2.0%)	196941/213000(2.2%)	196751/212286(2.5%)	196511/211568(2.9%)	196219/210658(3.3%)	195972/209592(3.7%)	195743/208538(4.2%)	195522/207457(4.7%)	195274/205898(5.4%)	195002/204411(6.0%)	194666/202900(6.8%)	194331/202243(7.1%)	194033/201657(7.3%)	193730/201183(7.5%)	193328/200543(7.8%)	192934/199958(8.1%)	192490/199344(8.4%)	192033/198692(8.7%)	191522/197932(9.0%)	190977/197236(9.3%)	190475/196586(9.6%)	189812/195773(9.9%)	189242/195022(10.3%)	188629/194275(10.6%)	188069/193531(11.0%)	187568/192898(11.3%)	186822/192004(11.6%)	186111/191137(12.0%)	185377/190235(12.4%)	184528/189288(12.9%)	183695/188348(13.3%)	182810/187374(13.7%)	181889/186363(14.2%)	180852/185220(14.7%)	179794/184078(15.2%)	178867/183042(15.6%)	177815/181875(16.2%)
cham6	SPRING	B	346223	293091/336118(0.6%)	292979/335713(0.7%)	292852/335258(0.9%)	292701/334721(1.0%)	292533/334207(1.2%)	292344/333520(1.4%)	292073/332688(1.6%)	291807/331706(1.9%)	291537/330611(2.2%)	291270/329392(2.5%)	290907/327984(2.9%)	290593/326384(3.4%)	290217/324583(3.9%)	289787/322485(4.5%)	289359/320279(5.1%)	288806/317696(5.9%)	288278/314925(6.7%)	287733/311780(7.6%)	287106/308340(8.5%)	286352/304962(9.6%)	285749/303484(10.0%)	285088/302257(10.4%)	284500/301247(10.7%)	283722/299972(11.0%)	282918/298639(11.4%)	282081/297302(11.8%)	281298/296121(12.1%)	280348/294749(12.5%)	279415/293448(12.9%)	278369/292031(13.3%)	277313/290568(13.7%)	276199/288974(14.2%)	275101/287492(14.6%)	273950/286053(15.0%)	272787/284532(15.5%)	271636/283041(15.9%)	270344/281392(16.4%)	268943/279625(16.9%)	267433/277770(17.4%)	265897/275914(18.0%)	264291/273978(18.5%)	262670/271985(19.1%)	260973/269953(19.7%)	259209/267889(20.3%)	257370/265762(20.9%)	255618/263675(21.5%)
cham6	SPRING	D	98192	85385/95789(0.5%)	85345/95708(0.6%)	85317/95626(0.7%)	85268/95487(0.8%)	85234/95370(0.9%)	85174/95218(1.1%)	85131/95005(1.3%)	85080/94718(1.6%)	85042/94529(1.8%)	84965/94237(2.1%)	84896/93982(2.3%)	84764/93640(2.7%)	84698/93329(3.0%)	84624/92917(3.4%)	84563/92494(3.8%)	84427/91982(4.4%)	84297/91459(4.9%)	84180/90726(5.6%)	84026/89773(6.6%)	83850/88716(7.7%)	83718/88416(8.0%)	83531/88117(8.3%)	83363/87830(8.6%)	83166/87517(8.9%)	82905/87117(9.3%)	82625/86733(9.7%)	82442/86470(10.0%)	82229/86169(10.3%)	81929/85801(10.7%)	81666/85443(11.0%)	81420/85105(11.4%)	81156/84785(11.7%)	80842/84397(12.1%)	80516/83982(12.5%)	80147/83549(13.0%)	79799/83121(13.4%)	79522/82769(13.8%)	79184/82318(14.2%)	78870/81905(14.6%)	78540/81483(15.1%)	78095/80941(15.6%)	77709/80491(16.1%)	77277/79997(16.6%)	76829/79455(17.1%)	76389/78952(17.6%)	75861/78328(18.3%)
chakwat86	SPRING	A	223074	201540/216928(0.5%)	201445/216707(0.6%)	201366/216490(0.7%)	201313/216268(0.8%)	201244/216073(0.9%)	201154/215800(1.0%)	200983/215394(1.2%)	200849/214909(1.4%)	200763/214412(1.6%)	200677/213985(1.8%)	200533/213428(2.0%)	200362/212833(2.3%)	200153/212142(2.6%)	199973/211407(2.9%)	199813/210533(3.3%)	199573/209575(3.8%)	199369/208453(4.2%)	199129/207344(4.7%)	198899/205839(5.4%)	198625/204228(6.2%)	198277/203584(6.5%)	198051/203129(6.7%)	197695/202626(6.9%)	197400/202156(7.1%)	197063/201703(7.3%)	196661/201164(7.5%)	196228/200606(7.8%)	195764/200058(8.0%)	195321/199485(8.3%)	194869/198956(8.5%)	194395/198348(8.8%)	193902/197732(9.1%)	193303/197009(9.4%)	192713/196304(9.7%)	192063/195558(10.0%)	191359/194775(10.4%)	190652/193936(10.8%)	189899/193094(11.2%)	189199/192206(11.5%)	188505/191414(11.9%)	187710/190540(12.3%)	186850/189555(12.7%)	185948/188529(13.2%)	185000/187484(13.7%)	183983/186366(14.2%)	182744/185034(14.7%)
chakwat86	SPRING	B	346223	294521/336223(0.6%)	294372/335804(0.7%)	294206/335235(0.9%)	294005/334627(1.0%)	293798/333985(1.2%)	293542/333240(1.4%)	293266/332288(1.7%)	293034/331400(2.0%)	292695/330211(2.3%)	292309/328920(2.7%)	291889/327382(3.1%)	291490/325871(3.5%)	290998/324011(4.1%)	290598/322306(4.6%)	290070/320237(5.1%)	289491/317738(5.9%)	288943/315018(6.7%)	288246/312051(7.5%)	287631/308876(8.4%)	287000/305803(9.3%)	286358/304316(9.8%)	285557/302897(10.2%)	284735/301490(10.6%)	284018/300311(10.9%)	283111/298955(11.3%)	282212/297649(11.7%)	281318/296330(12.1%)	280317/294883(12.5%)	279392/293580(12.9%)	278412/292197(13.3%)	277225/290554(13.7%)	276157/289057(14.2%)	274932/287458(14.6%)	273679/285857(15.1%)	272351/284168(15.6%)	271066/282613(16.0%)	269741/280848(16.5%)	268322/279127(17.0%)	266849/277294(17.6%)	265464/275524(18.1%)	263879/273595(18.6%)	262378/271738(19.2%)	260730/269796(19.7%)	258838/267635(20.4%)	256753/265251(21.0%)	254702/262915(21.7%)
chakwat86	SPRING	D	98192	89530/96044(0.3%)	89522/95995(0.3%)	89498/95925(0.4%)	89487/95859(0.5%)	89459/95784(0.5%)	89438/95699(0.6%)	89417/95621(0.7%)	89394/95464(0.9%)	89380/95365(1.0%)	89362/95232(1.1%)	89335/95104(1.2%)	89297/94978(1.3%)	89258/94785(1.5%)	89215/94572(1.8%)	89161/94337(2.0%)	89117/94070(2.2%)	89073/93663(2.7%)	89007/93246(3.1%)	88888/92637(3.7%)	88820/92157(4.2%)	88745/91954(4.4%)	88661/91788(4.6%)	88591/91655(4.7%)	88482/91482(4.9%)	88400/91288(5.1%)	88316/91137(5.3%)	88196/90878(5.5%)	88100/90695(5.7%)	87969/90495(5.9%)	87810/90298(6.1%)	87685/90119(6.3%)	87516/89836(6.6%)	87338/89606(6.8%)	87118/89329(7.1%)	86943/89125(7.3%)	86733/88865(7.6%)	86514/88597(7.8%)	86156/88204(8.2%)	85886/87877(8.6%)	85599/87547(8.9%)	85298/87181(9.3%)	85004/86849(9.6%)	84599/86403(10.0%)	84199/85961(10.5%)	83802/85528(10.9%)	83383/85059(11.4%)
berkut	SPRING	A	223074	195539/217109(0.4%)	195475/216948(0.5%)	195399/216722(0.6%)	195332/216424(0.7%)	195258/216092(0.9%)	195159/215724(1.0%)	195069/215338(1.2%)	194968/214869(1.4%)	194871/214324(1.6%)	194728/213776(1.9%)	194560/213114(2.2%)	194333/212375(2.5%)	194156/211625(2.9%)	193935/210625(3.3%)	193667/209502(3.8%)	193401/208396(4.3%)	193182/207214(4.8%)	192890/205847(5.4%)	192585/204060(6.2%)	192232/202415(7.0%)	191908/201793(7.3%)	191587/201271(7.5%)	191273/200737(7.7%)	190848/200104(8.0%)	190488/199550(8.3%)	190018/198849(8.6%)	189538/198201(8.9%)	188945/197373(9.2%)	188424/196623(9.6%)	187841/195886(9.9%)	187248/195100(10.3%)	186665/194328(10.6%)	186066/193553(10.9%)	185420/192758(11.3%)	184871/192059(11.6%)	184241/191233(12.0%)	183587/190400(12.4%)	182851/189455(12.8%)	182168/188624(13.1%)	181332/187681(13.6%)	180327/186517(14.1%)	179451/185438(14.6%)	178533/184264(15.1%)	177643/183277(15.5%)	176658/182159(16.0%)	175481/180777(16.6%)
berkut	SPRING	B	346223	296841/336336(0.6%)	296703/335847(0.7%)	296588/335385(0.8%)	296458/334841(1.0%)	296305/334264(1.1%)	296106/333529(1.4%)	295881/332893(1.5%)	295660/331954(1.8%)	295411/331001(2.1%)	295181/329898(2.4%)	294950/328613(2.7%)	294662/327307(3.1%)	294371/325809(3.6%)	293988/324000(4.1%)	293637/322172(4.6%)	293275/319874(5.3%)	292790/317407(6.0%)	292293/314691(6.7%)	291738/311567(7.6%)	291129/308697(8.5%)	290495/307224(8.9%)	289692/305820(9.3%)	289011/304638(9.7%)	288265/303426(10.0%)	287516/302232(10.4%)	286701/300947(10.7%)	285814/299617(11.1%)	284913/298298(11.5%)	283972/296955(11.9%)	282940/295623(12.3%)	281828/294160(12.7%)	280682/292597(13.2%)	279508/291002(13.6%)	278254/289508(14.0%)	277104/288062(14.5%)	275853/286466(14.9%)	274572/284894(15.4%)	273145/283220(15.8%)	271672/281497(16.4%)	270203/279746(16.9%)	268665/277946(17.3%)	266764/275761(18.0%)	264819/273512(18.6%)	263032/271498(19.2%)	261162/269262(19.9%)	259330/267142(20.5%)
berkut	SPRING	D	98192	89727/96030(0.3%)	89706/95959(0.4%)	89696/95896(0.4%)	89687/95827(0.5%)	89666/95765(0.6%)	89658/95689(0.6%)	89637/95555(0.8%)	89616/95456(0.9%)	89607/95302(1.0%)	89538/95152(1.2%)	89487/95015(1.3%)	89452/94852(1.5%)	89421/94658(1.7%)	89368/94409(1.9%)	89320/94165(2.2%)	89276/93856(2.5%)	89242/93534(2.8%)	89190/93218(3.1%)	89105/92789(3.5%)	89030/92357(4.0%)	88944/92179(4.2%)	88860/92018(4.4%)	88761/91847(4.5%)	88646/91645(4.7%)	88541/91467(4.9%)	88410/91291(5.1%)	88270/91077(5.3%)	88127/90848(5.5%)	87984/90654(5.7%)	87870/90467(5.9%)	87697/90245(6.2%)	87498/89984(6.4%)	87289/89739(6.7%)	87049/89448(7.0%)	86822/89170(7.2%)	86559/88840(7.6%)	86347/88560(7.9%)	86099/88269(8.2%)	85835/87955(8.5%)	85616/87689(8.7%)	85294/87330(9.1%)	84928/86916(9.5%)	84614/86546(9.9%)	84257/86139(10.3%)	83871/85715(10.7%)	83384/85171(11.3%)
PI262611	SPRING	A	223074	180179/216570(0.6%)	180103/216241(0.8%)	180033/215908(0.9%)	179953/215577(1.1%)	179839/215137(1.3%)	179731/214682(1.5%)	179605/214199(1.7%)	179443/213586(2.0%)	179219/212817(2.3%)	179052/211944(2.7%)	178893/210941(3.1%)	178696/209961(3.6%)	178470/208839(4.1%)	178248/207503(4.7%)	177973/206142(5.3%)	177684/204787(5.9%)	177341/203004(6.7%)	176958/200965(7.6%)	176610/198924(8.5%)	176231/197190(9.3%)	175792/196240(9.7%)	175329/195377(10.1%)	174927/194620(10.5%)	174447/193786(10.8%)	174029/193086(11.2%)	173571/192295(11.5%)	172970/191386(11.9%)	172334/190428(12.4%)	171596/189348(12.8%)	170998/188434(13.2%)	170311/187385(13.7%)	169756/186550(14.1%)	168968/185399(14.6%)	168286/184390(15.0%)	167464/183078(15.6%)	166581/181787(16.2%)	165693/180632(16.7%)	164819/179469(17.2%)	163903/178218(17.8%)	162938/176953(18.4%)	162022/175720(18.9%)	160990/174320(19.5%)	159943/172897(20.2%)	158817/171483(20.8%)	157731/170109(21.4%)	156711/168781(22.0%)
PI262611	SPRING	B	346223	281876/335736(0.7%)	281710/335226(0.9%)	281506/334675(1.0%)	281342/334077(1.2%)	281102/333215(1.4%)	280916/332432(1.7%)	280625/331315(2.0%)	280373/330221(2.3%)	280042/329035(2.6%)	279744/327714(3.0%)	279264/326141(3.5%)	278900/324622(3.9%)	278481/322861(4.4%)	277994/320987(4.9%)	277515/318873(5.5%)	276967/316405(6.3%)	276435/313814(7.0%)	275806/310846(7.8%)	275295/307652(8.8%)	274635/304768(9.6%)	273916/303007(10.1%)	273200/301603(10.6%)	272396/300294(10.9%)	271662/299021(11.3%)	270706/297513(11.7%)	269897/296195(12.1%)	269141/294875(12.5%)	268270/293473(12.9%)	267316/292140(13.3%)	266247/290506(13.7%)	265325/289091(14.2%)	264204/287451(14.6%)	263089/285773(15.1%)	261798/283951(15.6%)	260392/282042(16.2%)	259164/280297(16.7%)	257834/278529(17.2%)	256556/276814(17.7%)	255130/275009(18.2%)	253578/273063(18.8%)	252087/271112(19.3%)	250582/269238(19.9%)	248841/267116(20.5%)	246983/264732(21.2%)	245143/262435(21.8%)	243229/260092(22.5%)
PI262611	SPRING	D	98192	86510/95876(0.4%)	86253/95583(0.7%)	86245/95525(0.8%)	86236/95486(0.8%)	86192/95376(0.9%)	86119/95224(1.1%)	86108/95156(1.2%)	86078/95054(1.3%)	86020/94868(1.4%)	85979/94714(1.6%)	85952/94461(1.9%)	85930/94167(2.1%)	85901/93904(2.4%)	85831/93642(2.7%)	85746/93405(2.9%)	85686/93050(3.3%)	85626/92735(3.6%)	85543/92400(4.0%)	85452/92036(4.3%)	85368/91677(4.7%)	85256/91491(4.9%)	85174/91267(5.1%)	85064/91088(5.3%)	84978/90936(5.5%)	84861/90766(5.6%)	84714/90573(5.8%)	84569/90398(6.0%)	84432/90208(6.2%)	84267/90013(6.4%)	84099/89802(6.6%)	83867/89529(6.9%)	83610/89184(7.2%)	83397/88948(7.5%)	83046/88516(7.9%)	82811/88214(8.2%)	82579/87928(8.5%)	82364/87694(8.8%)	82098/87388(9.1%)	81860/87127(9.3%)	81577/86822(9.6%)	81192/86375(10.1%)	80807/85914(10.5%)	80441/85469(11.0%)	80091/85069(11.4%)	79722/84650(11.8%)	79319/84189(12.3%)
PI222669	SPRING	A	223074	182614/216520(0.7%)	182503/216212(0.8%)	182402/215942(0.9%)	182288/215544(1.1%)	182148/215108(1.3%)	182003/214557(1.5%)	181854/213955(1.8%)	181671/213231(2.1%)	181466/212398(2.5%)	181263/211591(2.9%)	181037/210693(3.3%)	180819/209591(3.7%)	180597/208514(4.2%)	180260/207149(4.8%)	179863/205670(5.5%)	179519/204028(6.2%)	179233/202399(6.9%)	178878/200726(7.7%)	178494/198591(8.6%)	178074/196446(9.6%)	177679/195489(10.1%)	177231/194566(10.5%)	176675/193638(10.9%)	176106/192810(11.3%)	175539/191974(11.7%)	174971/191098(12.0%)	174393/190203(12.5%)	173837/189340(12.8%)	173197/188344(13.3%)	172455/187270(13.7%)	171743/186253(14.2%)	170916/185113(14.7%)	169973/183802(15.3%)	169162/182719(15.8%)	168295/181513(16.3%)	167426/180332(16.9%)	166319/178986(17.5%)	165411/177768(18.0%)	164455/176464(18.6%)	163461/175215(19.1%)	162485/173974(19.7%)	161387/172645(20.3%)	160286/171348(20.9%)	159176/169940(21.5%)	157881/168357(22.2%)	156621/166851(22.9%)
PI222669	SPRING	B	346223	280025/335857(0.7%)	279888/335341(0.8%)	279699/334797(1.0%)	279520/334226(1.2%)	279314/333479(1.4%)	279092/332780(1.6%)	278858/331812(1.8%)	278566/330701(2.2%)	278315/329547(2.5%)	278017/328295(2.8%)	277708/326832(3.3%)	277373/325239(3.7%)	276997/323399(4.2%)	276596/321386(4.8%)	276092/319170(5.4%)	275574/316349(6.2%)	275086/313534(7.1%)	274554/310344(8.0%)	273885/307068(8.9%)	273237/304032(9.8%)	272577/302430(10.3%)	271830/301006(10.7%)	271057/299734(11.1%)	270257/298332(11.5%)	269401/296908(11.9%)	268464/295299(12.4%)	267570/293927(12.8%)	266440/292357(13.2%)	265377/290906(13.6%)	264391/289508(14.1%)	263474/288048(14.5%)	262433/286500(14.9%)	261343/284984(15.3%)	259906/283100(15.9%)	258533/281329(16.4%)	257163/279582(16.9%)	255752/277698(17.4%)	254143/275568(18.1%)	252735/273659(18.6%)	251159/271621(19.2%)	249508/269552(19.8%)	247902/267568(20.4%)	246082/265248(21.0%)	243917/262675(21.8%)	241916/260279(22.5%)	240038/258028(23.1%)
PI222669	SPRING	D	98192	85981/95810(0.5%)	85956/95720(0.6%)	85925/95605(0.7%)	85906/95541(0.8%)	85882/95437(0.9%)	85870/95328(1.0%)	85827/95208(1.1%)	85782/95041(1.3%)	85748/94843(1.5%)	85689/94527(1.8%)	85647/94327(2.0%)	85567/94123(2.2%)	85508/93924(2.4%)	85486/93703(2.7%)	85413/93440(2.9%)	85357/93133(3.2%)	85267/92729(3.6%)	85204/92289(4.0%)	85090/91749(4.6%)	84992/91268(5.1%)	84900/91102(5.3%)	84779/90936(5.4%)	84670/90760(5.6%)	84545/90573(5.8%)	84456/90423(6.0%)	84334/90271(6.1%)	84237/90133(6.3%)	84142/90004(6.4%)	84032/89852(6.6%)	83889/89638(6.8%)	83713/89381(7.0%)	83514/89153(7.3%)	83304/88871(7.6%)	83076/88555(7.9%)	82864/88289(8.1%)	82508/87888(8.5%)	82213/87542(8.9%)	81921/87196(9.2%)	81603/86826(9.6%)	81225/86386(10.1%)	80882/85969(10.5%)	80530/85569(10.9%)	80155/85139(11.3%)	79719/84634(11.9%)	79245/84101(12.4%)	78684/83420(13.1%)
PI278297	SPRING	A	223074	177482/216441(0.7%)	177368/216113(0.9%)	177259/215718(1.0%)	177158/215231(1.2%)	177060/214751(1.5%)	176910/214136(1.7%)	176768/213518(2.0%)	176581/212703(2.4%)	176385/211879(2.7%)	176244/210827(3.2%)	176054/209872(3.6%)	175808/208807(4.1%)	175520/207624(4.6%)	175278/206326(5.2%)	175021/204790(5.9%)	174631/203096(6.6%)	174294/201397(7.4%)	173979/199463(8.2%)	173533/197429(9.2%)	173057/195646(10.0%)	172563/194408(10.6%)	172065/193469(11.0%)	171638/192495(11.4%)	171107/191590(11.8%)	170584/190701(12.2%)	170036/189687(12.6%)	169492/188744(13.1%)	168815/187705(13.6%)	168085/186662(14.0%)	167424/185733(14.5%)	166786/184836(14.8%)	166037/183767(15.3%)	165289/182547(15.9%)	164447/181371(16.4%)	163423/179969(17.0%)	162500/178667(17.6%)	161705/177576(18.1%)	160854/176339(18.7%)	159982/175166(19.2%)	159018/173922(19.7%)	158048/172643(20.3%)	157048/171323(20.9%)	155798/169749(21.6%)	154521/168191(22.3%)	153365/166771(22.9%)	152072/165227(23.6%)
PI278297	SPRING	B	346223	276688/335856(0.7%)	276533/335364(0.8%)	276367/334751(1.0%)	276222/334180(1.2%)	276023/333471(1.4%)	275799/332645(1.6%)	275495/331496(1.9%)	275122/330043(2.3%)	274773/328695(2.7%)	274442/327194(3.2%)	274016/325590(3.6%)	273544/323598(4.2%)	273157/321587(4.8%)	272687/319197(5.4%)	272219/316708(6.2%)	271645/313797(7.0%)	270994/310760(7.9%)	270387/307736(8.7%)	269704/304210(9.7%)	268968/301005(10.7%)	268178/299178(11.3%)	267438/297714(11.7%)	266574/296209(12.1%)	265736/294746(12.5%)	264772/293147(13.0%)	263788/291603(13.4%)	262832/290078(13.9%)	261697/288438(14.3%)	260558/286711(14.8%)	259376/285023(15.3%)	258104/283227(15.8%)	256908/281485(16.4%)	255661/279711(16.9%)	254300/277884(17.4%)	253098/276153(17.9%)	251725/274332(18.4%)	250172/272242(19.0%)	248576/270111(19.6%)	246900/267992(20.2%)	245157/265777(20.9%)	243437/263576(21.5%)	241471/261051(22.2%)	239520/258590(23.0%)	237337/255846(23.7%)	235201/253185(24.5%)	233060/250579(25.3%)
PI278297	SPRING	D	98192	86224/95929(0.4%)	86206/95865(0.5%)	86199/95794(0.5%)	86182/95694(0.6%)	86161/95572(0.7%)	86137/95409(0.9%)	86096/95267(1.1%)	86054/95111(1.2%)	85998/94922(1.4%)	85890/94646(1.7%)	85850/94457(1.9%)	85802/94301(2.0%)	85745/94026(2.3%)	85679/93709(2.6%)	85624/93423(2.9%)	85558/93132(3.2%)	85459/92694(3.6%)	85327/92125(4.2%)	85241/91627(4.7%)	85120/91061(5.3%)	85026/90857(5.6%)	84919/90686(5.7%)	84793/90492(5.9%)	84687/90245(6.2%)	84581/90008(6.4%)	84410/89755(6.6%)	84246/89528(6.9%)	84077/89304(7.1%)	83899/89078(7.3%)	83709/88811(7.6%)	83505/88567(7.8%)	83278/88272(8.2%)	83061/88007(8.4%)	82857/87747(8.7%)	82605/87439(9.0%)	82318/87015(9.4%)	82007/86630(9.8%)	81738/86263(10.2%)	81401/85856(10.6%)	81115/85530(10.9%)	80838/85177(11.3%)	80521/84778(11.7%)	80144/84322(12.2%)	79722/83831(12.7%)	79231/83252(13.2%)	78764/82718(13.8%)
PI210945	SPRING	A	223074	177806/216439(0.7%)	177728/216127(0.9%)	177652/215802(1.0%)	177555/215441(1.2%)	177428/214866(1.4%)	177306/214314(1.6%)	177162/213708(1.9%)	176993/212972(2.2%)	176738/212060(2.6%)	176529/211124(3.1%)	176330/210249(3.4%)	176112/209273(3.9%)	175814/208067(4.4%)	175445/206694(5.0%)	175156/205302(5.6%)	174810/203845(6.3%)	174507/202277(7.0%)	174120/200339(7.9%)	173766/198452(8.7%)	173408/196666(9.5%)	172987/195730(10.0%)	172511/194687(10.4%)	172050/193760(10.9%)	171550/192832(11.3%)	170889/191743(11.7%)	170135/190674(12.2%)	169411/189588(12.7%)	168803/188685(13.1%)	168152/187694(13.6%)	167500/186621(14.0%)	166737/185537(14.5%)	166089/184538(15.0%)	165310/183452(15.5%)	164575/182389(15.9%)	163727/181205(16.5%)	162770/179973(17.0%)	161870/178688(17.6%)	161026/177553(18.1%)	160005/176157(18.7%)	159124/174918(19.3%)	158159/173610(19.9%)	157217/172291(20.5%)	156165/170930(21.1%)	155105/169446(21.7%)	153946/167940(22.4%)	152770/166355(23.1%)
PI210945	SPRING	B	346223	276288/336013(0.6%)	276132/335462(0.8%)	275889/334874(1.0%)	275732/334250(1.1%)	275509/333461(1.4%)	275255/332631(1.6%)	274928/331491(1.9%)	274655/330358(2.3%)	274307/329055(2.6%)	273967/327634(3.0%)	273587/326076(3.5%)	273195/324388(4.0%)	272798/322491(4.5%)	272361/320368(5.1%)	271915/318025(5.8%)	271436/315444(6.5%)	270765/312545(7.3%)	270253/309407(8.3%)	269574/305641(9.3%)	268800/302476(10.3%)	268094/300931(10.7%)	267395/299487(11.2%)	266562/298042(11.6%)	265729/296603(12.0%)	264711/295060(12.4%)	263749/293519(12.9%)	262743/291983(13.3%)	261627/290359(13.8%)	260419/288664(14.3%)	259325/287070(14.7%)	258168/285470(15.2%)	257007/283747(15.7%)	255873/282209(16.1%)	254658/280558(16.6%)	253261/278702(17.1%)	251907/276801(17.7%)	250423/274878(18.3%)	248979/273020(18.8%)	247378/270949(19.4%)	245674/268728(20.0%)	243804/266389(20.7%)	241872/264065(21.4%)	240142/261956(22.0%)	238336/259741(22.6%)	236141/257072(23.4%)	233920/254357(24.2%)
PI210945	SPRING	D	98192	88009/96033(0.3%)	87990/95985(0.3%)	87963/95910(0.4%)	87948/95855(0.5%)	87927/95758(0.6%)	87894/95672(0.6%)	87856/95536(0.8%)	87829/95360(0.9%)	87781/95212(1.1%)	87756/95070(1.3%)	87672/94849(1.5%)	87615/94671(1.7%)	87571/94522(1.8%)	87532/94315(2.0%)	87392/93976(2.4%)	87232/93592(2.7%)	87123/93258(3.1%)	87006/92815(3.5%)	86934/92399(3.9%)	86830/91934(4.4%)	86760/91784(4.6%)	86661/91600(4.8%)	86481/91375(5.0%)	86337/91170(5.2%)	86201/91003(5.4%)	86054/90827(5.6%)	85849/90591(5.8%)	85699/90403(6.0%)	85530/90205(6.2%)	85394/90052(6.4%)	85216/89850(6.6%)	84953/89555(6.9%)	84661/89211(7.2%)	84351/88861(7.5%)	84049/88522(7.9%)	83735/88171(8.3%)	83481/87871(8.6%)	83217/87544(8.9%)	82918/87118(9.3%)	82563/86710(9.7%)	82170/86272(10.2%)	81722/85774(10.7%)	81306/85290(11.2%)	80740/84640(11.8%)	80214/84032(12.4%)	79713/83452(13.1%)
PI192569	SPRING	A	223074	188997/216715(0.6%)	188902/216480(0.7%)	188823/216237(0.8%)	188755/215916(0.9%)	188667/215548(1.1%)	188500/215043(1.3%)	188331/214566(1.5%)	188176/213844(1.8%)	188059/213247(2.1%)	187897/212543(2.4%)	187777/211726(2.8%)	187563/210683(3.2%)	187241/209594(3.7%)	186917/208428(4.3%)	186659/207069(4.8%)	186367/205763(5.5%)	186098/204331(6.1%)	185737/202634(6.8%)	185452/200695(7.7%)	185114/199017(8.5%)	184796/198088(8.9%)	184455/197316(9.3%)	183998/196483(9.6%)	183576/195773(10.0%)	183089/194988(10.3%)	182530/194201(10.7%)	181911/193338(11.0%)	181424/192639(11.4%)	180835/191742(11.8%)	180267/190910(12.1%)	179661/190046(12.5%)	179028/189233(12.9%)	178263/188245(13.3%)	177452/187211(13.8%)	176752/186329(14.2%)	175975/185352(14.6%)	175115/184308(15.1%)	174212/183249(15.6%)	173386/182227(16.0%)	172302/180910(16.6%)	171341/179753(17.1%)	170332/178531(17.7%)	169151/177147(18.3%)	167908/175659(18.9%)	166747/174283(19.6%)	165521/172811(20.2%)
PI192569	SPRING	B	346223	293895/335989(0.7%)	293740/335530(0.8%)	293558/335083(0.9%)	293373/334505(1.1%)	293196/333931(1.2%)	292999/333236(1.4%)	292756/332430(1.7%)	292464/331404(2.0%)	292230/330621(2.2%)	291912/329468(2.5%)	291609/328172(2.9%)	291253/326734(3.3%)	290905/325010(3.8%)	290508/323128(4.3%)	290110/321086(4.9%)	289578/318736(5.6%)	289035/316119(6.3%)	288461/313459(7.1%)	287818/310367(8.0%)	287217/307336(8.9%)	286533/305690(9.4%)	285814/304380(9.8%)	285153/303206(10.1%)	284357/301882(10.5%)	283609/300646(10.8%)	282756/299330(11.2%)	281793/297943(11.6%)	280684/296408(12.1%)	279765/295065(12.4%)	278715/293596(12.9%)	277585/292119(13.3%)	276430/290608(13.7%)	275366/289127(14.1%)	274218/287582(14.6%)	272992/286009(15.0%)	271691/284377(15.5%)	270279/282612(16.0%)	268873/280899(16.5%)	267248/278938(17.1%)	265572/276933(17.7%)	263857/274923(18.2%)	262125/272901(18.8%)	260296/270744(19.4%)	258523/268625(20.1%)	256586/266382(20.7%)	254624/264142(21.3%)
PI192569	SPRING	D	98192	88214/95985(0.3%)	88187/95895(0.4%)	88178/95833(0.5%)	88170/95764(0.5%)	88157/95686(0.6%)	88086/95507(0.8%)	88067/95397(0.9%)	88028/95284(1.0%)	88010/95163(1.2%)	87972/95062(1.3%)	87929/94894(1.4%)	87901/94711(1.6%)	87875/94460(1.9%)	87822/94222(2.1%)	87780/93927(2.4%)	87734/93618(2.7%)	87668/93342(3.0%)	87570/92602(3.7%)	87481/92154(4.2%)	87351/91693(4.7%)	87231/91453(4.9%)	87144/91235(5.2%)	87060/91039(5.4%)	86922/90815(5.6%)	86795/90558(5.8%)	86672/90361(6.0%)	86592/90229(6.2%)	86392/90006(6.4%)	86218/89791(6.6%)	86070/89603(6.8%)	85865/89345(7.1%)	85617/89075(7.4%)	85404/88833(7.6%)	85088/88484(7.9%)	84791/88154(8.3%)	84483/87806(8.6%)	84139/87409(9.0%)	83829/87033(9.4%)	83529/86695(9.8%)	83156/86274(10.2%)	82840/85884(10.6%)	82452/85449(11.0%)	82014/84973(11.5%)	81641/84544(11.9%)	81247/84074(12.4%)	80774/83564(12.9%)
PI192147	SPRING	A	223074	178197/216767(0.6%)	178070/216394(0.7%)	177957/216086(0.9%)	177815/215709(1.0%)	177729/215287(1.2%)	177601/214767(1.4%)	177439/214090(1.7%)	177253/213342(2.1%)	177025/212406(2.5%)	176821/211510(2.9%)	176548/210361(3.4%)	176304/209350(3.9%)	176037/208258(4.3%)	175656/206842(5.0%)	175297/205364(5.6%)	174947/203828(6.3%)	174605/202139(7.0%)	174194/200464(7.8%)	173770/198463(8.7%)	173356/196733(9.5%)	172900/195583(10.0%)	172452/194640(10.4%)	171960/193777(10.8%)	171380/192619(11.3%)	170846/191633(11.8%)	170239/190541(12.3%)	169600/189525(12.7%)	169017/188619(13.2%)	168465/187681(13.6%)	167708/186542(14.1%)	167074/185522(14.5%)	166429/184475(15.0%)	165655/183386(15.5%)	164815/182154(16.0%)	163976/181013(16.5%)	163130/179798(17.1%)	162235/178523(17.7%)	161398/177414(18.1%)	160337/176065(18.8%)	159351/174737(19.4%)	158283/173332(20.0%)	157261/171915(20.6%)	156158/170413(21.3%)	155083/169031(21.9%)	153859/167503(22.6%)	152492/165908(23.3%)
PI192147	SPRING	B	346223	276372/336094(0.6%)	276224/335651(0.7%)	276084/335191(0.9%)	275887/334517(1.1%)	275756/333812(1.3%)	275561/333040(1.5%)	275353/332052(1.8%)	275044/330871(2.1%)	274742/329662(2.5%)	274427/328199(2.9%)	274088/326651(3.3%)	273708/324940(3.8%)	273333/323016(4.3%)	272887/320869(5.0%)	272442/318578(5.6%)	271870/315912(6.4%)	271384/312873(7.2%)	270782/309614(8.2%)	270139/306406(9.1%)	269390/303270(10.1%)	268766/301603(10.5%)	268099/300106(11.0%)	267343/298724(11.4%)	266454/297212(11.8%)	265626/295722(12.2%)	264735/294208(12.7%)	263794/292748(13.1%)	262904/291301(13.5%)	261982/289843(14.0%)	261032/288361(14.4%)	259995/286789(14.8%)	258855/285148(15.3%)	257605/283382(15.8%)	256320/281618(16.3%)	254825/279586(16.9%)	253348/277554(17.5%)	252020/275693(18.0%)	250753/274004(18.5%)	249173/271774(19.1%)	247607/269725(19.7%)	246026/267602(20.4%)	244414/265426(21.0%)	242786/263259(21.6%)	240962/260855(22.3%)	239039/258395(23.0%)	236837/255628(23.8%)
PI192147	SPRING	D	98192	85380/95732(0.6%)	85360/95553(0.7%)	85325/95366(1.0%)	85303/95263(1.1%)	85271/95124(1.2%)	85224/94982(1.3%)	85192/94809(1.5%)	85123/94618(1.7%)	85069/94364(1.9%)	84878/93914(2.4%)	84796/93611(2.7%)	84733/93337(3.0%)	84652/93039(3.3%)	84561/92668(3.7%)	84482/92375(4.0%)	84357/91873(4.5%)	84218/91382(5.0%)	84077/90899(5.5%)	83873/90083(6.3%)	83623/89125(7.3%)	83481/88826(7.6%)	83354/88585(7.9%)	83240/88413(8.0%)	83061/88145(8.3%)	82917/87887(8.6%)	82746/87623(8.8%)	82516/87327(9.1%)	82348/87062(9.4%)	82094/86746(9.7%)	81786/86347(10.1%)	81527/86029(10.4%)	81147/85554(10.9%)	80950/85279(11.2%)	80621/84878(11.6%)	80272/84467(12.0%)	79963/84070(12.4%)	79682/83726(12.8%)	79256/83255(13.3%)	78851/82799(13.7%)	78516/82370(14.2%)	78076/81856(14.7%)	77618/81308(15.2%)	77196/80800(15.7%)	76755/80305(16.2%)	76391/79866(16.7%)	75751/79168(17.4%)
PI8813	SPRING	A	223074	178539/216582(0.6%)	178439/216255(0.8%)	178360/215905(0.9%)	178242/215490(1.1%)	178096/214973(1.4%)	177963/214355(1.6%)	177812/213710(1.9%)	177657/213091(2.2%)	177509/212243(2.6%)	177298/211352(3.0%)	177099/210513(3.3%)	176809/209405(3.8%)	176572/208223(4.4%)	176371/207123(4.8%)	176123/205845(5.4%)	175842/204413(6.0%)	175528/202819(6.7%)	175220/200998(7.6%)	174832/198622(8.6%)	174381/196555(9.6%)	173982/195379(10.1%)	173578/194488(10.5%)	173108/193615(10.9%)	172545/192465(11.4%)	171986/191501(11.9%)	171390/190450(12.3%)	170752/189434(12.8%)	169980/188217(13.3%)	169298/187185(13.8%)	168577/186159(14.3%)	167866/185033(14.8%)	167043/183869(15.3%)	166283/182748(15.8%)	165413/181506(16.3%)	164629/180328(16.9%)	163819/179104(17.4%)	162999/177993(17.9%)	161980/176702(18.5%)	160918/175328(19.1%)	159785/173846(19.8%)	158982/172740(20.3%)	157853/171254(20.9%)	156670/169793(21.6%)	155297/168060(22.3%)	154010/166307(23.1%)	152790/164778(23.8%)
PI8813	SPRING	B	346223	276148/335899(0.7%)	275941/335392(0.8%)	275748/334766(1.0%)	275553/334100(1.2%)	275223/333200(1.4%)	274875/332245(1.7%)	274578/331097(2.0%)	274298/329817(2.4%)	273966/328440(2.8%)	273566/327099(3.2%)	273150/325215(3.7%)	272704/323339(4.3%)	272202/321227(4.9%)	271755/318991(5.5%)	271117/316530(6.2%)	270586/313887(7.0%)	269885/310938(7.8%)	269241/307576(8.8%)	268493/304084(9.8%)	267714/301189(10.7%)	266977/299378(11.2%)	266139/297658(11.7%)	265263/296045(12.2%)	264346/294353(12.6%)	263394/292843(13.1%)	262456/291379(13.5%)	261356/289737(14.0%)	260348/288226(14.4%)	259195/286444(14.9%)	258065/284672(15.4%)	256767/282816(16.0%)	255493/281094(16.5%)	254357/279455(16.9%)	253033/277591(17.5%)	251739/275805(18.0%)	250320/273972(18.5%)	248908/271906(19.1%)	247446/269821(19.7%)	245925/267720(20.3%)	244438/265724(20.9%)	242708/263553(21.5%)	241011/261372(22.2%)	239204/259096(22.8%)	237429/256747(23.5%)	235526/254352(24.2%)	233590/251863(24.9%)
PI8813	SPRING	D	98192	88196/95866(0.4%)	88192/95658(0.7%)	88184/95618(0.7%)	88170/95551(0.8%)	88155/95493(0.8%)	88142/95406(0.9%)	88116/95254(1.1%)	88091/95187(1.1%)	88056/94967(1.4%)	88020/94818(1.5%)	87992/94714(1.6%)	87949/94548(1.8%)	87872/94359(2.0%)	87822/94161(2.2%)	87768/93875(2.4%)	87723/93591(2.7%)	87665/93353(3.0%)	87590/93055(3.3%)	87466/92631(3.7%)	87341/92211(4.1%)	87212/92006(4.4%)	87115/91826(4.6%)	86967/91604(4.8%)	86838/91381(5.0%)	86669/91108(5.3%)	86551/90891(5.5%)	86384/90671(5.7%)	86255/90456(5.9%)	86106/90240(6.2%)	85977/90059(6.4%)	85764/89765(6.6%)	85488/89400(7.0%)	85208/89081(7.3%)	84986/88811(7.6%)	84802/88531(7.9%)	84578/88218(8.2%)	84348/87910(8.5%)	84101/87599(8.9%)	83828/87240(9.2%)	83548/86890(9.6%)	83197/86464(9.9%)	82863/86052(10.4%)	82466/85597(10.9%)	82012/85102(11.3%)	81452/84482(12.0%)	80927/83916(12.6%)
PI565213	SPRING	A	223074	192075/216834(0.5%)	192000/216625(0.6%)	191924/216403(0.7%)	191827/216064(0.9%)	191740/215797(1.0%)	191643/215418(1.2%)	191508/214874(1.4%)	191354/214298(1.7%)	191154/213694(1.9%)	190993/213023(2.2%)	190776/212281(2.6%)	190567/211379(2.9%)	190377/210464(3.4%)	190060/209280(3.9%)	189801/208113(4.4%)	189467/206701(5.0%)	189154/205223(5.7%)	188829/203806(6.3%)	188427/201943(7.1%)	188058/200184(8.0%)	187680/199323(8.4%)	187349/198636(8.7%)	186974/197959(9.0%)	186553/197295(9.3%)	186161/196650(9.6%)	185644/195929(9.9%)	185058/195143(10.2%)	184566/194460(10.5%)	183976/193673(10.9%)	183294/192764(11.3%)	182671/191921(11.7%)	182010/191128(12.0%)	181182/190139(12.5%)	180570/189329(12.8%)	179883/188465(13.2%)	179066/187346(13.7%)	178189/186259(14.2%)	177359/185254(14.7%)	176427/184049(15.2%)	175443/182879(15.7%)	174359/181644(16.3%)	173489/180581(16.7%)	172383/179312(17.3%)	171193/177878(18.0%)	170063/176586(18.5%)	168722/175000(19.2%)
PI565213	SPRING	B	346223	299824/336480(0.5%)	299700/336077(0.6%)	299540/335672(0.7%)	299370/335183(0.9%)	299189/334684(1.0%)	299010/334096(1.2%)	298786/333439(1.4%)	298570/332641(1.6%)	298341/331701(1.9%)	298111/330714(2.2%)	297811/329548(2.5%)	297471/328075(2.9%)	297099/326541(3.3%)	296736/324969(3.8%)	296258/323129(4.3%)	295784/320975(4.9%)	295268/318527(5.6%)	294707/315782(6.4%)	294166/312526(7.3%)	293502/309181(8.3%)	292842/307783(8.8%)	292132/306580(9.1%)	291404/305466(9.4%)	290626/304406(9.8%)	289813/303236(10.1%)	288859/302017(10.4%)	287937/300802(10.8%)	287034/299562(11.1%)	286032/298306(11.5%)	284939/296855(11.9%)	283894/295488(12.3%)	282841/294109(12.7%)	281680/292574(13.2%)	280567/291213(13.5%)	279237/289610(14.0%)	277861/288006(14.5%)	276528/286365(15.0%)	275149/284660(15.4%)	273701/282937(15.9%)	272170/281174(16.4%)	270334/279088(17.0%)	268363/276852(17.7%)	266612/274811(18.3%)	264723/272660(18.9%)	262650/270336(19.5%)	260513/267830(20.3%)
PI565213	SPRING	D	98192	87840/95962(0.4%)	87823/95919(0.4%)	87810/95861(0.5%)	87804/95772(0.5%)	87799/95732(0.6%)	87790/95643(0.7%)	87759/95472(0.8%)	87742/95334(1.0%)	87618/95085(1.2%)	87584/94891(1.4%)	87559/94723(1.6%)	87442/94370(1.9%)	87368/94056(2.2%)	87259/93595(2.7%)	87182/93322(3.0%)	87080/93021(3.3%)	87024/92756(3.6%)	86923/92394(3.9%)	86844/91906(4.5%)	86726/91403(5.0%)	86655/91173(5.2%)	86563/90987(5.4%)	86481/90771(5.6%)	86394/90578(5.8%)	86266/90336(6.0%)	86139/90138(6.3%)	86015/89967(6.4%)	85896/89792(6.6%)	85757/89570(6.8%)	85615/89366(7.1%)	85403/89082(7.3%)	85201/88813(7.6%)	85033/88572(7.9%)	84859/88356(8.1%)	84637/88085(8.3%)	84388/87775(8.7%)	84188/87493(9.0%)	83926/87168(9.3%)	83643/86817(9.6%)	83338/86444(10.0%)	83002/86001(10.5%)	82651/85573(10.9%)	82264/85139(11.3%)	81799/84612(11.8%)	81367/84112(12.4%)	80892/83569(12.9%)
ChineseSpring	SPRING	A	223074	184836/216943(0.5%)	184778/216741(0.6%)	184710/216415(0.7%)	184599/216091(0.9%)	184478/215651(1.1%)	184335/215127(1.3%)	184213/214642(1.5%)	184017/213890(1.8%)	183880/213228(2.1%)	183752/212571(2.4%)	183514/211690(2.8%)	183278/210592(3.3%)	183051/209624(3.7%)	182725/208474(4.2%)	182389/207202(4.8%)	182126/205802(5.4%)	181927/204544(6.0%)	181693/203355(6.5%)	181365/201980(7.1%)	181070/200931(7.6%)	180650/200102(8.0%)	180266/199483(8.3%)	179932/198853(8.6%)	179473/198104(8.9%)	179071/197423(9.2%)	178581/196655(9.5%)	177988/195710(10.0%)	177448/194893(10.3%)	176946/194165(10.7%)	176370/193320(11.1%)	175812/192430(11.4%)	175216/191529(11.8%)	174553/190590(12.3%)	173880/189593(12.7%)	173212/188672(13.1%)	172336/187533(13.6%)	171611/186597(14.1%)	170757/185413(14.6%)	169881/184361(15.1%)	169062/183305(15.5%)	168189/182140(16.0%)	167306/181075(16.5%)	166388/179884(17.1%)	165446/178693(17.6%)	164366/177360(18.2%)	163353/176110(18.7%)
ChineseSpring	SPRING	B	346223	284290/336259(0.6%)	284178/335853(0.7%)	284035/335342(0.8%)	283892/334781(1.0%)	283683/334129(1.2%)	283479/333413(1.4%)	283271/332548(1.6%)	283015/331587(1.9%)	282770/330602(2.2%)	282489/329489(2.5%)	282165/328216(2.9%)	281791/326685(3.3%)	281441/325309(3.7%)	280968/323629(4.2%)	280533/321769(4.7%)	280032/319492(5.4%)	279517/316718(6.1%)	278946/314210(6.9%)	278349/311565(7.6%)	277635/308897(8.4%)	276900/307531(8.8%)	276207/306285(9.2%)	275477/305017(9.6%)	274690/303821(9.9%)	273917/302605(10.3%)	273125/301329(10.6%)	272277/300025(11.0%)	271248/298502(11.4%)	270408/297224(11.8%)	269416/295865(12.2%)	268413/294256(12.7%)	267209/292636(13.1%)	266009/290967(13.6%)	264696/289251(14.1%)	263505/287709(14.5%)	262148/285921(15.1%)	260819/284136(15.6%)	259462/282306(16.1%)	258034/280475(16.6%)	256398/278433(17.2%)	254931/276524(17.8%)	253339/274445(18.4%)	251617/272238(19.0%)	249894/270110(19.6%)	248008/267674(20.3%)	246029/265277(21.0%)
ChineseSpring	SPRING	D	98192	89373/96168(0.1%)	89347/96121(0.2%)	89336/96086(0.2%)	89332/96049(0.3%)	89295/95969(0.3%)	89274/95894(0.4%)	89236/95815(0.5%)	89209/95710(0.6%)	89170/95608(0.7%)	89154/95516(0.8%)	89138/95408(0.9%)	89115/95273(1.0%)	89063/95075(1.3%)	89036/94886(1.4%)	88994/94712(1.6%)	88930/94408(1.9%)	88857/94108(2.2%)	88778/93810(2.5%)	88719/93412(2.9%)	88615/93035(3.3%)	88562/92858(3.5%)	88458/92673(3.7%)	88302/92462(3.9%)	88219/92322(4.1%)	88108/92162(4.2%)	87979/91944(4.4%)	87852/91751(4.6%)	87701/91570(4.8%)	87540/91380(5.0%)	87379/91150(5.2%)	87166/90875(5.5%)	87010/90690(5.7%)	86825/90454(6.0%)	86613/90218(6.2%)	86368/89936(6.5%)	86158/89671(6.7%)	85912/89403(7.0%)	85651/89089(7.3%)	85329/88651(7.8%)	84939/88212(8.2%)	84569/87783(8.7%)	84231/87397(9.0%)	83889/86996(9.4%)	83426/86484(10.0%)	82995/85996(10.5%)	82543/85469(11.0%)
Rialto	WINTER	A	223074	189398/216808(0.5%)	189334/216565(0.7%)	189254/216233(0.8%)	189169/215880(1.0%)	189060/215486(1.1%)	188972/215049(1.3%)	188817/214501(1.6%)	188638/213877(1.8%)	188490/213181(2.2%)	188324/212383(2.5%)	188135/211639(2.8%)	187932/210775(3.2%)	187694/209932(3.6%)	187482/208816(4.1%)	187200/207688(4.6%)	186925/206499(5.1%)	186665/205021(5.8%)	186397/203573(6.4%)	186079/201782(7.2%)	185738/200117(8.0%)	185354/199361(8.3%)	184989/198629(8.7%)	184566/197984(9.0%)	184088/197277(9.3%)	183545/196492(9.6%)	183057/195749(10.0%)	182617/195139(10.2%)	182170/194540(10.5%)	181580/193758(10.8%)	180907/192905(11.2%)	180290/192094(11.6%)	179734/191348(11.9%)	179095/190458(12.3%)	178422/189596(12.7%)	177708/188692(13.1%)	177037/187734(13.5%)	176258/186754(14.0%)	175505/185750(14.4%)	174721/184740(14.9%)	173776/183572(15.4%)	172839/182398(15.9%)	171953/181300(16.4%)	171011/180123(16.9%)	169967/178862(17.5%)	168819/177529(18.1%)	167599/176104(18.7%)
Rialto	WINTER	B	346223	287096/335866(0.7%)	286897/335336(0.8%)	286699/334743(1.0%)	286476/334076(1.2%)	286318/333411(1.4%)	286072/332532(1.6%)	285868/331539(1.9%)	285588/330552(2.2%)	285331/329418(2.5%)	285028/328061(2.9%)	284619/326415(3.4%)	284165/324567(3.9%)	283705/322489(4.5%)	283151/320289(5.1%)	282643/317899(5.8%)	282046/315000(6.6%)	281386/311848(7.5%)	280769/308341(8.5%)	279991/304579(9.6%)	279173/301268(10.6%)	278398/299659(11.1%)	277545/298203(11.5%)	276758/296882(11.9%)	275937/295569(12.3%)	275036/294222(12.7%)	274212/292961(13.0%)	273280/291482(13.5%)	272277/289933(13.9%)	271182/288444(14.4%)	270051/286959(14.8%)	268818/285355(15.2%)	267501/283593(15.8%)	266259/281991(16.2%)	264829/280173(16.7%)	263352/278301(17.3%)	261920/276466(17.8%)	260306/274415(18.4%)	258896/272629(18.9%)	257366/270597(19.5%)	255777/268637(20.1%)	254215/266692(20.6%)	252560/264654(21.2%)	250695/262424(21.8%)	248683/260025(22.5%)	246687/257572(23.2%)	244295/254733(24.0%)
Rialto	WINTER	D	98192	84460/95765(0.6%)	84438/95688(0.6%)	84415/95569(0.7%)	84381/95435(0.9%)	84351/95265(1.1%)	84324/95113(1.2%)	84261/94880(1.4%)	84218/94630(1.7%)	84147/94320(2.0%)	84103/94065(2.2%)	84049/93766(2.6%)	83961/93370(3.0%)	83895/93020(3.3%)	83811/92560(3.8%)	83698/92105(4.2%)	83576/91574(4.8%)	83442/90930(5.4%)	83265/90200(6.2%)	83114/89511(6.8%)	82862/88079(8.3%)	82714/87810(8.6%)	82602/87619(8.8%)	82509/87405(9.0%)	82348/87174(9.3%)	82160/86910(9.6%)	81931/86638(9.8%)	81745/86361(10.1%)	81498/86038(10.4%)	81251/85706(10.8%)	80976/85317(11.2%)	80754/85016(11.5%)	80529/84713(11.8%)	80325/84445(12.1%)	80091/84112(12.4%)	79770/83675(12.8%)	79427/83244(13.3%)	79096/82855(13.7%)	78759/82430(14.1%)	78388/81959(14.6%)	77989/81465(15.1%)	77538/80908(15.6%)	77143/80424(16.1%)	76705/79899(16.7%)	76199/79271(17.3%)	75701/78668(17.9%)	75209/78088(18.5%)
Truman	WINTER	A	223074	186356/216816(0.5%)	186302/216575(0.7%)	186238/216312(0.8%)	186118/215936(0.9%)	185986/215571(1.1%)	185834/215110(1.3%)	185710/214659(1.5%)	185559/214090(1.7%)	185396/213492(2.0%)	185269/212867(2.3%)	185086/212063(2.6%)	184872/211190(3.0%)	184619/210151(3.5%)	184381/209071(4.0%)	184177/207917(4.5%)	183897/206525(5.1%)	183526/204947(5.8%)	183225/203202(6.6%)	182848/201381(7.4%)	182453/199489(8.3%)	182106/198827(8.6%)	181743/198184(8.9%)	181327/197510(9.2%)	180830/196806(9.5%)	180331/195977(9.9%)	179915/195187(10.2%)	179430/194482(10.5%)	178927/193746(10.9%)	178328/192906(11.2%)	177681/191984(11.6%)	176957/190955(12.1%)	176190/189892(12.6%)	175413/188920(13.0%)	174552/187742(13.5%)	173853/186775(14.0%)	173007/185650(14.5%)	172165/184536(15.0%)	171221/183346(15.5%)	170325/182219(16.0%)	169335/180951(16.6%)	168236/179621(17.2%)	167165/178271(17.8%)	165938/176819(18.4%)	164670/175316(19.1%)	163625/174010(19.7%)	162445/172541(20.3%)
Truman	WINTER	B	346223	285229/335947(0.7%)	285110/335552(0.8%)	284977/335081(0.9%)	284803/334526(1.1%)	284612/333879(1.2%)	284316/333043(1.5%)	284109/332206(1.7%)	283873/331216(2.0%)	283579/329894(2.4%)	283274/328580(2.8%)	282966/327060(3.2%)	282614/325458(3.6%)	282262/323702(4.2%)	281879/321676(4.7%)	281484/319667(5.3%)	281100/317434(6.0%)	280638/314979(6.6%)	280024/312050(7.5%)	279444/309040(8.3%)	278880/306250(9.2%)	278247/304807(9.6%)	277559/303554(10.0%)	276804/302256(10.4%)	276017/300965(10.7%)	275174/299730(11.1%)	274395/298506(11.5%)	273462/297086(11.9%)	272485/295673(12.3%)	271451/294202(12.7%)	270334/292731(13.1%)	269356/291321(13.5%)	268302/289813(14.0%)	267247/288370(14.4%)	265959/286616(14.9%)	264675/284941(15.4%)	263327/283225(15.9%)	261885/281380(16.4%)	260442/279596(16.9%)	259010/277837(17.4%)	257685/276134(17.9%)	256110/274125(18.5%)	254366/271974(19.1%)	252760/270042(19.7%)	251090/268039(20.2%)	249138/265684(20.9%)	247180/263276(21.6%)
Truman	WINTER	D	98192	88005/95913(0.4%)	87994/95846(0.5%)	87981/95763(0.6%)	87968/95678(0.6%)	87951/95596(0.7%)	87910/95498(0.8%)	87880/95389(0.9%)	87841/95283(1.0%)	87805/95170(1.2%)	87758/94988(1.3%)	87721/94821(1.5%)	87681/94608(1.7%)	87654/94365(2.0%)	87590/93971(2.3%)	87547/93612(2.7%)	87489/93314(3.0%)	87420/93006(3.3%)	87341/92573(3.8%)	87189/92068(4.3%)	87082/91383(5.0%)	86985/91214(5.2%)	86914/91073(5.3%)	86798/90881(5.5%)	86707/90728(5.7%)	86602/90573(5.8%)	86386/90270(6.1%)	86238/90051(6.4%)	86049/89802(6.6%)	85826/89545(6.9%)	85603/89267(7.2%)	85451/89081(7.3%)	85261/88773(7.6%)	84998/88441(8.0%)	84804/88207(8.2%)	84579/87936(8.5%)	84324/87628(8.8%)	84106/87378(9.1%)	83837/87068(9.4%)	83487/86673(9.8%)	83076/86175(10.3%)	82716/85785(10.7%)	82352/85365(11.1%)	81926/84852(11.6%)	81434/84280(12.2%)	80938/83718(12.8%)	80478/83177(13.3%)
Utmost	SPRING	A	223074	193425/216892(0.5%)	193356/216685(0.6%)	193294/216445(0.7%)	193188/216107(0.9%)	193107/215834(1.0%)	193063/215591(1.1%)	192954/215099(1.3%)	192839/214555(1.5%)	192721/213993(1.8%)	192646/213523(2.0%)	192494/212836(2.3%)	192283/212129(2.6%)	192075/211133(3.0%)	191859/210114(3.5%)	191593/208898(4.0%)	191266/207583(4.6%)	191041/206293(5.2%)	190752/204833(5.9%)	190471/203526(6.5%)	190176/202169(7.1%)	189866/201552(7.4%)	189553/201050(7.6%)	189051/200362(7.9%)	188733/199819(8.2%)	188347/199238(8.4%)	187908/198575(8.7%)	187482/197859(9.0%)	187026/197267(9.3%)	186596/196689(9.5%)	186104/195957(9.9%)	185527/195185(10.2%)	185033/194504(10.5%)	184377/193649(10.9%)	183712/192770(11.3%)	183059/191930(11.7%)	182365/191083(12.1%)	181626/190136(12.4%)	180974/189191(12.9%)	180248/188271(13.3%)	179402/187147(13.8%)	178584/186194(14.2%)	177731/185196(14.7%)	176745/183951(15.2%)	175808/182818(15.7%)	174807/181607(16.3%)	173743/180315(16.8%)
Utmost	SPRING	B	346223	290201/336406(0.5%)	290087/336057(0.6%)	289947/335589(0.8%)	289804/335016(0.9%)	289648/334422(1.1%)	289488/333777(1.3%)	289296/333036(1.5%)	289038/332087(1.8%)	288758/330920(2.1%)	288492/329676(2.4%)	288193/328231(2.9%)	287839/326822(3.3%)	287488/325048(3.8%)	287173/323169(4.3%)	286769/321326(4.8%)	286331/318991(5.5%)	285894/316631(6.2%)	285421/313851(7.0%)	284850/310757(7.8%)	284184/308024(8.7%)	283586/306649(9.1%)	282982/305467(9.5%)	282431/304484(9.7%)	281741/303335(10.1%)	281092/302267(10.4%)	280360/301062(10.7%)	279576/299940(11.0%)	278751/298780(11.4%)	277891/297596(11.7%)	276968/296350(12.1%)	276013/295013(12.5%)	275069/293716(12.8%)	274050/292378(13.2%)	272977/290936(13.6%)	271868/289458(14.1%)	270595/287785(14.5%)	269435/286166(15.0%)	268040/284408(15.5%)	266510/282466(16.1%)	264929/280504(16.6%)	263418/278605(17.2%)	261816/276654(17.7%)	260147/274654(18.3%)	258389/272546(18.9%)	256598/270350(19.6%)	254688/268010(20.2%)
Utmost	SPRING	D	98192	89429/95986(0.3%)	89407/95941(0.4%)	89397/95876(0.4%)	89372/95778(0.5%)	89359/95706(0.6%)	89347/95498(0.8%)	89326/95371(0.9%)	89296/95252(1.1%)	89247/95122(1.2%)	89220/94984(1.3%)	89187/94825(1.5%)	89163/94705(1.6%)	89148/94513(1.8%)	89129/94293(2.0%)	89068/94010(2.3%)	88990/93688(2.7%)	88924/93345(3.0%)	88862/92981(3.3%)	88799/92506(3.8%)	88708/91909(4.5%)	88628/91761(4.6%)	88560/91600(4.8%)	88419/91430(5.0%)	88308/91263(5.1%)	88144/91038(5.3%)	88056/90856(5.5%)	87894/90631(5.8%)	87774/90460(5.9%)	87666/90325(6.1%)	87499/90108(6.3%)	87325/89872(6.5%)	87159/89633(6.8%)	86988/89421(7.0%)	86767/89138(7.3%)	86500/88787(7.6%)	86303/88545(7.9%)	86071/88283(8.1%)	85790/87959(8.5%)	85498/87636(8.8%)	85224/87312(9.1%)	84931/86941(9.5%)	84588/86565(9.9%)	84159/86107(10.4%)	83673/85584(10.9%)	83249/85076(11.4%)	82838/84592(11.9%)
PI82469	SPRING	A	223074	176266/216626(0.6%)	176111/216167(0.8%)	176001/215782(1.0%)	175880/215410(1.2%)	175773/214928(1.4%)	175666/214394(1.6%)	175543/213771(1.9%)	175399/213091(2.2%)	175253/212333(2.5%)	175036/211399(3.0%)	174820/210471(3.4%)	174601/209445(3.8%)	174303/208195(4.4%)	174010/206780(5.0%)	173708/205190(5.7%)	173420/203600(6.4%)	173064/201745(7.2%)	172705/199648(8.1%)	172297/197471(9.1%)	171775/195472(10.1%)	171317/194476(10.5%)	170920/193569(10.9%)	170415/192663(11.3%)	169947/191725(11.8%)	169396/190815(12.2%)	168878/189750(12.7%)	168244/188783(13.0%)	167707/187861(13.5%)	167001/186736(14.0%)	166362/185750(14.4%)	165688/184625(14.9%)	164924/183432(15.5%)	164077/182247(16.0%)	163183/180999(16.5%)	162343/179827(17.1%)	161565/178701(17.6%)	160650/177345(18.2%)	159804/176095(18.7%)	158835/174554(19.5%)	157900/173331(20.0%)	156913/172009(20.6%)	155824/170593(21.2%)	154744/169177(21.8%)	153735/167704(22.5%)	152513/166189(23.2%)	151378/164706(23.8%)
PI82469	SPRING	B	346223	279194/335652(0.8%)	279032/335051(0.9%)	278924/334541(1.1%)	278753/334007(1.2%)	278545/333277(1.4%)	278282/332415(1.7%)	277998/331346(2.0%)	277710/330342(2.3%)	277385/329052(2.6%)	277009/327500(3.1%)	276670/325821(3.6%)	276320/324158(4.0%)	275863/322050(4.6%)	275367/319940(5.2%)	274803/317326(6.0%)	274288/314578(6.8%)	273690/311311(7.7%)	273019/307903(8.7%)	272437/304318(9.7%)	271840/301372(10.6%)	271088/299777(11.1%)	270277/298270(11.5%)	269531/296921(11.9%)	268772/295497(12.3%)	267849/294025(12.7%)	267032/292655(13.1%)	266098/291240(13.5%)	265105/289737(14.0%)	263813/287914(14.5%)	262671/286211(15.0%)	261392/284447(15.5%)	260154/282801(16.0%)	258863/281099(16.5%)	257417/279237(17.0%)	255973/277319(17.6%)	254509/275401(18.1%)	253128/273560(18.6%)	251495/271454(19.3%)	249978/269495(19.8%)	248338/267371(20.4%)	246526/265094(21.1%)	244652/262731(21.8%)	242696/260314(22.4%)	240741/257837(23.2%)	238524/255188(23.9%)	236222/252513(24.7%)
PI82469	SPRING	D	98192	87686/96049(0.3%)	87663/95993(0.3%)	87641/95942(0.4%)	87628/95897(0.4%)	87590/95805(0.5%)	87562/95702(0.6%)	87546/95605(0.7%)	87512/95475(0.8%)	87460/95345(1.0%)	87383/95183(1.1%)	87354/94996(1.3%)	87292/94746(1.6%)	87220/94437(1.9%)	87113/94149(2.2%)	87059/93923(2.4%)	86960/93534(2.8%)	86860/93208(3.1%)	86752/92754(3.6%)	86660/92215(4.1%)	86557/91675(4.7%)	86472/91438(4.9%)	86367/91242(5.1%)	86262/91085(5.3%)	86124/90925(5.5%)	85976/90753(5.6%)	85806/90528(5.9%)	85650/90331(6.1%)	85489/90143(6.3%)	85296/89921(6.5%)	85125/89718(6.7%)	84968/89534(6.9%)	84721/89255(7.1%)	84465/88940(7.5%)	84173/88598(7.8%)	83935/88317(8.1%)	83671/88011(8.4%)	83367/87676(8.8%)	83065/87320(9.1%)	82782/86989(9.5%)	82481/86644(9.8%)	82164/86262(10.2%)	81720/85693(10.8%)	81238/85132(11.3%)	80757/84606(11.9%)	80264/84071(12.4%)	79689/83429(13.0%)
PI185715	SPRING	A	223074	176509/216466(0.7%)	176424/216209(0.8%)	176346/215881(1.0%)	176267/215568(1.1%)	176151/215167(1.3%)	175902/214543(1.6%)	175745/213957(1.8%)	175552/213240(2.1%)	175299/212256(2.6%)	175106/211381(3.0%)	174869/210407(3.4%)	174601/209344(3.8%)	174308/208010(4.5%)	174032/206827(5.0%)	173698/205258(5.7%)	173440/203610(6.4%)	173130/201750(7.2%)	172729/199731(8.1%)	172287/197707(9.0%)	171928/195878(9.9%)	171562/194935(10.3%)	171135/193955(10.8%)	170724/193137(11.1%)	170249/192260(11.5%)	169843/191427(11.9%)	169383/190557(12.3%)	168857/189701(12.7%)	168286/188653(13.1%)	167704/187759(13.5%)	166891/186471(14.0%)	166195/185367(14.6%)	165483/184268(15.1%)	164791/183142(15.6%)	163987/182055(16.1%)	163280/181019(16.6%)	162426/179828(17.1%)	161645/178635(17.6%)	160614/177257(18.2%)	159757/176113(18.7%)	158715/174716(19.4%)	157706/173390(20.0%)	156761/172103(20.5%)	155821/170805(21.1%)	154558/169224(21.8%)	153352/167664(22.5%)	152073/166001(23.3%)
PI185715	SPRING	B	346223	280067/335804(0.7%)	279887/335222(0.9%)	279730/334648(1.0%)	279531/333960(1.2%)	279378/333289(1.4%)	279177/332286(1.7%)	278870/331240(2.0%)	278628/330153(2.3%)	278412/328883(2.7%)	278085/327487(3.1%)	277692/325901(3.5%)	277323/324268(4.0%)	276943/322364(4.6%)	276513/320493(5.1%)	275945/318046(5.8%)	275448/315414(6.5%)	274979/312449(7.4%)	274414/309338(8.3%)	273862/305790(9.3%)	273142/302468(10.3%)	272488/300513(10.8%)	271818/298959(11.3%)	270939/297347(11.8%)	270141/295803(12.2%)	269264/294364(12.6%)	268410/292880(13.1%)	267567/291511(13.5%)	266586/289911(13.9%)	265564/288196(14.4%)	264439/286569(14.9%)	263291/284941(15.4%)	262263/283491(15.8%)	260980/281751(16.3%)	259618/279871(16.8%)	258200/277965(17.4%)	256907/276145(17.9%)	255557/274288(18.4%)	254174/272459(19.0%)	252539/270404(19.5%)	250909/268386(20.1%)	249311/266344(20.7%)	247358/263970(21.4%)	245562/261730(22.0%)	243812/259474(22.7%)	241750/257040(23.4%)	239785/254724(24.1%)
PI185715	SPRING	D	98192	82963/95672(0.6%)	82924/95547(0.8%)	82904/95463(0.9%)	82871/95331(1.0%)	82833/95200(1.1%)	82808/95052(1.3%)	82748/94817(1.5%)	82690/94640(1.7%)	82632/94419(1.9%)	82506/94071(2.3%)	82433/93766(2.6%)	82356/93467(2.9%)	82248/93009(3.3%)	82168/92564(3.8%)	82092/92022(4.3%)	81942/91433(4.9%)	81859/90725(5.6%)	81645/89788(6.5%)	81293/88681(7.6%)	81033/87511(8.9%)	80866/87160(9.3%)	80705/86868(9.6%)	80526/86585(9.9%)	80380/86339(10.1%)	80176/86037(10.4%)	79927/85689(10.8%)	79727/85389(11.1%)	79549/85148(11.3%)	79346/84881(11.6%)	79086/84530(12.0%)	78821/84195(12.3%)	78501/83798(12.7%)	78207/83412(13.1%)	77892/83014(13.5%)	77641/82680(13.8%)	77274/82259(14.3%)	76875/81749(14.8%)	76581/81255(15.3%)	76164/80742(15.8%)	75764/80279(16.3%)	75361/79803(16.8%)	74913/79258(17.3%)	74367/78652(17.8%)	73865/78090(18.5%)	73355/77492(19.1%)	72781/76840(19.8%)
PI245368	SPRING	A	223074	178273/216455(0.7%)	178146/216069(0.9%)	178058/215692(1.0%)	177961/215256(1.2%)	177850/214754(1.5%)	177747/214305(1.7%)	177582/213713(1.9%)	177429/212954(2.2%)	177216/212052(2.6%)	177004/210915(3.1%)	176767/209869(3.6%)	176516/208795(4.1%)	176208/207667(4.6%)	175931/206461(5.1%)	175581/205123(5.7%)	175281/203522(6.4%)	174915/201815(7.2%)	174632/200188(7.9%)	174265/198251(8.8%)	173835/196351(9.7%)	173351/195209(10.2%)	172872/194314(10.6%)	172334/193308(11.1%)	171882/192525(11.4%)	171332/191666(11.8%)	170717/190716(12.2%)	170054/189671(12.7%)	169400/188654(13.1%)	168861/187781(13.5%)	168299/186818(14.0%)	167670/185811(14.4%)	166961/184809(14.9%)	166095/183611(15.4%)	165285/182529(15.9%)	164546/181483(16.3%)	163675/180208(16.9%)	162842/178975(17.5%)	161837/177666(18.0%)	160854/176335(18.6%)	159995/175235(19.1%)	159093/174033(19.7%)	158095/172719(20.3%)	157008/171205(20.9%)	155978/169906(21.5%)	154935/168600(22.1%)	153719/167091(22.8%)
PI245368	SPRING	B	346223	279667/335866(0.7%)	279579/335486(0.8%)	279411/334916(1.0%)	279243/334332(1.1%)	279035/333594(1.3%)	278848/332879(1.5%)	278613/331976(1.8%)	278354/330885(2.1%)	278075/329625(2.5%)	277737/328211(2.9%)	277352/326570(3.3%)	276955/324849(3.8%)	276544/322764(4.4%)	276110/320655(5.0%)	275600/318092(5.8%)	275150/315444(6.5%)	274557/312377(7.4%)	274012/309331(8.3%)	273356/306104(9.2%)	272642/303281(10.1%)	271872/301632(10.5%)	271130/300356(10.9%)	270355/298972(11.3%)	269441/297487(11.7%)	268479/295914(12.2%)	267577/294405(12.6%)	266659/292946(13.0%)	265677/291461(13.5%)	264520/289889(13.9%)	263367/288188(14.4%)	262246/286620(14.9%)	260998/284912(15.4%)	259742/283229(15.9%)	258405/281371(16.4%)	257123/279636(16.9%)	255687/277766(17.4%)	253973/275612(18.0%)	252452/273609(18.6%)	250839/271476(19.2%)	249289/269416(19.8%)	247599/267227(20.5%)	245790/265027(21.1%)	243796/262580(21.8%)	242053/260447(22.4%)	240155/258047(23.1%)	238223/255683(23.8%)
PI245368	SPRING	D	98192	87698/96010(0.3%)	87676/95918(0.4%)	87663/95865(0.5%)	87644/95792(0.5%)	87634/95721(0.6%)	87623/95604(0.7%)	87611/95519(0.8%)	87582/95389(0.9%)	87568/95274(1.0%)	87532/95137(1.2%)	87475/94963(1.4%)	87432/94721(1.6%)	87346/94480(1.8%)	87297/94200(2.1%)	87249/93934(2.4%)	87169/93553(2.8%)	87100/93131(3.2%)	87033/92788(3.6%)	86922/92304(4.0%)	86834/91859(4.5%)	86775/91745(4.6%)	86641/91557(4.8%)	86529/91404(5.0%)	86384/91159(5.2%)	86213/90945(5.4%)	86036/90732(5.7%)	85911/90548(5.8%)	85767/90364(6.0%)	85660/90162(6.2%)	85470/89930(6.5%)	85279/89703(6.7%)	85097/89472(6.9%)	84897/89231(7.2%)	84715/89007(7.4%)	84540/88798(7.6%)	84288/88486(7.9%)	83957/88097(8.3%)	83659/87747(8.7%)	83428/87433(9.0%)	83189/87144(9.3%)	82881/86734(9.7%)	82562/86348(10.1%)	82160/85893(10.6%)	81703/85358(11.1%)	81304/84916(11.6%)	80726/84273(12.2%)
PI166333	SPRING	A	223074	178117/216021(0.9%)	178018/215674(1.1%)	177905/215293(1.2%)	177781/214816(1.4%)	177628/214296(1.7%)	177443/213644(1.9%)	177245/212976(2.2%)	177019/212081(2.6%)	176800/211209(3.0%)	176526/210171(3.5%)	176188/208907(4.0%)	175869/207671(4.6%)	175586/206474(5.1%)	175362/205131(5.7%)	175055/203638(6.4%)	174612/201785(7.2%)	174271/200105(8.0%)	173903/198095(8.8%)	173429/195888(9.8%)	172930/193915(10.8%)	172449/192756(11.3%)	172057/191994(11.7%)	171620/191087(12.0%)	170921/190042(12.5%)	170258/189087(12.9%)	169685/188210(13.3%)	169000/187253(13.8%)	168396/186211(14.2%)	167827/185381(14.6%)	166988/184263(15.1%)	166319/183277(15.5%)	165632/182251(16.0%)	164718/181003(16.5%)	163843/179835(17.1%)	162930/178608(17.6%)	161981/177407(18.2%)	161219/176350(18.6%)	160331/175167(19.2%)	159371/173862(19.7%)	158315/172546(20.3%)	157040/170968(21.0%)	155921/169547(21.7%)	154720/167982(22.4%)	153431/166398(23.1%)	152079/164658(23.9%)	150750/163001(24.6%)
PI166333	SPRING	B	346223	280889/336237(0.6%)	280785/335773(0.7%)	280636/335232(0.9%)	280400/334500(1.1%)	280186/333795(1.3%)	279885/332789(1.6%)	279645/331782(1.8%)	279366/330566(2.2%)	279113/329370(2.5%)	278793/327956(2.9%)	278485/326404(3.4%)	278103/324722(3.9%)	277611/322813(4.4%)	277168/320767(5.0%)	276624/318369(5.7%)	276043/315690(6.4%)	275436/312827(7.3%)	274770/309520(8.2%)	274100/305992(9.2%)	273341/302708(10.2%)	272556/301165(10.7%)	271761/299767(11.1%)	270897/298310(11.5%)	270127/296971(11.9%)	269263/295560(12.3%)	268205/293890(12.8%)	267309/292547(13.2%)	266356/291064(13.6%)	265265/289480(14.1%)	264134/287881(14.5%)	262889/286177(15.0%)	261610/284429(15.5%)	260464/282932(15.9%)	259078/281160(16.4%)	257673/279371(17.0%)	256059/277313(17.6%)	254453/275272(18.1%)	252871/273221(18.7%)	251199/271142(19.3%)	249464/268999(19.9%)	247690/266714(20.6%)	245826/264412(21.3%)	243762/261863(22.0%)	241696/259385(22.7%)	239608/256861(23.4%)	237325/254094(24.2%)
PI166333	SPRING	D	98192	88297/96026(0.3%)	88289/95961(0.4%)	88272/95895(0.4%)	88240/95732(0.6%)	88232/95669(0.6%)	88201/95592(0.7%)	88185/95515(0.8%)	88168/95430(0.9%)	88129/95330(1.0%)	88064/95176(1.1%)	88019/95032(1.3%)	87975/94859(1.5%)	87937/94668(1.7%)	87881/94472(1.9%)	87811/94208(2.1%)	87732/93862(2.5%)	87619/93478(2.8%)	87511/92961(3.4%)	87399/92451(3.9%)	87300/91944(4.4%)	87244/91747(4.6%)	87159/91556(4.8%)	87088/91427(5.0%)	86946/91225(5.2%)	86848/91092(5.3%)	86743/90941(5.4%)	86623/90731(5.6%)	86460/90547(5.9%)	86305/90365(6.0%)	86168/90151(6.2%)	85998/89938(6.5%)	85809/89706(6.7%)	85642/89511(6.9%)	85465/89268(7.2%)	85266/89025(7.4%)	85034/88747(7.7%)	84802/88485(8.0%)	84547/88195(8.2%)	84213/87833(8.6%)	83877/87444(9.0%)	83508/87042(9.4%)	83199/86683(9.8%)	82776/86183(10.2%)	82414/85780(10.7%)	81969/85276(11.1%)	81456/84653(11.8%)
PI166180	SPRING	A	223074	188023/216599(0.6%)	187910/216236(0.8%)	187822/215933(0.9%)	187715/215535(1.1%)	187559/215090(1.3%)	187410/214567(1.5%)	187287/214001(1.8%)	187110/213327(2.1%)	186907/212640(2.4%)	186767/212002(2.7%)	186568/211156(3.1%)	186332/210257(3.4%)	186131/209354(3.8%)	185864/208278(4.3%)	185525/206856(5.0%)	185251/205334(5.6%)	184914/203741(6.3%)	184660/201928(7.1%)	184364/200079(8.0%)	183953/198363(8.8%)	183556/197458(9.2%)	183159/196641(9.6%)	182761/195824(9.9%)	182402/195193(10.2%)	181975/194448(10.6%)	181593/193781(10.9%)	181143/193030(11.2%)	180616/192268(11.5%)	180082/191478(11.9%)	179369/190507(12.3%)	178765/189601(12.7%)	178071/188631(13.2%)	177482/187827(13.5%)	176685/186798(14.0%)	175880/185724(14.5%)	175091/184701(14.9%)	174242/183640(15.4%)	173491/182691(15.8%)	172730/181771(16.2%)	171728/180561(16.7%)	170887/179460(17.2%)	170013/178351(17.7%)	169021/177127(18.3%)	167955/175835(18.9%)	166828/174514(19.5%)	165661/173182(20.1%)
PI166180	SPRING	B	346223	289728/336212(0.6%)	289603/335791(0.7%)	289453/335298(0.8%)	289311/334759(1.0%)	289151/334155(1.2%)	288966/333493(1.4%)	288745/332655(1.6%)	288532/331779(1.9%)	288253/330799(2.1%)	288017/329650(2.5%)	287704/328365(2.8%)	287373/326770(3.3%)	286891/324805(3.8%)	286470/322954(4.4%)	285964/320864(4.9%)	285452/318727(5.6%)	284876/316158(6.3%)	284282/313394(7.1%)	283651/310220(8.0%)	282997/307243(8.9%)	282449/305840(9.3%)	281736/304506(9.7%)	281081/303327(10.1%)	280324/301979(10.5%)	279549/300712(10.8%)	278573/299313(11.2%)	277702/297985(11.6%)	276730/296515(12.0%)	275796/295086(12.4%)	274948/293865(12.8%)	273924/292406(13.2%)	272880/290979(13.6%)	271722/289359(14.1%)	270594/287799(14.5%)	269146/285865(15.1%)	267721/284037(15.6%)	266381/282246(16.1%)	264947/280296(16.7%)	263442/278411(17.3%)	261928/276538(17.8%)	260308/274530(18.4%)	258715/272550(18.9%)	257174/270667(19.5%)	255483/268535(20.1%)	253678/266330(20.7%)	251627/263898(21.4%)
PI166180	SPRING	D	98192	87713/95782(0.5%)	87708/95706(0.6%)	87682/95643(0.7%)	87661/95575(0.7%)	87625/95496(0.8%)	87571/95379(0.9%)	87547/95255(1.1%)	87511/95107(1.2%)	87485/94973(1.3%)	87406/94764(1.6%)	87366/94563(1.8%)	87330/94302(2.0%)	87264/94041(2.3%)	87225/93759(2.6%)	87160/93559(2.8%)	87079/93096(3.2%)	86985/92686(3.7%)	86910/92225(4.1%)	86798/91714(4.6%)	86701/91250(5.1%)	86612/91050(5.3%)	86473/90867(5.5%)	86331/90687(5.7%)	86167/90495(5.9%)	86028/90323(6.1%)	85811/90054(6.3%)	85592/89777(6.6%)	85406/89528(6.9%)	85248/89337(7.1%)	85055/89091(7.3%)	84854/88827(7.6%)	84680/88611(7.8%)	84428/88238(8.2%)	84249/88012(8.4%)	84044/87748(8.7%)	83810/87463(9.0%)	83495/87114(9.3%)	83298/86871(9.6%)	82982/86513(9.9%)	82661/86155(10.3%)	82304/85769(10.7%)	81713/85128(11.3%)	81336/84726(11.7%)	80836/84189(12.3%)	80392/83694(12.8%)	79938/83175(13.3%)
PI177943	SPRING	A	223074	186627/216697(0.6%)	186547/216452(0.7%)	186453/216202(0.8%)	186363/215861(1.0%)	186215/215435(1.2%)	186050/214915(1.4%)	185877/214289(1.7%)	185691/213626(2.0%)	185527/212876(2.3%)	185393/212175(2.6%)	185190/211380(3.0%)	184996/210559(3.3%)	184736/209504(3.8%)	184444/208366(4.3%)	184179/207080(4.9%)	183895/205680(5.5%)	183576/203908(6.3%)	183245/202027(7.1%)	182867/200070(8.0%)	182463/198218(8.8%)	182042/197399(9.2%)	181644/196777(9.5%)	181174/195988(9.9%)	180756/195316(10.2%)	180165/194474(10.5%)	179672/193782(10.8%)	179057/192897(11.2%)	178331/191931(11.7%)	177729/191085(12.0%)	177131/190328(12.4%)	176424/189339(12.8%)	175694/188328(13.3%)	175039/187411(13.7%)	174217/186370(14.2%)	173427/185352(14.6%)	172590/184249(15.1%)	171745/183121(15.6%)	170927/182068(16.1%)	170053/180915(16.6%)	169195/179788(17.1%)	168266/178590(17.6%)	167259/177355(18.2%)	166153/176007(18.8%)	165073/174751(19.3%)	164017/173511(19.9%)	162814/172143(20.5%)
PI177943	SPRING	B	346223	283457/335612(0.8%)	283329/335223(0.9%)	283163/334753(1.0%)	283000/334166(1.2%)	282836/333469(1.4%)	282616/332625(1.6%)	282405/331743(1.9%)	282130/330645(2.2%)	281864/329373(2.5%)	281515/327892(3.0%)	281210/326338(3.4%)	280881/324836(3.8%)	280519/323067(4.3%)	280121/320891(4.9%)	279600/318268(5.7%)	279151/315889(6.4%)	278663/313296(7.1%)	278010/310106(8.0%)	277404/306708(9.0%)	276819/303796(9.9%)	276236/302257(10.4%)	275530/300908(10.8%)	274755/299475(11.2%)	273926/298111(11.6%)	273026/296714(12.0%)	272116/295279(12.4%)	271228/293794(12.8%)	270273/292357(13.2%)	269218/290826(13.7%)	268207/289296(14.1%)	267103/287659(14.6%)	265970/286094(15.0%)	264883/284583(15.5%)	263631/282908(16.0%)	262311/281175(16.4%)	260963/279325(17.0%)	259711/277630(17.5%)	258291/275774(18.0%)	256958/274043(18.5%)	255477/272100(19.1%)	254008/270145(19.6%)	252369/268085(20.2%)	250564/265869(20.9%)	248757/263661(21.5%)	246903/261505(22.1%)	244966/259164(22.8%)
PI177943	SPRING	D	98192	84732/95706(0.6%)	84712/95634(0.7%)	84660/95532(0.8%)	84616/95438(0.9%)	84578/95304(1.0%)	84515/95159(1.1%)	84478/94948(1.4%)	84420/94750(1.6%)	84335/94490(1.8%)	84293/94279(2.0%)	84233/94001(2.3%)	84181/93744(2.6%)	84109/93393(2.9%)	84042/93026(3.3%)	83951/92611(3.7%)	83859/92168(4.2%)	83740/91628(4.7%)	83589/90693(5.6%)	83370/89776(6.6%)	83129/88534(7.9%)	83000/88224(8.2%)	82883/87998(8.5%)	82708/87752(8.7%)	82563/87500(9.0%)	82370/87243(9.2%)	82204/87022(9.4%)	81991/86725(9.7%)	81778/86443(10.0%)	81555/86158(10.3%)	81285/85836(10.6%)	81007/85469(11.0%)	80756/85152(11.3%)	80480/84796(11.7%)	80239/84473(12.0%)	79964/84129(12.4%)	79655/83765(12.7%)	79316/83355(13.2%)	78960/82880(13.6%)	78628/82491(14.0%)	78264/82052(14.5%)	77685/81376(15.2%)	77211/80817(15.7%)	76747/80275(16.3%)	76242/79694(16.9%)	75735/79118(17.4%)	75124/78356(18.2%)
PI192001	SPRING	A	223074	185238/216566(0.7%)	185174/216305(0.8%)	185104/216052(0.9%)	185046/215761(1.0%)	184935/215370(1.2%)	184837/214938(1.4%)	184715/214464(1.6%)	184571/213922(1.8%)	184412/213260(2.1%)	184244/212477(2.5%)	184065/211513(2.9%)	183845/210511(3.3%)	183602/209354(3.8%)	183347/208189(4.4%)	183069/206955(4.9%)	182673/205463(5.6%)	182260/203677(6.4%)	181831/201670(7.3%)	181382/199747(8.1%)	180970/197945(9.0%)	180557/197018(9.4%)	180138/196245(9.7%)	179809/195567(10.0%)	179298/194717(10.4%)	178781/193894(10.8%)	178302/193124(11.1%)	177781/192320(11.5%)	177090/191356(11.9%)	176574/190537(12.3%)	175920/189604(12.7%)	175360/188842(13.1%)	174747/187980(13.4%)	174092/187110(13.8%)	173363/186141(14.3%)	172393/184912(14.8%)	171483/183788(15.3%)	170631/182752(15.8%)	169843/181771(16.2%)	168862/180524(16.8%)	167836/179222(17.3%)	166721/177821(18.0%)	165566/176358(18.6%)	164420/174964(19.3%)	163254/173573(19.9%)	161963/172034(20.5%)	160585/170385(21.3%)
PI192001	SPRING	B	346223	281676/335904(0.7%)	281518/335420(0.8%)	281366/334906(1.0%)	281161/334301(1.1%)	280896/333541(1.3%)	280667/332759(1.6%)	280364/331819(1.8%)	280090/330781(2.1%)	279835/329566(2.5%)	279479/328235(2.8%)	279111/326714(3.3%)	278734/325120(3.7%)	278240/323261(4.3%)	277757/321007(4.9%)	277249/318669(5.6%)	276771/316080(6.3%)	276241/313352(7.1%)	275563/309836(8.1%)	274852/306227(9.1%)	274064/302881(10.2%)	273347/301258(10.7%)	272549/299834(11.1%)	271778/298366(11.5%)	271009/297034(11.9%)	270137/295700(12.3%)	269310/294353(12.6%)	268475/293002(13.0%)	267554/291667(13.4%)	266415/289969(13.9%)	265341/288454(14.4%)	264327/286931(14.8%)	263216/285374(15.2%)	262173/283799(15.7%)	261000/282154(16.2%)	259745/280531(16.6%)	258496/278805(17.1%)	257070/277055(17.6%)	255575/275128(18.2%)	253975/273068(18.8%)	252389/271060(19.4%)	250842/269127(19.9%)	249079/266951(20.5%)	247391/264875(21.2%)	245565/262633(21.8%)	243590/260298(22.5%)	241568/257891(23.2%)
PI192001	SPRING	D	98192	86491/96093(0.2%)	86476/96038(0.3%)	86471/95988(0.3%)	86461/95897(0.4%)	86437/95777(0.5%)	86423/95666(0.6%)	86401/95542(0.8%)	86363/95398(0.9%)	86340/95247(1.1%)	86317/95113(1.2%)	86290/94974(1.3%)	86265/94743(1.6%)	86231/94550(1.8%)	86195/94285(2.0%)	86152/93987(2.3%)	86064/93603(2.7%)	85978/93058(3.3%)	85898/92542(3.8%)	85819/91804(4.5%)	85663/91193(5.2%)	85541/91006(5.4%)	85404/90775(5.6%)	85261/90549(5.9%)	85099/90277(6.1%)	84913/90033(6.4%)	84714/89776(6.6%)	84512/89508(6.9%)	84304/89155(7.3%)	84089/88851(7.5%)	83895/88580(7.8%)	83634/88247(8.2%)	83354/87887(8.6%)	83157/87616(8.8%)	82929/87309(9.1%)	82707/87044(9.4%)	82401/86666(9.8%)	82158/86346(10.1%)	81889/86010(10.5%)	81624/85680(10.8%)	81260/85256(11.2%)	80921/84850(11.6%)	80562/84434(12.1%)	80073/83876(12.6%)	79719/83445(13.1%)	79271/82915(13.6%)	78801/82356(14.2%)
PI153785	SPRING	A	223074	180860/216651(0.6%)	180783/216288(0.8%)	180649/215933(0.9%)	180547/215465(1.1%)	180419/215019(1.3%)	180292/214523(1.6%)	180112/213838(1.9%)	179946/213167(2.2%)	179800/212462(2.5%)	179652/211688(2.8%)	179377/210689(3.2%)	179184/209707(3.7%)	178919/208560(4.2%)	178705/207375(4.7%)	178436/205848(5.4%)	178085/204063(6.2%)	177710/202249(7.0%)	177343/200346(7.8%)	177020/198346(8.7%)	176679/196552(9.6%)	176237/195432(10.1%)	175764/194542(10.5%)	175308/193790(10.8%)	174727/192854(11.3%)	174293/192103(11.6%)	173777/191329(11.9%)	173110/190330(12.4%)	172462/189375(12.8%)	171889/188565(13.2%)	171242/187668(13.6%)	170627/186776(14.0%)	169947/185855(14.4%)	169242/184695(14.9%)	168478/183711(15.4%)	167791/182773(15.8%)	166893/181567(16.3%)	165937/180317(16.9%)	165101/179191(17.4%)	164299/178059(17.9%)	163337/176808(18.4%)	162448/175620(19.0%)	161520/174472(19.5%)	160420/173168(20.0%)	159240/171702(20.7%)	157794/169979(21.5%)	156529/168418(22.2%)
PI153785	SPRING	B	346223	279459/335959(0.7%)	279308/335465(0.8%)	279140/334982(0.9%)	278989/334409(1.1%)	278772/333706(1.3%)	278560/332977(1.5%)	278332/332093(1.8%)	278102/331076(2.0%)	277792/329844(2.4%)	277431/328461(2.8%)	277102/326996(3.2%)	276757/325286(3.7%)	276358/323268(4.3%)	275960/321083(4.9%)	275485/318886(5.5%)	274949/316277(6.3%)	274287/313289(7.1%)	273615/310128(8.0%)	273007/306677(9.0%)	272380/303581(10.0%)	271757/301926(10.5%)	271074/300564(10.9%)	270306/299091(11.3%)	269346/297546(11.7%)	268476/296156(12.1%)	267537/294694(12.5%)	266415/293014(13.0%)	265432/291513(13.5%)	264154/289669(14.0%)	263047/288030(14.5%)	262000/286465(14.9%)	260833/284779(15.4%)	259627/283058(15.9%)	258425/281344(16.4%)	257117/279518(16.9%)	256022/277899(17.4%)	254687/276021(17.9%)	253193/273996(18.5%)	251767/271990(19.1%)	250108/269802(19.7%)	248382/267545(20.4%)	246537/265156(21.1%)	244708/262781(21.7%)	242562/260119(22.5%)	240559/257616(23.2%)	238461/255012(24.0%)
PI153785	SPRING	D	98192	86754/96010(0.3%)	86735/95935(0.4%)	86722/95852(0.5%)	86708/95791(0.5%)	86665/95689(0.6%)	86639/95579(0.7%)	86617/95475(0.8%)	86590/95319(1.0%)	86551/95164(1.2%)	86523/95027(1.3%)	86477/94815(1.5%)	86427/94638(1.7%)	86405/94477(1.9%)	86332/94228(2.1%)	86255/93920(2.4%)	86175/93616(2.7%)	86133/93327(3.0%)	86033/92809(3.5%)	85966/92281(4.1%)	85872/91902(4.5%)	85780/91688(4.7%)	85698/91506(4.9%)	85571/91313(5.1%)	85464/91127(5.3%)	85359/90977(5.4%)	85226/90789(5.6%)	85115/90633(5.8%)	84982/90457(5.9%)	84847/90273(6.1%)	84681/90063(6.3%)	84477/89798(6.6%)	84277/89530(6.9%)	84082/89266(7.1%)	83865/88974(7.5%)	83640/88677(7.8%)	83365/88309(8.1%)	83119/87978(8.4%)	82863/87664(8.8%)	82608/87318(9.1%)	82290/86895(9.5%)	81957/86465(10.0%)	81478/85860(10.6%)	81047/85381(11.1%)	80674/84877(11.6%)	80265/84380(12.1%)	79755/83781(12.7%)
Marquis	SPRING	A	223074	194565/216939(0.5%)	194515/216765(0.6%)	194450/216583(0.6%)	194358/216377(0.7%)	194245/216082(0.9%)	194113/215638(1.1%)	194006/215245(1.2%)	193841/214609(1.5%)	193695/214087(1.8%)	193568/213453(2.0%)	193412/212727(2.4%)	193274/212040(2.7%)	193090/211316(3.0%)	192923/210375(3.4%)	192745/209374(3.9%)	192544/208177(4.4%)	192356/206894(4.9%)	192116/205435(5.6%)	191746/203524(6.4%)	191448/201792(7.3%)	191075/201040(7.6%)	190712/200313(7.9%)	190318/199632(8.2%)	189933/199040(8.5%)	189529/198443(8.8%)	189100/197810(9.0%)	188683/197143(9.3%)	188212/196480(9.7%)	187710/195836(9.9%)	187174/195173(10.2%)	186570/194401(10.6%)	185995/193659(10.9%)	185394/192883(11.2%)	184795/192151(11.6%)	184172/191357(11.9%)	183569/190609(12.3%)	182883/189732(12.7%)	182176/188834(13.1%)	181433/187934(13.5%)	180544/186895(13.9%)	179727/185952(14.3%)	178837/184886(14.8%)	177900/183738(15.3%)	176924/182601(15.8%)	175847/181361(16.4%)	174827/180213(16.9%)
Marquis	SPRING	B	346223	303228/336383(0.5%)	303108/336089(0.6%)	302975/335721(0.7%)	302821/335318(0.8%)	302661/334803(1.0%)	302488/334248(1.1%)	302312/333570(1.3%)	302124/332777(1.6%)	301897/331926(1.8%)	301669/330870(2.1%)	301426/329801(2.4%)	301093/328501(2.8%)	300727/327060(3.2%)	300369/325296(3.7%)	299949/323476(4.2%)	299530/321518(4.8%)	299050/319121(5.5%)	298462/316180(6.3%)	297925/313101(7.2%)	297271/309899(8.1%)	296651/308481(8.6%)	295975/307381(8.9%)	295287/306272(9.2%)	294476/305112(9.6%)	293669/303926(9.9%)	292765/302704(10.2%)	291766/301409(10.6%)	290763/300081(11.0%)	289804/298842(11.4%)	288805/297616(11.7%)	287644/296225(12.1%)	286502/294753(12.5%)	285321/293329(12.9%)	284211/291948(13.3%)	283180/290652(13.7%)	281957/289174(14.1%)	280644/287650(14.6%)	278977/285733(15.1%)	277528/284020(15.6%)	275978/282322(16.1%)	274468/280652(16.6%)	272814/278801(17.1%)	270998/276791(17.7%)	269020/274645(18.3%)	267115/272562(18.9%)	265141/270429(19.5%)
Marquis	SPRING	D	98192	90279/95948(0.4%)	90267/95906(0.4%)	90247/95867(0.4%)	90216/95771(0.5%)	90185/95659(0.7%)	90176/95603(0.7%)	90139/95487(0.8%)	90072/95315(1.0%)	90029/95185(1.1%)	90016/95054(1.3%)	89969/94889(1.4%)	89942/94682(1.6%)	89888/94504(1.8%)	89855/94356(2.0%)	89821/94068(2.2%)	89770/93770(2.5%)	89721/93514(2.8%)	89653/93232(3.1%)	89592/92778(3.6%)	89535/92357(4.0%)	89438/92147(4.2%)	89258/91856(4.5%)	89188/91708(4.7%)	89085/91546(4.8%)	89007/91407(5.0%)	88891/91258(5.1%)	88730/91056(5.3%)	88513/90815(5.6%)	88322/90584(5.8%)	88188/90407(6.0%)	88040/90220(6.2%)	87811/89949(6.5%)	87567/89672(6.7%)	87384/89424(7.0%)	87162/89168(7.2%)	86879/88858(7.6%)	86664/88574(7.9%)	86358/88229(8.2%)	86041/87884(8.5%)	85754/87551(8.9%)	85288/87032(9.4%)	84934/86644(9.8%)	84564/86246(10.2%)	84161/85814(10.6%)	83589/85205(11.2%)	83064/84652(11.8%)
Neepawa	SPRING	A	223074	195825/216988(0.5%)	195718/216716(0.6%)	195642/216493(0.7%)	195555/216233(0.8%)	195432/215859(1.0%)	195294/215401(1.2%)	195205/215054(1.3%)	195045/214545(1.6%)	194896/213923(1.8%)	194722/213179(2.1%)	194587/212505(2.5%)	194424/211789(2.8%)	194164/210900(3.2%)	193982/210029(3.6%)	193702/209060(4.0%)	193411/207831(4.5%)	193136/206496(5.1%)	192873/204999(5.8%)	192563/203371(6.5%)	192212/201863(7.2%)	191907/201248(7.5%)	191576/200666(7.8%)	191129/199991(8.1%)	190602/199207(8.4%)	190181/198477(8.7%)	189764/197899(9.0%)	189310/197280(9.3%)	188729/196508(9.6%)	188146/195800(9.9%)	187566/195060(10.3%)	186984/194298(10.6%)	186456/193603(10.9%)	185750/192678(11.3%)	185078/191791(11.7%)	184283/190800(12.2%)	183504/189881(12.6%)	182688/188936(13.0%)	181878/187938(13.4%)	180921/186786(14.0%)	179988/185737(14.4%)	179172/184817(14.9%)	178272/183801(15.3%)	177213/182582(15.9%)	176247/181352(16.4%)	175152/180050(17.0%)	174094/178746(17.6%)
Neepawa	SPRING	B	346223	296888/335912(0.7%)	296756/335470(0.8%)	296589/334936(1.0%)	296401/334453(1.1%)	296178/333714(1.3%)	295931/332991(1.5%)	295721/332267(1.7%)	295497/331323(2.0%)	295162/330154(2.3%)	294873/329034(2.7%)	294454/327624(3.0%)	294079/326285(3.4%)	293709/324774(3.9%)	293229/322933(4.4%)	292899/321315(4.9%)	292471/319234(5.4%)	291945/316952(6.1%)	291369/314423(6.8%)	290791/311680(7.6%)	290216/309151(8.4%)	289470/307646(8.8%)	288743/306209(9.2%)	288096/305106(9.5%)	287416/304091(9.9%)	286766/303020(10.2%)	286055/301926(10.5%)	285222/300716(10.8%)	284362/299440(11.2%)	283511/298208(11.5%)	282428/296788(11.9%)	281396/295446(12.3%)	280319/294107(12.7%)	279149/292622(13.1%)	278018/291126(13.6%)	276865/289719(14.0%)	275672/288188(14.4%)	274173/286375(14.9%)	272851/284799(15.4%)	271582/283312(15.8%)	270068/281559(16.3%)	268719/279897(16.8%)	267194/278152(17.3%)	265643/276257(17.9%)	263823/274152(18.5%)	262128/272120(19.0%)	260206/269882(19.7%)
Neepawa	SPRING	D	98192	89587/95979(0.3%)	89571/95909(0.4%)	89560/95859(0.5%)	89550/95735(0.6%)	89535/95653(0.7%)	89517/95562(0.7%)	89494/95450(0.9%)	89476/95335(1.0%)	89437/95196(1.1%)	89404/95082(1.2%)	89350/94907(1.4%)	89298/94651(1.7%)	89253/94448(1.9%)	89220/94253(2.1%)	89145/93998(2.3%)	89108/93717(2.6%)	89039/93333(3.0%)	88986/92891(3.5%)	88938/92469(3.9%)	88845/91937(4.4%)	88758/91763(4.6%)	88689/91629(4.8%)	88564/91438(4.9%)	88456/91271(5.1%)	88346/91066(5.3%)	88214/90834(5.6%)	88104/90667(5.7%)	87995/90517(5.9%)	87852/90283(6.1%)	87633/89997(6.4%)	87464/89737(6.7%)	87330/89552(6.9%)	87107/89282(7.1%)	86872/88996(7.4%)	86681/88718(7.7%)	86473/88477(8.0%)	86245/88213(8.2%)	85891/87824(8.6%)	85559/87436(9.0%)	85151/86989(9.5%)	84855/86654(9.8%)	84473/86218(10.2%)	84122/85820(10.6%)	83668/85309(11.2%)	83263/84860(11.6%)	82717/84272(12.1%)
AC_Barrie	SPRING	A	223074	196729/217114(0.4%)	196665/216912(0.5%)	196583/216632(0.6%)	196498/216385(0.7%)	196401/216099(0.9%)	196232/215685(1.0%)	196096/215243(1.2%)	195988/214805(1.4%)	195887/214253(1.7%)	195762/213570(2.0%)	195564/212836(2.3%)	195389/212120(2.6%)	195203/211281(3.0%)	194989/210350(3.4%)	194743/209398(3.8%)	194518/208324(4.3%)	194313/207159(4.8%)	194113/205850(5.4%)	193795/204132(6.2%)	193542/202751(6.8%)	193218/202131(7.1%)	192829/201522(7.4%)	192438/200926(7.6%)	192110/200393(7.9%)	191692/199773(8.2%)	191268/199146(8.4%)	190803/198556(8.7%)	190353/197961(9.0%)	189858/197336(9.3%)	189382/196722(9.5%)	188897/196100(9.8%)	188399/195421(10.1%)	187725/194577(10.5%)	187060/193757(10.8%)	186324/192838(11.3%)	185577/191951(11.7%)	184812/191090(12.0%)	184212/190376(12.4%)	183408/189402(12.8%)	182575/188362(13.3%)	181690/187327(13.7%)	180792/186165(14.2%)	179759/184964(14.8%)	178721/183762(15.3%)	177515/182376(15.9%)	176458/181181(16.5%)
AC_Barrie	SPRING	B	346223	289583/335967(0.7%)	289457/335537(0.8%)	289294/335031(0.9%)	289124/334478(1.1%)	288955/333901(1.2%)	288804/333139(1.5%)	288616/332367(1.7%)	288413/331494(1.9%)	288188/330447(2.2%)	287852/329284(2.6%)	287538/327887(2.9%)	287247/326285(3.4%)	286864/324662(3.9%)	286363/322629(4.5%)	285870/320390(5.1%)	285411/318035(5.8%)	284966/315760(6.4%)	284492/312836(7.3%)	283946/310119(8.1%)	283319/307502(8.8%)	282685/306016(9.3%)	282104/304800(9.6%)	281329/303525(10.0%)	280626/302371(10.3%)	279931/301176(10.7%)	279158/299958(11.0%)	278255/298550(11.4%)	277232/297148(11.8%)	276340/295839(12.2%)	275456/294574(12.6%)	274501/293226(13.0%)	273518/291831(13.4%)	272457/290394(13.8%)	271367/288933(14.2%)	270064/287255(14.7%)	268819/285600(15.2%)	267548/284014(15.6%)	266291/282289(16.1%)	265055/280796(16.6%)	263717/279145(17.0%)	262268/277397(17.5%)	260721/275466(18.1%)	259213/273562(18.6%)	257556/271521(19.2%)	255824/269495(19.8%)	253824/267152(20.5%)
AC_Barrie	SPRING	D	98192	88027/95828(0.5%)	88001/95762(0.6%)	87968/95677(0.6%)	87954/95566(0.7%)	87949/95401(0.9%)	87926/95236(1.1%)	87897/95073(1.2%)	87881/94875(1.4%)	87840/94711(1.6%)	87800/94486(1.8%)	87746/94305(2.0%)	87713/94080(2.3%)	87666/93859(2.5%)	87618/93609(2.7%)	87552/93314(3.0%)	87450/92958(3.4%)	87369/92429(3.9%)	87285/91876(4.5%)	87117/91185(5.1%)	86975/90350(6.0%)	86848/90082(6.3%)	86745/89887(6.5%)	86618/89688(6.7%)	86402/89401(7.0%)	86270/89195(7.2%)	86124/88987(7.4%)	85973/88772(7.7%)	85784/88515(7.9%)	85599/88275(8.2%)	85319/87948(8.5%)	85041/87624(8.8%)	84854/87388(9.1%)	84582/87062(9.4%)	84385/86822(9.6%)	84114/86498(10.0%)	83893/86208(10.3%)	83560/85807(10.7%)	83230/85426(11.0%)	82894/85040(11.4%)	82521/84599(11.9%)	82126/84150(12.3%)	81734/83675(12.8%)	81250/83121(13.4%)	80813/82631(13.9%)	80307/82076(14.5%)	79801/81509(15.0%)
[truncated: 20 more columns]
