# Supplementary material for: A haplotype map of allohexaploid wheat reveals distinct patterns of selection on homoeologous genomes
Source: Genome Biol. 2015 Feb 26;16(1):48. doi: 10.1186/s13059-015-0606-4 (PMC4389885; doi:10.1186/s13059-015-0606-4)
Supplement: Additional file 5: Table S13. — The results of disease-resistance phenotyping performed for GWAS. [file 13059_2015_606_MOESM5_ESM.xlsx]

## Sheet: Phenotypes
Table S13. Disease resistance phenotyping for GWAS.
PBI No.	Country of origin	Stripe rust resistance					Leaf rust resistance			Stem rust resistance
		2006	2006	2007	2007	Mean	2006	2007	Mean	2006	2007	Mean
1007	India	6	2		3	3.66667	4.5	6	5.25	5		5
1030	Morocco	5	5.5			5.25	5		5	2.5		2.5
1035	Morocco	4	4		2	3.33333	4.5	6	5.25	4	2	3
1036	Morocco	4	3		6	4.33333	3		3	5	5	5
1037	Morocco	7	7.5		8	7.5	3		3	7		7
1071	Iran	3	3		2	2.66667	4	4	4	4	4	4
1075	Iran	5	5		4	4.66667	5	6	5.5	6	5.5	5.75
1088	Iran	3	2		2	2.33333	5	6	5.5	7		7
1094	Iran	2	2		2	2	3	3	3	7	7	7
1098	Iran	3	3		3	3	4.5	3.5	4	6	6	6
1105	Portugal	4	4		3	3.66667	4	3	3.5	3	2	2.5
1113	Portugal	6	6		4.5	5.5	4	6.5	5.25	5	3	4
1141	Turkey	8.5	8		9	8.5		4	4	4.5	5	4.75
1156	Bulgaria	3	3		1	2.33333	2	2	2	7	3.5	5.25
1163	Greece	4	4		3	3.66667	6	7	6.5	5.5	6.5	6
1189	Unknown	4	4		2	3.33333	3	3	3	2	4	3
74	Greece	4	3		3	3.33333	3.5	5	4.25	5.5	4	4.75
89	Greece	7	6		7	6.66667	2	5	3.5	4	4	4
91	Greece	5	5		3	4.33333	3	7	5	6	5.5	5.75
333	Tunisia	5.5	4		6.5	5.33333	4	5	4.5	4.5	3	3.75
418	Unknown	4	2		2	2.66667	1	1	1	2	2	2
472	Afganistan	7	6.5		3	5.5	2	2	2	7	3	5
474	Afganistan	6	4		4	4.66667	4	4	4	6.5	5	5.75
505	Australia	7	7		7	7	2	3	2.5	5.5	5	5.25
506	Australia	2	2		2	2	3	2	2.5	3	4	3.5
542	Myanmar	4	4		3	3.66667	3	6	4.5	7	6	6.5
549	Unknown	7.5	6		7	6.83333	4	4	4		2	2
551	Unknown	7.5	7		8	7.5	2		2	4	3	3.5
555	USSR	4	3		2	3	7	7	7	3	4	3.5
568	China	4	4		3	3.66667	5.5	2	3.75	5	7	6
570	China	5	6		6	5.66667	1	2	1.5	5	6	5.5
571	China	6.5	5		8	6.5	2	3	2.5	7	5.5	6.25
589	China	4	4		4	4	2	1	1.5	7	6	6.5
619	China	8	6		9	7.66667	5	4	4.5	6	5.5	5.75
632	China	6	3		2	3.66667	4.5	3	3.75	8	6	7
639	China	4	2		3	3	2	2	2	5	6.5	5.75
678	France	2	2		2	2	2	2	2	6	2	4
692	France	2	2		2	2	2	3	2.5	8	7.5	7.75
707	Hungary	4	3		3	3.33333	4	4.5	4.25	5	7.5	6.25
711	Unknown	3	4		2	3	4.5	6.5	5.5	6	6	6
723	India	7	7		8	7.33333	3.5		3.5	6		6
728	India	7	7		7	7	4	4	4	7	5	6
762	India	5	5		5	5	3	6	4.5	6	5.5	5.75
763	India	3	4		3	3.33333	5	7	6	7	6.5	6.75
765	India	4	4		3	3.66667	8	9	8.5	7	7.5	7.25
789	Italy	3	2		2	2.33333	6	5	5.5	6.5	3	4.75
792	Italy	2	2		2	2	4	4	4	7.5	7	7.25
839	Iran	3	2		2	2.33333	8	8	8	8	6	7
841	Iran	8	8		9	8.33333					4	4
866	Portugal	3	3		3	3	2.5	2	2.25	6	6	6
870	Portugal	4	4		2	3.33333	3	4	3.5	3	7	5
871	Portugal	7	7		4	6	3	2	2.5	7	5	6
873	Portugal	2	2		2	2	2	2	2	3	6	4.5
880	Portugal	1	2		2	1.66667	3	4	3.5	5.5	7.5	6.5
910	Italy	3	3		2	2.66667	2	4	3	5	5	5
923	Kazakhstan	5	5.5		3	4.5	7	5	6		7	7
939	Spain	3	2		2	2.33333	4	2	3	7	6	6.5
967	India	5.5	4		3	4.16667	7	8	7.5	7	7	7
969	India	4	3.5		3	3.5	6	6	6	5	7	6
997	India	2	2		2	2	6	8	7	5	4	4.5
1002	India	6.5	6		7.5	6.66667	3		3	6	3	4.5
1052	Spain	2	2		2	2	5	4.5	4.75	7	6.5	6.75
1053	Spain	2	2		2	2	4	4	4	7	7	7
1074	Iran	2	2		2	2	6	5	5.5	3	2	2.5
1087	Iran	8.5	8		7.5	8	4.5		4.5	7	4	5.5
1097	Iran	2	2		2	2	4.5	4	4.25	2	2.5	2.25
1136	Spain	2	2		2	2	6	7	6.5	8	6	7
151	Greece	3	3		2	2.66667	3	4	3.5	4	4	4
186	Morocco	6	5		6	5.66667	2	5	3.5	3	3	3
219	Iran	3	3		3	3	3	3	3	6.5	6	6.25
218	Iran	5.5	5.5		2	4.33333	4.5	4	4.25	4	2	3
417	Unknown	8.5	8		5	7.16667	5	4	4.5	2	3	2.5
460	Unknown	2	2		2	2	3	2	2.5	3	7.5	5.25
503	Australia	7.5	6.5		8	7.33333	2		2	6.5	7	6.75
543	Myanmar	4	3		3	3.33333	3.5	3	3.25	6	5.5	5.75
550	Unknown	4	3		8	5	6	7	6.5	5	2	3.5
746	India	7.5	7.5		7	7.33333	5		5	5	4.5	4.75
733	India	5	4.5		4	4.5	5.5	5	5.25	5	5	5
657	Yugoslavia	6	4		2	4	2	2	2	2	4.5	3.25
618	China	4.5	3		5	4.16667	2	2	2	6	5	5.5
617	China	3	2		2	2.33333	5	4.5	4.75	7	7	7
607	China	2	2		5	3	4	4	4	7	8	7.5
603	China	4	3.5		4	3.83333	3.5	6	4.75	6.5	8	7.25
596	China	7	7		9	7.66667	3	4	3.5	6.5	6.5	6.5
747	India	6	5.5		4	5.16667	6	4.5	5.25	4	2	3
749	India	5	6		8	6.33333	4.5	3	3.75	6.5	6	6.25
759	India	6	6		6	6	4	4	4	8	6.5	7.25
764	India	5	5		2	4	6	8.5	7.25	6	6.5	6.25
767	Pakistan	3	3		3	3	4	6	5	6.5	7	6.75
768	Pakistan	4	4		3	3.66667	3		3	2.5	4	3.25
769	Pakistan	2	2		2	2	8.5		8.5	7	6	6.5
810	Morocco	3	3.5		3	3.16667	5	5	5	5	2	3.5
813	Morocco	4	4.5		5	4.5	5	6	5.5	7	7	7
832	Iran	4	2		3	3	2	3	2.5	8	6	7
842	Iran	5	4		5	4.66667	6	6	6	7.5	6.5	7
864	Poland	2	4		3	3	2	4	3	7	7	7
922	Tunisia	4	4		2	3.33333	4	4	4	3	4	3.5
926	USSR	6	5		5	5.33333	4.5	6	5.25	6.5	7	6.75
933	USSR	4	4		3	3.66667	5	3	4
966	India	4	3		4	3.66667	7.5	8	7.75	6.5	7	6.75
977	India	2	2		2	2	7.5	7.5	7.5	6	7	6.5
988	India	5	3		3	3.66667	7	9	8	7	6	6.5
1006	India	5	3		3	3.66667	2	4	3	6	5.5	5.75
70	Greece	8.5	7.5	7.5	7.5	7.75	1		1	2	2	2
76	Greece	6	7	5	4	5.5	2	3	2.5	7.5	6	6.75
79	Greece	7	7	5	5	6	3	3	3	8	6	7
93	Unknown	3	2	2	3	2.5	5	7	6	8	6	7
106	Syria	7.5	7	6	6	6.625	3	7	5	7	6	6.5
148	Greece	5	4	6	5.5	5.125	5	7	6	5	3	4
150	Greece	6.5	4	4	6.5	5.25	3	3	3	6.5	7	6.75
216	Portugal	6	6	7.5	6	6.375	3.5	5	4.25	6	6.5	6.25
222	Iran	6.5	3	3	3.5	4	8	8	8	6	6	6
237	Portugal	5.5	6.5	2	3	4.25	6.5	8	7.25	5.5	6	5.75
275	Spain	3	2	2	2	2.25	3	3	3	7.5	6	6.75
278	Spain	6	6	2	2	4	4	5	4.5	7.5	6	6.75
279	Spain	6	5.5	5	2	4.625	3	4	3.5	4	4	4
283	Spain	5	5	4.5	1	3.875	6.5	5.5	6	7	6.5	6.75
301	Turkey	8	7			7.5	5		5			#DIV/0!
302	Turkey	5	5	2	3	3.75	7	8	7.5		2	2
303	Turkey	6	6	2	5	4.75	6	8.5	7.25	7	7	7
308	Turkey	6	7	6	2	5.25	2	3	2.5	7	6	6.5
309	Turkey	7.5	6	2	7.5	5.75	4.5		4.5		2	2
314	Turkey	7.5	7	7	4	6.375		7.5	7.5		3	3
315	Turkey	5.5	4	2	3	3.625	6	7	6.5	6	3	4.5
316	Turkey	5	2	2	1	2.5	5	4	4.5	8.5	7.5	8
329	Tunisia	6.5	6.5	4	3	5	4	4	4	7	8	7.5
330	Tunisia	5	4	3	2	3.5	4.5	5	4.75	8	6.5	7.25
334	Tunisia	4	4		3	3.66667	5		5	7		7
344	Tunisia	3	2	6	7	4.5	8	9	8.5	8	7	7.5
363	Spain	3	3	2	3	2.75	8	8	8	8	6	7
395	Afganistan	5	5	6	6	5.5	7	8	7.5	8	6	7
396	Afganistan	7	7.5	7	8	7.375	7	7	7	6.5	6	6.25
397	Afganistan	3	3	5	4	3.75	7.5	9	8.25	7.5	6.5	7
398	Afganistan	6	6	6	3	5.25	8		8	7	6.5	6.75
399	Afganistan	6.5	6.5	6.5	5.5	6.25	8	7	7.5	7.5	6.5	7
400	Afganistan	7	7.5	7	7.5	7.25	8	8	8	7.5	6.5	7
401	Afganistan	4	4	5	4	4.25	5	5	5	8	7	7.5
402	Afganistan	2	3	2	2	2.25	7.5	8	7.75	7	6	6.5
404	Afganistan	4	4	3	3.5	3.625	8	7	7.5	7	5	6
405	Syria	4.5	5	3	4	4.125	8	9	8.5	7.5	8	7.75
406	Spain	3	2	3	3	2.75	5	6	5.5		7.5	7.5
407	Spain	5	5	5	4	4.75	6	6	6	8	8	8
408	Spain	6	6	6	3	5.25	3.5	4	3.75	8	8	8
409	Spain	8	8	8	7.5	7.875	6		6			#DIV/0!
410	Yugoslavia	5	3	2	2	3	4	3	3.5	8	8	8
411	Yugoslavia	4	3	2	3	3	4	2	3	8	7	7.5
412	Yugoslavia	6	6	3	3	4.5	7	8	7.5	6	6	6
414	Yugoslavia	4	3	3	3	3.25	3	6	4.5	7	5	6
415	Yugoslavia	4	3	2	3.5	3.125	6	9	7.5	6.5	4	5.25
419	Unknown	3	3	2	3	2.75	1	2	1.5	6	2	4
420	Unknown	4	3	3	4	3.5	7	6	6.5	6.5	5	5.75
421	Unknown	6	7.5	2	3	4.625	5	3	4	7	6	6.5
422	Unknown	7.5	5	9		7.16667	3		3	5		5
423	Unknown	7	4	4	7	5.5	4	4	4	4.5	2	3.25
424	China	7.5	8	8	8.5	8	4		4			#DIV/0!
425	China	6	6	9	8	7.25	5	4	4.5		6	6
426	China	7	7	8	4	6.5	4	5	4.5	6.5	6	6.25
427	China	8	7	3	3	5.25	2.5	3	2.75			#DIV/0!
428	China	4	3	2	3	3	3	3	3		5	5
429	China	4.5	3.5	4	2	3.5	2	3	2.5	8.5	8	8.25
431	Greece	3	3	3	2	2.75	7	7	7	5	3	4
432	Greece	7	6	5	5	5.75	5	4.5	4.75	7	8	7.5
433	Yugoslavia	3	3	3	2	2.75	3	4	3.5	8	6	7
434	Yugoslavia	3	2			2.5	1		1	8		8
441	Yugoslavia	3	3	3.5	3	3.125	3	3	3	7.5	7	7.25
442	Greece	3.5	3	3.5	2	3	2	2.5	2.25	7.5	6	6.75
443	Greece	5.5	3	3.5	3	3.75	5	7	6	5.5	4	4.75
444	Greece	6.5	3	4.5	6	5	4	5	4.5		4	4
445	Greece	3	4	3	3	3.25	6.5	7	6.75	5.5	4.5	5
446	Greece	5	3	4.5	3	3.875	6	5	5.5	8.5	8	8.25
452	Greece	3	4	3	3	3.25	3	4	3.5	6	5	5.5
454	Greece	6	4	3	6	4.75	3	3	3	2	3	2.5
455	Greece	3	3	3	3	3	5	4	4.5	8	4	6
456	Greece	5	3	3	3	3.5	5	4	4.5	8	7.5	7.75
457	Greece	5	5	5	4	4.75	7	5	6	7	7.5	7.25
459	Unknown	3	3	2	2	2.5	3	3	3	7	7	7
461	Unknown	4	2	3	2	2.75	3.5	5	4.25	8.5	7	7.75
462	Unknown	3	3	2	2	2.5	2	3	2.5	8.5	7	7.75
463	Unknown	6	4	4	6	5	8	8	8	6.5	6	6.25
464	Afganistan	3	2	3	3	2.75	7	8	7.5	7.5	6	6.75
465	Afganistan	3	3	2	3	2.75	6.5		6.5	8	5	6.5
466	Afganistan	5	4	6	5	5	8	8	8	6.5	4	5.25
469	Afganistan	4	3	3	3	3.25	8	8	8		7	7
470	Afganistan	5	3	3	3	3.5	8	8.5	8.25		6	6
471	Afganistan	4.5	4.5	3	2	3.5	9	9	9	6.5	5	5.75
473	Afganistan	5	3	2	3	3.25	4.5	5	4.75		7	7
475	Afganistan	4	4	2	3	3.25	5	5	5	9	6	7.5
476	Afganistan	5	3	4	3	3.75	1	6	3.5	7.5	7.5	7.5
477	Afganistan	8	7	8	8	7.75	4.5		4.5	9		9
478	Afganistan	4	4	3	4	3.75	7.5	8	7.75	8	8	8
479	Afganistan	3	3	3	3	3	4	4	4	7.5	8	7.75
480	Algeria	5	4	5	7	5.25	7	8	7.5	7	6	6.5
481	Algeria	7.5	5	3	3	4.625	2	2	2	8	7	7.5
483	Algeria	5	6	2	2	3.75	8	8.5	8.25		5	5
484	Algeria	4	4	2	2	3	3.5	2	2.75	4.5	2	3.25
485	Algeria	4	4	3	3	3.5	4.5	6	5.25	7.5	6	6.75
486	Algeria	5	3	3	3	3.5	5	4	4.5	9	5.5	7.25
488	Algeria	3	2	2	2	2.25	5	7	6	7	7	7
490	Columbia	3	3	3	3	3	7	7.5	7.25	8.5	6	7.25
493	Columbia	2	2	2	2	2	8		8	9	6	7.5
496	USSR	4	2	3	3	3	6	7.5	6.75	8	8	8
501	Australia	7.5	6.5	8	8.5	7.625	2.5		2.5	2	6	4
504	Australia	7	6	6	6	6.25	6	5	5.5	7	6	6.5
522	Australia	5.5	4			4.75	4	5	4.5	6		6
523	Australia	5	4.5	3	6	4.625	5	4	4.5	6.5	6	6.25
525	Australia	6	5	6	6	5.75	2	3	2.5	8	7.5	7.75
526	Australia	8	7	8.5	9	8.125	6	6	6	7	6	6.5
528	Australia	6.5	5	4	7	5.625	6		6	7	6	6.5
529	Australia	3	3	3	2	2.75	7	4	5.5	7		7
530	Australia	7.5	6	7.5	9	7.5			#DIV/0!	6	5.5	5.75
531	Australia	5	4	3	3	3.75	3	4	3.5	7	7.5	7.25
532	Unknown	3	3			3	4.5		4.5			#DIV/0!
533	Iran	4	3	2	3	3	4	2	3	8	7	7.5
535	Yugoslavia	6	5.5	6	5	5.625	4	4	4	7.5	6	6.75
537	Yugoslavia	4	3.5	3	3	3.375	5.5	8	6.75	6	7	6.5
538	Yugoslavia	4	3	2	5	3.5	3	6.5	4.75		7	7
539	Yugoslavia	3	2.5	2	2	2.375	7	7	7	8	8	8
540	Yugoslavia	3	3	3	2	2.75	4.5	4	4.25	7	6.5	6.75
548	Portugal	4	4	3	3	3.5	4	4	4	7	8	7.5
552	Unknown	5	4.5	7	5	5.375	3	4	3.5	2	3	2.5
553	Unknown	4	3	3	4	3.5	4	5	4.5	7	8	7.5
554	Unknown	4	3	3	3	3.25	4	4	4	7	8	7.5
556	USSR	8.5	7.5	8	9	8.25			#DIV/0!			#DIV/0!
557	USSR	4	4	3	2	3.25	6	4	5	7	7.5	7.25
558	USSR	5	4	2	3	3.5	7	6	6.5	8.5	8	8.25
559	USSR	7	5.5	3	4	4.875	6	6.5	6.25	8	7	7.5
560	USSR	5.5	4	3	3	3.875	7	9	8	7	7	7
561	China	7.5	5	7	3	5.625	7.5	7.5	7.5	7	5	6
565	China	8	7	8	8	7.75	3.5	3	3.25	8.5	7.5	8
566	China	4	4	3	4	3.75	2	3	2.5	7.5	6.5	7
569	China	4	3	2	3	3	6	7	6.5	8	6	7
572	China	5	4.5	7	4	5.125	7	6	6.5	7	5.5	6.25
573	China	5	4			4.5	3		3	7		7
574	China	7	6	8	9	7.5	3		3		5	5
575	China	4	5	3	3	3.75	4	4	4	6.5	2	4.25
576	China	7	6	8	7	7	3	3	3	7	6	6.5
577	China	5	6	3	6.5	5.125	1	3	2	7	6	6.5
578	China	5	4.5	2	2	3.375	6.5	7	6.75	7.5	7	7.25
579	China	3	2			2.5	3		3	8		8
580	China	6	4	6	7	5.75	2	2	2	8	6.5	7.25
581	China	7	5	3	2	4.25	6	2	4	8.5	6.5	7.5
582	China	3	3	3	2	2.75	4.5	5	4.75	8	7	7.5
583	China	7	5.5	2	3	4.375	4	5	4.5		7	7
585	China	6	4	5	3	4.5	3	3	3	6	7	6.5
586	China	8.5	7	9	9	8.375	3	3	3	7.5	6.5	7
588	China	6	3.5	5	3	4.375	1	2	1.5	7	6	6.5
591	China	6.5	6	7	7	6.625	3	5	4	7.5	6.5	7
597	China	6	5	8	9	7	4	2	3	7.5		7.5
598	China	6	6	4	4	5	7.5	2	4.75	6.5	7.5	7
599	China	7.5	7	8	6	7.125	3	3	3	7.5	7	7.25
600	China	7	6	7	7.5	6.875	3	5	4	7	6	6.5
601	China	3	3	3	3	3	1	2	1.5	5	3	4
602	China	5	3.5	3	3	3.625	1	5	3	8	7.5	7.75
604	China	7.5	7	8	8	7.625	4	4	4	6.5	6	6.25
605	China	5	2	3	5	3.75	4	5	4.5	7.5	8	7.75
606	China	4	3	3	3	3.25	5	4	4.5	9	8	8.5
608	China	8.5	7.5	9	9	8.5	3.5		3.5		6	6
609	China	5	4	2	3	3.5	2	3	2.5	2	7	4.5
610	China	4	4			4	4		4	8.5		8.5
611	China	3	2	2	2	2.25	5	3	4	7	8	7.5
612	China	4	3	4	2	3.25	4	3	3.5	8	8	8
614	China	6	6	7	7	6.5	2	3	2.5	7.5	6.5	7
615	China	8.5	7.5	9	9	8.5	3.5		3.5	6	5.5	5.75
616	China	8.5	6.5	9	9	8.25	4.5		4.5			#DIV/0!
621	China	5	3	4.5	3	3.875	7	6	6.5	7	6.5	6.75
622	China	8.5	6	9	9	8.125	3.5		3.5	7	6	6.5
623	China	5	4.5	3	3	3.875	3	4	3.5	7	5	6
624	China	6	5	8	6	6.25	2		2	8.5	6	7.25
625	China	3	3.5	2	2	2.625	7	6	6.5	9	6	7.5
626	China	8.5	8	8	9	8.375			#DIV/0!			#DIV/0!
628	China	7.5	6.5	9	8.5	7.875	5	6	5.5	9	7	8
630	China	3	3	2	2	2.5	1	2	1.5	8	6	7
631	China	3	2	2	3	2.5	1	2	1.5	6.5	6.5	6.5
633	China	6	4	2	3	3.75	1	3	2		5	5
634	China	5	3	7.5	5	5.125	2	3	2.5	6	5	5.5
637	China	4	3	3	4	3.5	6	8	7	9	6	7.5
640	China	7.5	6.5	8	5	6.75	3	3.5	3.25	9	7	8
641	China	7.5	6	8	7.5	7.25	2	3	2.5	7.5	8	7.75
642	China	3	2	2	3	2.5	1	2	1.5	8	6	7
644	Greece	4	3	5	3	3.75	3.5	3	3.25	8	6.5	7.25
647	Greece	4	3	7	3	4.25	3	3	3	6	4.5	5.25
648	Greece	6.5	5.5	8	7.5	6.875	4.5	5.5	5	7	5	6
649	USSR	6.5	5	7	7	6.375	4		4			#DIV/0!
650	Yugoslavia	3	3	2	2	2.5	6	6.5	6.25	7.5	5.5	6.5
651	Yugoslavia	4	3	2	2	2.75	3	3	3	8.5	7	7.75
652	Yugoslavia	4	3	2	3	3	3	4	3.5	9	7.5	8.25
653	Yugoslavia	4.5	4	2	2	3.125	3	4	3.5	7	4.5	5.75
654	Yugoslavia	2	2	2	2	2	3.5	4	3.75	5	2	3.5
656	Yugoslavia	3	3	2	3	2.75	4	4	4	8	6	7
658	Yugoslavia	3	3	2	2	2.5	3	3	3	8.5	7.5	8
661	Yugoslavia	4	4.5	2	2	3.125	6	5	5.5	7.5	8	7.75
664	Cyprus	5	5.5	5	4	4.875	6	6	6	3	3	3
669	Yugoslavia	4	3	5	3	3.75	3	3	3	8	7.5	7.75
670	Yugoslavia	4	4	3	3	3.5	3.5		3.5	8	7.5	7.75
671	Yugoslavia	4	4	2	3	3.25	3	4	3.5	7.5	7.5	7.5
673	USSR	6	4.5	4	3	4.375	2	2	2	9	7.5	8.25
674	Egypt	5	4	3	4.5	4.125			#DIV/0!	2	2	2
675	Finland	5	5.5	6	3	4.875	7	8	7.5		7	7
676	France	3	3	2	2	2.5	3	3	3	8.5	8.5	8.5
677	France	3	3	2	2	2.5	2	3	2.5	7	8.5	7.75
679	France	5	2	2	2	2.75	5	4	4.5		9	9
680	France	2	3	2	2	2.25	3	4	3.5	9	8.5	8.75
681	France	3	2	2	2	2.25	2	2	2	7	8	7.5
682	France	2	2	2	2	2	3	3	3	7.5	8	7.75
683	France	2	2	2	2	2	3	3	3	8	8	8
684	France	3	2	2	2	2.25	2	3	2.5	9	8	8.5
685	France	4.5	3	2	2	2.875	4.5	2	3.25	8.5	8.5	8.5
686	France	3	2	1	1	1.75	3	2	2.5	9	9	9
687	France	3	2	2	2	2.25	3	2	2.5	8.5	9	8.75
688	France	3	2	2	2	2.25	1	2	1.5	7	9	8
689	France	5.5	4.5	2	2	3.5	4.5	4	4.25	9	9	9
691	France	3	3	3	3	3	4	4	4	7	7	7
693	France	2	3	2	2	2.25	4.5	5	4.75	8	8	8
695	France	3	3	2	3	2.75	2	2	2	8	7	7.5
696	France	4	3	3	2	3	4.5	4.5	4.5	9	8	8.5
697	Egypt	4.5	2	2	3	2.875	4		4			#DIV/0!
698	USA	4	3			3.5	6		6	7		7
699	USA	4	3	3	3	3.25	5	4.5	4.75	7.5	6.5	7
700	USA	3	2	2	3	2.5	5	3	4	8	6.5	7.25
701	USA	6	4	2	7	4.75	2	2	2	8	7.5	7.75
702	USA	3	2	2	3	2.5	2	3	2.5	8.5	8	8.25
704	Hungary	4	3	2	3	3	2	2	2	8	7	7.5
705	Hungary	4	3.5	2	2	2.875	4.5	4	4.25	8.5	8.5	8.5
706	Hungary	3	3	2	2	2.5	2	3.5	2.75	8	8	8
709	Hungary	3	2	2	2	2.25	5	4	4.5		8	8
710	Hungary	5	4	3	3	3.75	5	5.5	5.25	6	8	7
712	India	6	6	7		6.33333	4		4	8		8
714	India	3	4	2	2	2.75	4.5	8	6.25	6	4	5
715	India	6	5.5	8	8	6.875	4	7.5	5.75	6	6.5	6.25
716	India	3	2	2	2	2.25	3	3	3	8	7	7.5
718	India	4	3	3	3	3.25	3		3	2	6	4
719	India	6	5.5	7	7	6.375	4.5	5	4.75	6.5	7	6.75
720	India	5	4.5	3	3	3.875	4	3	3.5	6.5	6	6.25
721	India	4	3	3	3	3.25	5	4	4.5	6.5	6.5	6.5
724	India	5	5	6	3	4.75	5.5	5	5.25	6	5.5	5.75
725	India	4	4			4	4		4	5.5		5.5
726	India	6	3	3	2	3.5	5	2	3.5	8	6.5	7.25
727	India	5	4	8	2	4.75	2.5	2	2.25	7	7	7
729	India	6.5	3	3	3	3.875	5	3	4	9	5	7
730	India	4	3	2	3	3	5	8	6.5	9	6	7.5
731	India	6	4.5	2	3	3.875	5		5	8.5	5.5	7
732	India	3	2	2	2	2.25	4	3	3.5	9	6.5	7.75
735	India	5	3	3	4	3.75	3	4	3.5	7	7	7
738	India	3	2	3.5	3	2.875	3		3	8	6.5	7.25
739	India	5	4	3	3	3.75	7.5	7.5	7.5	7.5	6.5	7
740	India	6	6	7	5	6	7	8	7.5	8	6.5	7.25
742	India	4	5	2	2	3.25	5	4.5	4.75	9	7.5	8.25
748	India	4	4	3	3	3.5	7.5	7	7.25	7	6	6.5
750	India	3	2	2	3	2.5	7.5	8	7.75	8	8.5	8.25
751	India	3.5	4	4	4	3.875	4		4	5.5	5	5.25
755	India	4.5	5	2	3	3.625	4	5	4.5	7.5	7.5	7.5
756	India	7.5	6	8	7.5	7.25	5	8	6.5		7.5	7.5
757	India	4	4	3	3	3.5	5	4.5	4.75	7.5	7	7.25
758	India	6	5.5	3	7.5	5.5	5	7.5	6.25	8	7	7.5
760	India	3	3	2	2	2.5	4	4.5	4.25	6.5	3.5	5
761	India	4	3	2	3	3	5.5	8	6.75	7.5	6	6.75
766	India	5	3	3	3	3.5	4	4	4	4	6	5
770	India	3	2	2	3	2.5	3	2	2.5	8.5	8	8.25
771	India	9	7.5	9	9	8.625			#DIV/0!			#DIV/0!
773	India	7	6	5	5	5.75	8.5	8	8.25	8	7	7.5
774	India	6	6	7	7	6.5	7.5	7.5	7.5	8	4	6
775	India	7.5	6	5	8	6.625	8	8	8	8	6.5	7.25
776	India	6	5			5.5	9		9	7		7
777	India	3	3			3	4.5		4.5	8		8
778	India	6.5	5.5	6	5	5.75	7	6.5	6.75	7.5	7.5	7.5
779	India	5	5.5	4	7	5.375	6	7	6.5	7	7	7
781	Iraq	7	6	7	8	7	6	7	6.5	9	7	8
782	Iraq	6	7	7	6	6.5	4	6	5	8	6	7
783	USSR	4	3	3	3	3.25	8	8	8	7.5	7	7.25
785	USSR	5.5	4			4.75	7.5		7.5	7.5		7.5
786	Italy	7	4	5	6.5	5.625	7.5		7.5	6.5	6	6.25
788	Italy	3	3	2	2	2.5	6	6	6	9	7.5	8.25
790	Italy	4	3	2		3	5.5		5.5	8		8
791	Italy	3	2	2	2	2.25	5	6	5.5	9	6.5	7.75
795	Italy	6	5	6	6	5.75	5	5	5	8	7.5	7.75
797	Italy	3	3	3	3	3	4	3	3.5	8	8	8
798	Italy	3	3	3	3	3	5	5	5	8	8	8
799	Italy	3	3	2	2	2.5	5	4	4.5	8.5	8	8.25
800	Spain	5	3	2	2	3	4	4	4	8.5	9	8.75
801	Spain	5	4.5	6	2	4.375	5	4	4.5	8.5	7	7.75
802	Spain	4	3	2	2	2.75	7	5	6	8.5	8	8.25
803	Spain	2	2	2	2	2	6	5	5.5	8	8	8
804	Spain	4	4	1	1	2.5	5	3	4	5	6	5.5
806	Spain	6	6	4	3	4.75	5	6	5.5		7.5	7.5
807	Spain	6	6.5	5	6	5.875		5	5	3.5	6	4.75
808	Spain	5	5	5	5	5	3	5	4	5.5	6	5.75
809	Spain	5	3	2	2	3	5	3	4	8	6.5	7.25
812	Morocco	6	6	8	7.5	6.875	4	3	3.5	8	6	7
814	Spain	2	2	2	2	2	4	5	4.5	7	7.5	7.25
816	Spain	3	3	3	2	2.75	4	4	4		6	6
817	Spain	6.5	5.5	6	5	5.75	5	5	5	5	5.5	5.25
818	Spain	4	2	2	2	2.5	5	7	6	6	6	6
819	Spain	4	3	7	4.5	4.625	4.5	2.5	3.5	7.5	6.5	7
820	Spain	4	3.5	2	2	2.875	5	5	5	8	7.5	7.75
821	Spain	5	4	2	2	3.25	5	4	4.5	8	6.5	7.25
823	Spain	5	4	3	4	4	6	5	5.5	9	7	8
824	Spain	2	2	2	2	2	4	3	3.5	3	2	2.5
825	Spain	3	3			3	2		2	9		9
828	Spain	3	2.5	2	2	2.375	4	2	3	7.5	8	7.75
829	Spain	5	6			5.5	6		6	9		9
831	Spain	4	3.5	2	2	2.875	5	5	5	8	8	8
833	Iran	9	8.5	9	9	8.875			#DIV/0!			#DIV/0!
834	Iran	7.5	8	8	9	8.125	7	7	7			#DIV/0!
835	Iran	6	6	7	7.5	6.625	5.5	8	6.75	8	8	8
836	Iran	8	8	8	8	8	5	8	6.5	6	7	6.5
837	Iran	3	3	2	3	2.75	6	8.5	7.25	9	7	8
838	Iran	6.5	5	6	6	5.875	7	8	7.5	9	6.5	7.75
840	Iran	8.5	8	9	9	8.625	7	7	7	8	5	6.5
843	Iran	3	3	2	2	2.5	4	5	4.5	8	6.5	7.25
844	Iran	6.5	5.5	8	7.5	6.875	7	7	7	8	6	7
845	Iran	1	1	2	2	1.5	2	3	2.5	8	8	8
846	Iran	4.5	3	2	3	3.125	7	8	7.5	8.5	7	7.75
847	Iran	5.5	4	8	4	5.375	7.5	8	7.75	8	7	7.5
848	Iran	6	4	2	2	3.5	8.5	8	8.25		7.5	7.5
849	Iran	4	4	2	2	3	7	8	7.5			#DIV/0!
850	Iran	6	4.5	2	4	4.125	7	8	7.5	7.5	7.5	7.5
852	Poland	3	2	3	3	2.75	2	2	2	9	7	8
853	Poland	3	2	2	2	2.25	4.5	6	5.25	9	8	8.5
854	Poland	4	3	2	2	2.75	2	2	2	9	7	8
855	Poland	5	4	4	3	4	4	4	4	9		9
856	Poland	6	6	4	4	5	2	2	2	7	8	7.5
857	Poland	6.5	6	2	3	4.375	4	5	4.5		6.5	6.5
858	Poland	5.5	5	5	4	4.875	4	4	4	2	6.5	4.25
859	Poland	5	3	2	3	3.25	4	7	5.5		7.5	7.5
862	Poland	4	4	2	3	3.25	5	4	4.5	7.5	5	6.25
863	Poland	3	3	2	3	2.75	2	3	2.5	7	7	7
865	Poland	3	2	2	2	2.25	3	2	2.5	8.5	6.5	7.5
867	Portugal	6.5	6	2	6	5.125	7	7	7	9	7.5	8.25
868	Portugal	5	4	2	3	3.5	6.5	7	6.75	7.5	7.5	7.5
869	Portugal	6	5	6.5	5	5.625	4	4	4	7	6	6.5
874	Portugal	3	3	1	2	2.25	3	3	3	6.5	6	6.25
875	Portugal	5	3	2	2	3	3	5	4		5.5	5.5
876	Portugal	3	3	2	2	2.5	3	5	4	5	4.5	4.75
877	Portugal	3	2	2	2	2.25	3	3	3	2.5	4	3.25
878	Portugal	3	2	2	3	2.5	5	4	4.5	5	3	4
879	Portugal	1	1	1	2	1.25	3	2	2.5	6	7.5	6.75
882	Portugal	2	2	2	2	2	5	4	4.5	7	7.5	7.25
883	Portugal	1	1			1	6		6	7.5		7.5
884	Portugal	3	3	2	2	2.5	5.5	7	6.25	6	2	4
885	Portugal	4	3	3	2	3	5	5	5	7	6.5	6.75
886	Romania	4	3	2	3	3	2	3	2.5	3.5	5.5	4.5
887	Romania	3	3	2	2	2.5	4	5	4.5	7	5.5	6.25
888	Romania	3	3	2	3	2.75	4	7.5	5.75	7	6	6.5
889	Romania	4	3	5	3	3.75	2		2	8	6	7
890	Romania	4	4	4	3	3.75	5	6	5.5	8	5.5	6.75
891	Romania	4	4	2	3	3.25	5	7	6	8.5	6.5	7.5
892	Unknown	5	4	2	2	3.25		3.5	3.5		7	7
893	Spain	4	3.5	2	3	3.125	6	6	6	8.5	7	7.75
894	Spain	5.5	6.5	6	3	5.25	5.5	5	5.25	5	3	4
895	Spain	6	4	2	3	3.75	6	6	6	7	7.5	7.25
896	Spain	3	3	1	2	2.25	3	7.5	5.25	8.5		8.5
897	Spain	4	4	2	3	3.25	7		7	7	5.5	6.25
898	Spain	6	6	8	5.5	6.375	7	8	7.5	8.5	6	7.25
899	Greece	5	3	4	3	3.75	5	7	6	8	7.5	7.75
901	Greece	3	3	2	3	2.75	6	7	6.5	8.5	7	7.75
902	Greece	6	6	5	3.5	5.125	6	6	6	6	6.5	6.25
903	Greece	4	4	2	2	3	4.5	4	4.25	8.5	6	7.25
905	Yugoslavia	3	2	2	2	2.25	3	3	3	7	8.5	7.75
906	Yugoslavia	4	3	2	3	3	4	4	4	7	7	7
908	Yugoslavia	4	4	2	2	3	5	5	5		7.5	7.5
909	Yugoslavia	5.5	5	2	2	3.625	4	4	4	3	7	5
912	Spain	5	6	5	5	5.25	2.5	4	3.25	6	7.5	6.75
913	Spain	5	5			5	3		3	8.5		8.5
914	USSR	6.5	6.5	8	9	7.5	3	4	3.5	5	7	6
916	USSR	4.5	3	2	2	2.875	5.5	7	6.25	8	7.5	7.75
917	USSR	5	2	5	6	4.5	5	3.5	4.25	8.5		8.5
918	Italy	4	4.5	5	3	4.125	5	4	4.5	8	7.5	7.75
919	Egypt	7	8	7	8	7.5		3	3	2	6.5	4.25
921	Tunisia	3	3	2	2	2.5	4.5	5	4.75	6	7.5	6.75
924	USSR	7	7	6	2	5.5	3	2	2.5	7	6.5	6.75
927	USSR	3	2	2	3	2.5	3	4	3.5	8.5	6	7.25
928	USSR	3	2	2	2	2.25	3	4	3.5	9	6.5	7.75
929	USSR	6	6	7	3	5.5	4.5	5	4.75	8.5		8.5
930	USSR	5	3	2	3	3.25	7	7	7	6	6.5	6.25
932	USSR	4	3	2	2	2.75	6.5	5	5.75	7.5	7.5	7.5
934	USSR	4	3	2	2	2.75		3.5	3.5			#DIV/0!
935	USSR	4	2.5	2	2	2.625	2.5	5	3.75	4	5	4.5
936	Spain	5	4	2	2	3.25	5	4	4.5	8.5	7.5	8
937	Spain	7	6	8	7	7	6	4	5			#DIV/0!
938	Spain	4	4	4	3	3.75	4.5	4.5	4.5	7.5	7.5	7.5
940	Bulgaria	2	2	2	3	2.25	5	3	4	8	6	7
941	Bulgaria	3	2	2	2	2.25	4	2.5	3.25	9	7.5	8.25
942	Bulgaria	6.5	6.5	8	7.5	7.125	6	5	5.5	9	6	7.5
943	Bulgaria	4	2	2	3	2.75	2	2	2	8	6.5	7.25
944	Bulgaria	4	2	2	3	2.75	3	5	4	8	6.5	7.25
945	Bulgaria	4	3	5	4	4	2	4	3		7	7
946	Bulgaria	5.5	5	4	4	4.625	6	5	5.5	6.5	7	6.75
947	Spain	3	2	2	2	2.25	3	4	3.5	8	8.5	8.25
949	Spain	2	2	1	2	1.75	3	3	3	8	7.5	7.75
950	Spain	4	3	1	2	2.5	4	3	3.5	6	3.5	4.75
951	Spain	5	4	3	3	3.75	3	3	3	7	7.5	7.25
952	Spain	3	2	1	2	2	2	2	2	4.5	4	4.25
954	Spain	3	3	2	2	2.5	4	5	4.5	5	5.5	5.25
956	Spain	2	2	1	2	1.75	3	4	3.5	6	8	7
957	USSR	7	6	5	5	5.75	6.5	7	6.75	7	7	7
958	USSR	3	2	3	3	2.75	5	4	4.5	7	7.5	7.25
960	India	5	3.5	3	3	3.625	7.5	8	7.75	7	7	7
962	India	6	6	6	2	5	6.5	7.5	7	5.5	5	5.25
964	India	3	3	2	2	2.5	2	4	3	6	8	7
965	India	6.5	4	2	2	3.625	6	6	6	3	2.5	2.75
968	India	4	4	2	3	3.25	5	3	4	8	7.5	7.75
970	India	3	3	2	3	2.75	5	8	6.5	7	8	7.5
971	India	3	3	2	2	2.5	5	8	6.5	9	8	8.5
972	India	3	3	2	2	2.5	4	3	3.5	7.5	7.5	7.5
974	India	3	3	3	3	3	3	3	3	7	6	6.5
975	India	5	4	2	2	3.25	6	5	5.5	7	7	7
976	India	3	3	7.5	7.5	5.25	6	7	6.5	7	6.5	6.75
978	India	7	7.5	8	7.5	7.5		6.5	6.5	5	7.5	6.25
979	India	7.5	6	7.5	7.5	7.125	7	9	8	8	7	7.5
980	India	3	3	2	3	2.75	5	3	4	8	6.5	7.25
981	India	5.5	4.5	7	6	5.75	7.5		7.5	4	4	4
982	India	4	4	3	2	3.25	5.5	6	5.75	6	6	6
983	India	5	4	2	3	3.5	2	3	2.5	7	6	6.5
984	India	4	3	2	3	3	4	5	4.5			#DIV/0!
985	India	2	2	1	2	1.75	6	6	6	4	4.5	4.25
986	India	5.5	5.5	3	3	4.25	7	8	7.5	6	6	6
987	India	4	3	3	3	3.25	4		4	7.5		7.5
989	India	2	2	1	1	1.5	6	8	7	8	6.5	7.25
990	India	2	2	1	2	1.75	3.5	7	5.25	7	6	6.5
996	India	5	2	2	2	2.75	7	8	7.5	7	6.5	6.75
998	India	4.5	5	2	2	3.375	6	7.5	6.75	5.5	4.5	5
999	India	6	5	2	2	3.75	3	3	3	6	2	4
1001	India	5	3.5	3	3	3.625	4	5	4.5	8	6	7
1003	India	8	7.5	5.5	6	6.75	3	6	4.5	5	7	6
1004	India			7	8.5	7.75		8	8		7	7
1005	India	7	6	3	3	4.75	7	9	8	6	6.5	6.25
1009	India	6.5	6	6	6	6.125	4	5	4.5	4	6.5	5.25
1011	India	4.5	5	2	2	3.375	5	8	6.5	7	7	7
1012	India	3	3	2	2	2.5	4	3	3.5	8	6	7
1013	India	3	2	2	2	2.25	8.5	9	8.75	8	7.5	7.75
1014	India	3	2	1	2	2	5	8	6.5	7.5	6.5	7
1015	India	4	3	2	2	2.75	3	4	3.5	7.5	6.5	7
1017	India	4	3	4	3	3.5	4	8	6	8	7.5	7.75
1018	Iraq	6	4.5	7	7	6.125	6.5	7.5	7	5.5	5.5	5.5
1019	Iraq	3	3	3	2	2.75	3	3	3	8	6	7
1020	Iraq	3	3	7	7	5	3	3	3	7.5	6.5	7
1022	Iraq	5	5	4	4	4.5	6.5	7.5	7	7	6.5	6.75
1024	Spain	4	3	2	2	2.75	3	2	2.5	3	2	2.5
1025	Morocco	4.5	4.5	6	5	5	5	5	5	7	7	7
1027	Morocco	4	4	3	4	3.75	5	5	5	6.5	7	6.75
1028	Morocco	5.5	5	2	3	3.875	7.5	7	7.25	5	7.5	6.25
1029	Morocco	5	5	5.5	3	4.625	5	5	5	4	6	5
1031	Morocco	5	4.5	5	3	4.375	4	5	4.5	4	6	5
1032	Morocco	3	2	2	2	2.25	4.5	3	3.75	9	6	7.5
1033	Morocco	4	3	2	2	2.75	4	6	5	7	6	6.5
1034	Morocco	5	4	2	2	3.25	5	5	5	7	6.5	6.75
1038	Morocco	2	2	2	2	2	5	7	6	8		8
1040	Spain	3	3	2	2	2.5	5	5	5	8	6.5	7.25
1041	Spain	4	5	2	2	3.25	4	3	3.5	8	5	6.5
1042	Spain	6	6	6	3	5.25	3	2	2.5	7	5	6
1043	Spain	3	3	2	2	2.5	3.5	5	4.25	8	6.5	7.25
1044	Spain	3	3	2	2	2.5	4	2	3	8	6	7
1045	Spain	2	3	1	2	2	5	6	5.5	7.5	5	6.25
1046	Spain	3	3	2	2	2.5	5	5	5	8	7	7.5
1048	Spain	4	5	5	3	4.25	3	3	3	5	7.5	6.25
1051	Spain	5	4	2	2	3.25	5	3	4	8	6	7
1054	Spain	5	4	2	3	3.5	4	6	5	8	6	7
1055	Spain	6	5	2	3	4	5	6	5.5	7	7	7
1056	Spain	6	6.5	3	2	4.375	5	6	5.5	6	6	6
1058	Spain	3	3	2	3	2.75	5	4	4.5	5	5	5
1059	Spain	3	2	2	2	2.25	4	4	4	5	8	6.5
1060	Spain	2	2	2	2	2	3	5	4	6.5	6	6.25
1061	Spain	3	3	2	2	2.5	3	2	2.5	7	7	7
1062	Spain	4	4	2	2	3	2	2	2	5	3.5	4.25
1063	Spain	3	3	3	2	2.75	4	4	4	6	7	6.5
1064	Spain	5	5.5	2	3.5	4	4		4	7		7
1065	Spain	4	4	2	3	3.25	5	4	4.5	7	8	7.5
1067	Spain	4	4	3	2	3.25	3	3	3	8	7	7.5
1068	Spain	5	5	2	3	3.75	4	7	5.5	7	7	7
1069	Spain	2	2	2	2	2	4	4	4	6	5.5	5.75
1070	Spain	5	5	3	2	3.75	3	3	3	7	5	6
1072	Iran	6	5.5	3	5	4.875	6	7.5	6.75	6	5.5	5.75
1073	Iran	3	3	2	3	2.75	7	7.5	7.25	7	7.5	7.25
1076	Iran	7	7	7	6.5	6.875	7	8	7.5	7.5	8	7.75
1078	Iran	3	4	2	2	2.75	7	8	7.5	7	7.5	7.25
1080	Iran	3	3	2	3	2.75	4	4	4	7.5	6.5	7
1082	Iran	7	7	7	7	7	7	8	7.5	7.5	7	7.25
1083	Iran	3	3	2	2	2.5	3	6	4.5	5.5	3	4.25
1084	Iran	4	4	2	2	3	6	8	7		5	5
1085	Iran	3	2	2	2	2.25	8	8	8	7	7	7
1086	Iran	5	5	3	3	4	7	8	7.5	6	5	5.5
1091	Iran	3	3	2	3	2.75	7	7.5	7.25	8.5	7.5	8
1092	Iran	5	3	2	3	3.25	5	7.5	6.25	8.5	5	6.75
1093	Iran	7.5	7	7	6.5	7	4	6	5	7	7	7
1096	Iran	3	2	2	2	2.25	3	4	3.5	7	8	7.5
1099	Iran	4	3	2	3	3	7	7	7	7.5	6	6.75
1100	Poland	2	2	2	2	2	4	4	4	8	7.5	7.75
1101	Poland	3	3.5	2	3	2.875	3	7.5	5.25	7	6.5	6.75
1102	Poland	3	3	2	2	2.5	5	4	4.5	8	6	7
1103	Portugal	3	3	2	2	2.5	3	3.5	3.25	6	6.5	6.25
1104	Portugal	2	3	1	2	2	3	3	3	5	6	5.5
1106	Portugal	5	5	2	2	3.5	5	3	4	7	6.5	6.75
1107	Portugal	5.5	5	1	3	3.625	5	4	4.5	8	6	7
1108	Portugal	7	7	6	7	6.75	5		5	7.5		7.5
1109	Portugal	5	4.5	3.5	3	4	5	4	4.5	7	6	6.5
1110	Portugal	4	4	2	2	3	3	3	3	7	6	6.5
1111	Portugal	3	3	2	2	2.5	2	2	2	6	5.5	5.75
1115	Portugal	5	5	2	2	3.5	4.5	4	4.25	6	5.5	5.75
1117	Portugal	5	6	2	2	3.75	4	4	4	7.5	7	7.25
1118	Portugal	8	8	7	8.5	7.875	4	4	4	7.5	6	6.75
1120	Greece	6	6	7	7	6.5	7.5	8.5	8	7	6.5	6.75
1121	Greece	6	6	6	4	5.5	7	6	6.5		7	7
1122	Greece	4	3	2	2	2.75	5	5.5	5.25	8	6.5	7.25
1123	Greece	3	3	2	3	2.75	3	2	2.5	7.5	7	7.25
1125	Greece	3	3	1	1	2	2	2	2	8	8	8
1129	Yugoslavia	4	4	2	3	3.25	5	3	4	7	7	7
1130	Yugoslavia	2	4	2	2	2.5	5	5	5	8	5	6.5
1131	Yugoslavia	4	2	2	2	2.5	4	4	4	7.5	8	7.75
1133	Spain	5	5	4	3	4.25	4.5	5	4.75	7.5	7	7.25
1135	Spain	8	8	7.5	7.5	7.75	6	4	5		7	7
1137	Spain	3	4	1	2	2.5	3	4	3.5	5	6	5.5
1138	Turkey	6.5	6.5	4	3	5	4	5	4.5	6.5	7	6.75
1139	Turkey	6	6	4	3	4.75	6	7.5	6.75	6.5	5	5.75
1140	Turkey	8.5	8	8	8.5	8.25		7	7	4.5	4	4.25
1142	Turkey	7	6.5	8	7.5	7.25		7	7			#DIV/0!
1144	Turkey	7	7	7	3	6	6	2.5	4.25	7.5	6	6.75
1145	Turkey	6	5	2	2	3.75	3	6	4.5	6.5	6	6.25
1146	Tunisia	7	6	2	2	4.25	5	5	5	5	6	5.5
1148	Tunisia	2	2	1	2	1.75	3	3	3	7.5	6.5	7
1150	Bulgaria	5.5	5.5	2	4	4.25	4		4	8	6	7
1151	Bulgaria	4	4.5	2	3	3.375	5	6	5.5	8	3	5.5
1152	Bulgaria	4	4	2	4	3.5	6	7	6.5	8	7	7.5
1158	Bulgaria	3	3	1	1	2	5	5	5		7	7
1159	Bulgaria	3	2	2	1	2	2	2	2	8	7	7.5
1160	Afganistan	6.5	7	6	6	6.375	6	8	7	7	6.5	6.75
1165	Syria	5	5	5	5	5	7.5	9	8.25	7	6.5	6.75
1166	Afganistan	7.5	7	7.5	8	7.5	7	8	7.5	6.5	6.5	6.5
1167	Afganistan	5.5	7	2	4	4.625	6	5	5.5	6	6	6
1168	Afganistan	2	3	1	1	1.75	5	6	5.5	6	6.5	6.25
1169	China	4	5	4	2	3.75	5	4	4.5	7	6	6.5
1172	USSR	6	6	2	2	4	5		5	6	6	6
1174	Unknown	4	4	2	3	3.25	7	8	7.5	6.5	5	5.75
1176	USA	7	6.5	2	2	4.375	3	5	4	4.5	5.5	5
1177	USA	6	4.5	2	2	3.625	6	6.5	6.25		5	5
1178	USSR	5	4.5	2	3	3.625	5	4	4.5	7.5	6	6.75
1179	USSR	7	6.5	2	2	4.375	6	8	7		6	6
1180	USA	4	4	2	2	3	5	8	6.5	8	6	7
1182	China	8	8	7	6.5	7.375	4	4	4	7	6	6.5
1192	Unknown	3	2	2	3	2.5	4.5	5	4.75	9	7.5	8.25
1193	Unknown	2	2	1	2	1.75	4	5	4.5	9	8	8.5
1194	Unknown	8	7.5	7	6	7.125	4	4	4	9	8	8.5
1195	Unknown	8.5	7.5	6.5	8.5	7.75	4.5	5	4.75	9		9
1196	Unknown	4	4	2	3	3.25	4	3	3.5	9	7	8
1197	Australia	6.5	7	7	7	6.875	3		3	6	6.5	6.25
1198	Tunisia	4	4	2	3	3.25	7	7.5	7.25	9	7	8
1200	India	8.5	8	7	7.5	7.75	5.5		5.5	7	7	7
1201	Spain	6	5	5	5	5.25	6	7	6.5	6	3	4.5
1228	Unknown	7	6	7	7.5	6.875	5	6	5.5	7	5	6
1229	Syria	8	6	2	7.5	5.875	7		7	2	2	2
1232	Afganistan	7	7	2	7	5.75	7.5	8	7.75	6.5	6	6.25
1233	Morocco	6	6			6	5		5	8		8
1234	Unknown	5	5	2	2	3.5	7	8	7.5	6.5	6.5	6.5
1235	Iran	6	5	2	2	3.75	7		7	6.5	5.5	6
1236	Unknown	8	8	8	8	8	5.5	4	4.75	6.5	6	6.25
1237	Unknown	8	8	8	9	8.25	5	3	4	6	6.5	6.25
1239	Cyprus	7.5	6	3	7	5.875	3	8.5	5.75	1	3.5	2.25
1240	USSR	3	3	3	3	3	7	8.5	7.75	7.5	6.5	7
1241	Unknown	7.5	7.5	7.5	5	6.875	3	6	4.5	6	5	5.5
491	Columbia	2	2	3	3	2.5	4	8	6	9	7	8
492	Columbia	2	2	2	2	2	3	3	3	8.5	6	7.25
497	USSR	4	3	5	4	4	7.5	8	7.75	7	6	6.5
498	USSR	6.5	6	6.5	4	5.75	7.5	8	7.75	7.5	5	6.25
499	USSR	3	3	3	3	3	5	5	5	5	7	6
500	USSR	6	4	3	5.5	4.625	7	8	7.5	6	6	6
507	Australia	5.5	6	7	7	6.375	3	3	3	6	5	5.5
509	Australia	3	2	3	2	2.5	1	2	1.5	3	5	4
510	Australia	5	5	5.5	7	5.625	3	4	3.5	2	5.5	3.75
511	Australia	6	6	8	6	6.5	3.5	5	4.25	7	5	6
512	Australia	5	6	7	6	6	2	2	2	8	5	6.5
513	Australia	5	5	7	7	6	6	6	6	5	5.5	5.25
514	Australia	6	4.5	8	6	6.125	5		5	6.5	7.5	7
515	Australia	4	4	4	4	4	5	6	5.5	5	4.5	4.75
516	Australia	6	6	8	6	6.5	4.5	4	4.25	6	8	7
517	Australia	4	3	3.5	4	3.625	4	3	3.5	7	4.5	5.75
518	Australia	5	4	3.5	3	3.875	3	3	3	6	5.5	5.75
519	Australia	5	4	3	3	3.75	7	7	7	8	6	7
520	Australia	7	5.5	7	8	6.875	2.5	3	2.75	5	5.5	5.25
521	Australia	6.5	6.5	8	7.5	7.125	3	3	3	6	6.5	6.25
