# Supplementary material for: A haplotype map of allohexaploid wheat reveals distinct patterns of selection on homoeologous genomes
Source: Genome Biol. 2015 Feb 26;16(1):48. doi: 10.1186/s13059-015-0606-4 (PMC4389885; doi:10.1186/s13059-015-0606-4)
Supplement: Additional file 6: Table S14. — The results of GWAS of disease resistance in wheat. [file 13059_2015_606_MOESM6_ESM.xlsx]

## Sheet: GWAS
Table S14. GWAS of disease resistance phenotypes using the 90K SNP iSelect assay (for details see Supplementary Notes). Sr - stem rust; Lr - leaf rust, Yr - stripe rust.
SNP id	SNP name	CSS Contig	Chr	Position, cM	Disease	P value
IWB42924	Kukri_c2412_1421	traes3bPseudomoleculeV1:021867	.	.	Lr	0.0001566
IWB42924	Kukri_c2412_1421	traes3bPseudomoleculeV1:033282	.	.	Lr	0.0001566
IWB35893	IACX301	traes3bPseudomoleculeV1:018781	.	.	Lr	0.000126315
IWB35893	IACX301	3AL_4231725	.	.	Lr	0.000126315
IWB1468	BobWhite_c21003_148	traes3bPseudomoleculeV1:014277	.	.	Lr	6.59768e-05
IWB46744	Kukri_c58497_280	traes3bPseudomoleculeV1:020027	.	.	Lr	0.00013272
IWB46133	Kukri_c51091_323	traes3bPseudomoleculeV1:000902	.	.	Lr	7.49779e-05
IWB46133	Kukri_c51091_323	3DS_2593811	.	.	Lr	7.49779e-05
IWB59486	RAC875_c6003_230	traes3bPseudomoleculeV1:004429	.	.	Lr	0.000122669
IWB59486	RAC875_c6003_230	3AS_3285988	.	.	Lr	0.000122669
IWB13535	CAP12_c733_120	2AL_6378164	.	.	Lr	4.95014e-06
IWB34106	GENE-4691_462	7DS_3882420	.	.	Lr	1.64107e-05
IWB60436	RAC875_c76861_342	1AS_2879382	.	.	Lr	0.000157393
IWB60436	RAC875_c76861_342	2DL_2673422	.	.	Lr	0.000157393
IWB65077	RFL_Contig5676_748	7AS_2287252	.	.	Lr	6.006e-05
IWB65077	RFL_Contig5676_748	7DS_3906756	.	.	Lr	6.006e-05
IWB36321	IACX870	4AL_3452219	.	.	Lr	0.000104829
IWB36321	IACX870	1AL_3869375	.	.	Lr	0.000104829
IWB36321	IACX870	5BL_10856387	.	.	Lr	0.000104829
IWB74485	tplb0032n11_558	traes3bPseudomoleculeV1:019853	.	.	Lr	0.00013272
IWB48789	Kukri_rep_c102621_446	traes3bPseudomoleculeV1:006474	.	.	Lr	8.06094e-06
IWB8611	BS00052075_51	1AL_472932	.	.	Lr	0.000118959
IWB63558	RFL_Contig1091_1538	5DL_4465012	.	.	Lr	8.41828e-05
IWB63558	RFL_Contig1091_1538	5AL_1423517	.	.	Lr	8.41828e-05
IWB50771	Ra_c10518_735	7DL_3389555	.	.	Lr	9.72388e-06
IWB8611	BS00052075_51	1BL_3892787	1B	64.89	Lr	0.000118959
IWB36321	IACX870	1BL_3805865	1B	76.71	Lr	0.000104829
IWB46744	Kukri_c58497_280	1DL_2289905	1D	55.37	Lr	0.00013272
IWB8611	BS00052075_51	1DL_1595607	1D	55.37	Lr	0.000118959
IWB36321	IACX870	1DL_2258468	1D	65.025	Lr	0.000104829
IWB32351	GENE-1275_54	2AL_6409932	2A	87.98	Lr	0.000115198
IWB60230	RAC875_c68963_397	2AL_6409932	2A	87.98	Lr	6.16609e-05
IWB32348	GENE-1275_1292	2AL_6409932	2A	87.98	Lr	9.50223e-06
IWB32347	GENE-1275_1179	2AL_6409932	2A	87.98	Lr	1.56847e-05
IWB32351	GENE-1275_54	2BL_5665706	2B	94.88	Lr	0.000115198
IWB60230	RAC875_c68963_397	2BL_5665706	2B	94.88	Lr	6.16609e-05
IWB32348	GENE-1275_1292	2BL_5665706	2B	94.88	Lr	9.50223e-06
IWB13535	CAP12_c733_120	2BL_7988920	2B	94.88	Lr	4.95014e-06
IWB32347	GENE-1275_1179	2BL_5665706	2B	94.88	Lr	1.56847e-05
IWB32351	GENE-1275_54	2DL_9909250	2D	73.81	Lr	0.000115198
IWB60230	RAC875_c68963_397	2DL_9909250	2D	73.81	Lr	6.16609e-05
IWB46133	Kukri_c51091_323	3AS_3423256	3A	4.4	Lr	7.49779e-05
IWB48789	Kukri_rep_c102621_446	3AS_3297938	3A	57.93	Lr	8.06094e-06
IWB32504	GENE-1480_74	3AS_3376626	3A	60.185	Lr	0.000158781
IWB32504	GENE-1480_74	3DS_2601767	3D	68.955	Lr	0.000158781
IWB35893	IACX301	3DL_6904512	3D	71.95	Lr	0.000126315
IWB1468	BobWhite_c21003_148	3DS_2603347	3D	71.95	Lr	6.59768e-05
IWB74485	tplb0032n11_558	3DL_6891714	3D	71.95	Lr	0.00013272
IWB32959	GENE-2531_86	4BL_7039777	4B	74.63	Lr	9.18223e-05
IWB32959	GENE-2531_86	4DL_14362019	4D	15.72	Lr	9.18223e-05
IWB63558	RFL_Contig1091_1538	5BL_10758770	5B	107.04	Lr	8.41828e-05
IWB60436	RAC875_c76861_342	6AS_4431685	6A	31.93	Lr	0.000157393
IWB69803	Tdurum_contig29475_74	6AL_5831474	6A	67.92	Lr	9.99794e-05
IWB69803	Tdurum_contig29475_74	6BL_4263833	6B	78.04	Lr	9.99794e-05
IWB69803	Tdurum_contig29475_74	6DL_3311270	6D	85.93	Lr	9.99794e-05
IWB34106	GENE-4691_462	7AS_4082836	7A	92.39	Lr	1.64107e-05
IWB60436	RAC875_c76861_342	7AL_4431233	7A	119.88	Lr	0.000157393
IWB34106	GENE-4691_462	7BS_3112541	7B	76.38	Lr	1.64107e-05
IWB65077	RFL_Contig5676_748	7BS_3167286	7B	76.38	Lr	6.006e-05
IWB42924	Kukri_c2412_1421	7BL_6682163	7B	101.3	Lr	0.0001566
IWB34106	GENE-4691_462	7DS_3926074	7D	111.08	Lr	1.64107e-05
IWB50771	Ra_c10518_735	7DL_3357596	7D	138.95	Lr	9.72388e-06
IWB41268	Kukri_c148_1512	2BS_5189414	.	.	Sr	0.000296806
IWB41268	Kukri_c148_1512	2BS_5239503	.	.	Sr	0.000296806
IWB6221	BS00010435_51	7BL_6748179	.	.	Sr	4.07463e-05
IWB62455	RAC875_rep_c118229_56	3DS_2593811	.	.	Sr	0.000116072
IWB62455	RAC875_rep_c118229_56	traes3bPseudomoleculeV1:000902	.	.	Sr	0.000116072
IWB12639	BS00111294_51	traes3bPseudomoleculeV1:000902	.	.	Sr	0.000239917
IWB46996	Kukri_c62419_269	traes3bPseudomoleculeV1:032281	.	.	Sr	0.000127015
IWB49889	Kukri_rep_c69378_1842	5AS_1551421	.	.	Sr	6.9438e-07
IWB7791	BS00030667_51	1AS_3309480	1A	1.79	Sr	7.52444e-05
IWB7791	BS00030667_51	1BS_3475480	1B	2.93	Sr	7.52444e-05
IWB7791	BS00030667_51	1DS_1885898	1D	0	Sr	7.52444e-05
IWB73085	Tdurum_contig67827_89	2AL_6391987	2A	119.48	Sr	0.000317437
IWB73085	Tdurum_contig67827_89	2DL_9908075	2D	101.07	Sr	0.000317437
IWB62455	RAC875_rep_c118229_56	3AS_3423256	3A	4.4	Sr	0.000116072
IWB50265	Kukri_rep_c73440_2096	4AS_6014028	4A	23.15	Sr	0.000204913
IWB50265	Kukri_rep_c73440_2096	4BL_6992409	4B	71.27	Sr	0.000204913
IWB50265	Kukri_rep_c73440_2096	4DL_14301572	4D	7.92	Sr	0.000204913
IWB46277	Kukri_c52733_358	5AL_628470	5A	0	Sr	3.86297e-05
IWB49889	Kukri_rep_c69378_1842	5BS_2267370	5B	45.955	Sr	6.9438e-07
IWB46277	Kukri_c52733_358	5BL_10892807	5B	45.99	Sr	3.86297e-05
IWB49889	Kukri_rep_c69378_1842	5DS_2747507	5D	49.71	Sr	6.9438e-07
IWB46277	Kukri_c52733_358	5DL_4600373	5D	49.71	Sr	3.86297e-05
IWB43805	Kukri_c3009_1374	6AS_4354844	6A	4.36	Sr	0.000303428
IWB43808	Kukri_c3009_1702	6AS_4354844	6A	4.36	Sr	0.00020121
IWB64918	RFL_Contig5170_330	6AS_4392152	6A	4.36	Sr	0.000246998
IWB43805	Kukri_c3009_1374	6BS_2955016	6B	3.57	Sr	0.000303428
IWB43805	Kukri_c3009_1374	6DS_2061773	6D	4.36	Sr	0.000303428
IWB64918	RFL_Contig5170_330	6DS_2061773	6D	4.36	Sr	0.000246998
IWB5709	BobWhite_s67129_156	7AS_4229702	7A	91.61	Sr	0.000149848
IWB22468	Excalibur_c14601_373	7AS_4254057	7A	91.61	Sr	0.00018639
IWB6221	BS00010435_51	7AL_4447137	7A	140.5	Sr	4.07463e-05
IWB5709	BobWhite_s67129_156	7BS_3113008	7B	76.38	Sr	0.000149848
IWB22468	Excalibur_c14601_373	7BS_3026237	7B	76.38	Sr	0.00018639
IWB6221	BS00010435_51	7BL_6741655	7B	146.795	Sr	4.07463e-05
IWB5709	BobWhite_s67129_156	7DS_3899356	7D	103.46	Sr	0.000149848
IWB22468	Excalibur_c14601_373	7DS_3869530	7D	103.46	Sr	0.00018639
IWB6221	BS00010435_51	7DL_3333714	7D	161.07	Sr	4.07463e-05
IWB41430	Kukri_c15668_100	7AL_4402494	.	.	Yr	6.90366e-05
IWB41430	Kukri_c15668_100	7BL_6744562	.	.	Yr	6.90366e-05
IWB46768	Kukri_c58942_273	4AL_3555262	.	.	Yr	3.40445e-05
IWB46768	Kukri_c58942_273	4AS_6012438	.	.	Yr	3.40445e-05
IWB46768	Kukri_c58942_273	4BS_4865327	.	.	Yr	3.40445e-05
IWB46768	Kukri_c58942_273	4BS_4941379	.	.	Yr	3.40445e-05
IWB46768	Kukri_c58942_273	4DL_14459613	.	.	Yr	3.40445e-05
IWB50507	Kukri_rep_c92967_369	2BS_5206863	.	.	Yr	3.09638e-05
IWB50507	Kukri_rep_c92967_369	2BS_5206864	.	.	Yr	3.09638e-05
IWB50507	Kukri_rep_c92967_369	4BS_4930025	.	.	Yr	3.09638e-05
IWB50507	Kukri_rep_c92967_369	2DL_666959	.	.	Yr	3.09638e-05
IWB50507	Kukri_rep_c92967_369	5BL_2565286	.	.	Yr	3.09638e-05
IWB50507	Kukri_rep_c92967_369	5DL_4550582	.	.	Yr	3.09638e-05
IWB34340	IAAV1218	7BL_6524765	.	.	Yr	5.95519e-05
IWB36018	IACX5767	7AL_4402494	.	.	Yr	5.78501e-05
IWB36018	IACX5767	7BL_6744562	.	.	Yr	5.78501e-05
IWB5853	BS00003630_51	7AL_4402494	.	.	Yr	0.000103275
IWB5853	BS00003630_51	7BL_6744562	.	.	Yr	0.000103275
IWB72497	Tdurum_contig56267_180	5AL_2707579	5A	54.88	Yr	4.69398e-05
IWB73687	Tdurum_contig85339_162	5AL_2732873	5A	74.09	Yr	3.2073e-05
IWB10356	BS00068710_51	5BL_10820313	5B	105.205	Yr	0.000130767
IWB72497	Tdurum_contig56267_180	5BL_10732661	5B	105.65	Yr	4.69398e-05
IWB73687	Tdurum_contig85339_162	5BL_10797603	5B	124.5	Yr	3.2073e-05
IWB49257	Kukri_rep_c107419_372	6AL_5779643	6A	67.92	Yr	9.6796e-05
IWB8068	BS00036830_51	6AL_5756551	6A	118.54	Yr	2.73607e-05
IWB30504	Excalibur_rep_c110824_66	6AL_5756551	6A	118.54	Yr	4.32632e-06
IWB49257	Kukri_rep_c107419_372	6BL_4296787	6B	78.42	Yr	9.6796e-05
IWB8068	BS00036830_51	6BL_1496502	6B	106.93	Yr	2.73607e-05
IWB30504	Excalibur_rep_c110824_66	6BL_1496502	6B	106.93	Yr	4.32632e-06
IWB68655	Tdurum_contig17421_310	6BL_1496502	6B	106.93	Yr	8.96603e-06
IWB7417	BS00023080_51	6BL_1519244	6B	106.93	Yr	2.2514e-06
IWB12425	BS00109717_51	6BL_4392571	6B	106.93	Yr	1.2874e-05
IWB49257	Kukri_rep_c107419_372	6DL_3253149	6D	85.93	Yr	9.6796e-05
IWB8068	BS00036830_51	6DL_3282678	6D	129.06	Yr	2.73607e-05
IWB23841	Excalibur_c22708_625	7AS_4202327	7A	5.09	Yr	9.87529e-06
IWB34340	IAAV1218	7AL_4485213	7A	98.92	Yr	5.95519e-05
IWB23841	Excalibur_c22708_625	7DS_3962443	7D	1.79	Yr	9.87529e-06
IWB23841	Excalibur_c22708_625	7DS_3968481	7D	2.73	Yr	9.87529e-06
IWB34340	IAAV1218	7DL_3315117	7D	111.08	Yr	5.95519e-05
IWB41430	Kukri_c15668_100	7DL_3334613	7D	191.24	Yr	6.90366e-05
IWB36018	IACX5767	7DL_3334613	7D	191.24	Yr	5.78501e-05
IWB5853	BS00003630_51	7DL_3334613	7D	191.24	Yr	0.000103275
