# Supplementary material for: A haplotype map of allohexaploid wheat reveals distinct patterns of selection on homoeologous genomes
Source: Genome Biol. 2015 Feb 26;16(1):48. doi: 10.1186/s13059-015-0606-4 (PMC4389885; doi:10.1186/s13059-015-0606-4)
Supplement: Additional file 7: Table S15. — The results of validation of three GWAS SNPs by mapping in the populations of recombinant inbred lines. [file 13059_2015_606_MOESM7_ESM.xlsx]

## Sheet: GWAS_Validation
Table S15. Validation of three GWAS SNPs by mapping in populations of recombinant inbred lines (for details see Supplementary Notes). Sr - stem rust; Lr - leaf rust, Yr - stripe rust; na - no data available.
SNP id	SNP name	Disease	GWAS SNP	Mapping Population	Genotyping	Analysis detecting marker-trait linkage	CSS Contig	Chr	Position, cM	Gene
IWB32959	GENE-2531_86	Lr	Linked	Thatcher/RL6077	90K	.	4DL_14362019	4D	15.72	Lr67
IWA5766	wsnp_Ex_rep_c97413_84459608	Lr	.	Thatcher/RL6077	9K	Genetic mapping	4DL_14362019	4D	15.72	Lr67
.	csSNP275	Lr	.	Thatcher/RL6077	RADseq	Genetic mapping	4DL_14352808	4D	7.92	Lr67
.	csSNP856	Lr	.	Thatcher/RL6077	RADseq	Genetic mapping	4DL_14377090	4D	8.365	Lr67
.	csSNP754	Lr	.	Thatcher/RL6077	RADseq	Genetic mapping	4DL_14399714	4D	8.81	Lr67
IWB5709	BobWhite_s67129_156	Sr	Linked	562/Yitpi	90K	Selective genotyping	7AS_4229702	7A	91.61	uncharacterized
IWA3232	wsnp_Ex_c29371_38412298	Sr	.	562/Yitpi	90K	Selective genotyping	7AL_4512574	7A	92	uncharacterized
IWB7104	BS00022475_51	Sr	.	562/Yitpi	90K	Selective genotyping	7AS_4218250	7A	90.73	uncharacterized
IWB54623	RAC875_c1817_950	Sr	.	562/Yitpi	90K	Selective genotyping	7AS_4252038	7A	91.17	uncharacterized
IWB60298	RAC875_c7138_264	Sr	.	562/Yitpi	90K	Selective genotyping	7AS_4248478	7A	91.61	uncharacterized
IWB38806	Ku_c2205_1317	Sr	.	562/Yitpi	90K	Selective genotyping	7AS_4215386	7A	91.61	uncharacterized
IWB8022	BS00035678_51	Sr	.	562/Yitpi	90K	Selective genotyping	7AL_4525468	7A	92	uncharacterized
IWB20679	Ex_c41740_166	Sr	.	562/Yitpi	90K	Selective genotyping	7AL_4525468	7A	92	uncharacterized
IWB65015	RFL_Contig5478_741	Sr	.	562/Yitpi	90K	Selective genotyping	7AL_4514558	7A	92.825	uncharacterized
IWB46119	Kukri_c5101_2636	Sr	.	562/Yitpi	90K	Selective genotyping	7AL_4433177	7A	92.825	uncharacterized
IWA1871	wsnp_Ex_c14173_22107343	Sr	.	562/Yitpi	90K	Selective genotyping	7AS_4218466	7A	92.825	uncharacterized
IWB56709	RAC875_c32212_84	Sr	.	562/Yitpi	90K	Selective genotyping	7AL_4553164	7A	92.825	uncharacterized
IWB5607	BobWhite_rep_c66337_650	Sr	.	562/Yitpi	90K	Selective genotyping	7AS_4257668	7A	93.26	uncharacterized
IWB34519	IAAV222	Sr	.	562/Yitpi	90K	Selective genotyping	7AS_4251261	7A	93.26	uncharacterized
IWA3863	wsnp_Ex_c43292_49653827	Sr	.	562/Yitpi	90K	Selective genotyping	7AS_4237295	7A	93.26	uncharacterized
IWB14051	CAP7_c3756_77	Sr	.	562/Yitpi	90K	Selective genotyping	7AL_4513858	7A	93.26	uncharacterized
IWB13122	CAP11_rep_c6423_103	Sr	.	562/Yitpi	90K	Selective genotyping	7AL_4448352	7A	93.26	uncharacterized
IWB30998	Excalibur_rep_c68850_592	Sr	.	562/Yitpi	90K	Selective genotyping	7AL_4446179	7A	93.26	uncharacterized
IWB69937	Tdurum_contig29988_148	Sr	.	562/Yitpi	90K	Selective genotyping	7AL_4435301	7A	93.26	uncharacterized
IWB14050	CAP7_c3756_190	Sr	.	562/Yitpi	90K	Selective genotyping	7AL_4513858	7A	93.26	uncharacterized
IWB6806	BS00021936_51	Sr	.	562/Yitpi	90K	Selective genotyping	7AS_4209285	7A	93.26	uncharacterized
IWB53383	RAC875_c11662_470	Sr	.	562/Yitpi	90K	Selective genotyping	7AL_4509172	7A	93.26	uncharacterized
IWB1671	BobWhite_c23146_84	Sr	.	562/Yitpi	90K	Selective genotyping	7AL_4449504	7A	93.26	uncharacterized
IWB3612	BobWhite_c47716_503	Sr	.	562/Yitpi	90K	Selective genotyping	7AL_4435301	7A	93.26	uncharacterized
IWB39122	Ku_c307_1994	Sr	.	562/Yitpi	90K	Selective genotyping	7AL_4555617	7A	93.26	uncharacterized
IWB72880	Tdurum_contig62237_531	Sr	.	562/Yitpi	90K	Selective genotyping	7AL_4554300	7A	96.09	uncharacterized
IWB47147	Kukri_c64283_212	Sr	.	562/Yitpi	90K	Selective genotyping	7AL_4557786	7A	98.92	uncharacterized
IWA1491	wsnp_Ex_c11417_18429357	Sr	.	562/Yitpi	90K	Selective genotyping	7AL_4557786	7A	98.92	uncharacterized
IWA6866	wsnp_Ku_c2958_5561339	Sr	.	562/Yitpi	90K	Selective genotyping	7AL_4557786	7A	98.92	uncharacterized
IWB46390	Kukri_c53985_59	Sr	.	562/Yitpi	90K	Selective genotyping	7AL_4557786	7A	98.92	uncharacterized
IWB6616	BS00015354_51	Sr	.	562/Yitpi	90K	Selective genotyping	7AL_4557786	7A	98.92	uncharacterized
IWB3398	BobWhite_c44762_182	Sr	.	562/Yitpi	90K	Selective genotyping	7AL_4499660	7A	98.92	uncharacterized
IWB35159	IAAV6170	Sr	.	562/Yitpi	90K	Selective genotyping	7AL_4391845	7A	98.92	uncharacterized
IWA7600	wsnp_Ra_c1303_2598907	Sr	.	562/Yitpi	90K	Selective genotyping	7AL_4391845	7A	98.92	uncharacterized
IWA1802	wsnp_Ex_c13721_21532196	Sr	.	562/Yitpi	90K	Selective genotyping	7AL_4391845	7A	98.92	uncharacterized
IWB70820	Tdurum_contig42093_1170	Sr	.	562/Yitpi	90K	Selective genotyping	7AL_4391845	7A	98.92	uncharacterized
IWB68969	Tdurum_contig22364_380	Sr	.	562/Yitpi	90K	Selective genotyping	7AL_4543800	7A	101.16	uncharacterized
IWB36723	Jagger_c7141_114	Sr	.	562/Yitpi	90K	Selective genotyping	7AL_4531323	7A	101.99	uncharacterized
IWB40447	Kukri_c108278_520	Sr	.	562/Yitpi	90K	Selective genotyping	7AS_4191962	na	na	uncharacterized
IWB23482	Excalibur_c20450_230	Sr	.	562/Yitpi	90K	Selective genotyping	7AS_4054259	na	na	uncharacterized
IWA2381	wsnp_Ex_c19198_28115812	Sr	.	562/Yitpi	90K	Selective genotyping	7AL_4461170	na	na	uncharacterized
IWB10939	BS00077560_51	Sr	.	562/Yitpi	90K	Selective genotyping	7AS_4223130	na	na	uncharacterized
IWB11089	BS00079591_51	Sr	.	562/Yitpi	90K	Selective genotyping	7AL_4536426	na	na	uncharacterized
IWB19819	Ex_c13716_356	Sr	.	562/Yitpi	90K	Selective genotyping	7AS_4249004	na	na	uncharacterized
IWB43420	Kukri_c27326_260	Sr	.	562/Yitpi	90K	Selective genotyping	7AS_4202841	na	na	uncharacterized
IWB51943	Ra_c3705_2101	Sr	.	562/Yitpi	90K	Selective genotyping	7AL_4429294	na	na	uncharacterized
IWB67327	Tdurum_contig11862_341	Sr	.	562/Yitpi	90K	Selective genotyping	7AS_4247704	na	na	uncharacterized
IWB69646	Tdurum_contig28838_226	Sr	.	562/Yitpi	90K	Selective genotyping	7AS_4219686	na	na	uncharacterized
IWA7792	wsnp_Ra_c25918_35485125	Sr	.	562/Yitpi	90K	Selective genotyping	7AL_4494268	na	na	uncharacterized
IWA8171	wsnp_Ra_rep_c70756_68674560	Sr	.	562/Yitpi	90K	Selective genotyping	7AL_4531775	na	na	uncharacterized
IWB9602	BS00065647_51	Sr	.	562/Yitpi	90K	Selective genotyping	7AL_4520883	na	na	uncharacterized
IWB31316	Excalibur_rep_c81365_214	Sr	.	562/Yitpi	90K	Selective genotyping	7AS_4250431	na	na	uncharacterized
IWA3694	wsnp_Ex_c398_784645	Sr	.	562/Yitpi	90K	Selective genotyping	7AL_4546795	na	na	uncharacterized
IWA6124	wsnp_JD_c6050_7214383	Sr	.	562/Yitpi	90K	Selective genotyping	7AS_4250431	na	na	uncharacterized
IWA7554	wsnp_Ra_c109483_92428320	Sr	.	562/Yitpi	90K	Selective genotyping	7AS_4251143	na	na	uncharacterized
IWB9049	BS00063383_51	Sr	.	562/Yitpi	90K	Selective genotyping	7AS_4179988	na	na	uncharacterized
IWB12019	BS00097987_51	Sr	.	562/Yitpi	90K	Selective genotyping	7AL_4472556	na	na	uncharacterized
IWA5860	wsnp_JD_c15333_14824351	Sr	.	562/Yitpi	90K	Selective genotyping	7AL_4490489	na	na	uncharacterized
IWA7990	wsnp_Ra_c5251_9356517	Sr	.	562/Yitpi	90K	Selective genotyping	7AL_4546795	na	na	uncharacterized
IWB33984	GENE-4508_109	Sr	.	562/Yitpi	90K	Selective genotyping	7AL_1385056	na	na	uncharacterized
IWB46703	Kukri_c57924_252	Sr	.	562/Yitpi	90K	Selective genotyping	7AL_4554851	na	na	uncharacterized
IWA8066	wsnp_Ra_c75858_73254602	Sr	.	562/Yitpi	90K	Selective genotyping	7AS_4245382	na	na	uncharacterized
IWB35503	IAAV8611	Sr	.	562/Yitpi	90K	Selective genotyping	7AL_4551972	na	na	uncharacterized
IWB69251	Tdurum_contig26215_339	Sr	.	562/Yitpi	90K	Selective genotyping	na	na	na	uncharacterized
IWB34870	IAAV4430	Sr	.	562/Yitpi	90K	Selective genotyping	7AS_4058528	na	na	uncharacterized
IWB52223	Ra_c5251_2533	Sr	.	562/Yitpi	90K	Selective genotyping	7AL_4546795	na	na	uncharacterized
IWB52438	Ra_c6845_1501	Sr	.	562/Yitpi	90K	Selective genotyping	7AL_4552600	na	na	uncharacterized
IWB59583	RAC875_c61210_285	Sr	.	562/Yitpi	90K	Selective genotyping	7AS_4126702	na	na	uncharacterized
IWB62380	RAC875_rep_c116752_107	Sr	.	562/Yitpi	90K	Selective genotyping	7AS_4250697	na	na	uncharacterized
IWB62936	RAC875_rep_c73101_932	Sr	.	562/Yitpi	90K	Selective genotyping	7AL_4505555	na	na	uncharacterized
IWB71283	Tdurum_contig42547_1197	Sr	.	562/Yitpi	90K	Selective genotyping	7AS_4133128	na	na	uncharacterized
IWA3693	wsnp_Ex_c398_784427	Sr	.	562/Yitpi	90K	Selective genotyping	7AL_4546795	na	na	uncharacterized
IWA6183	wsnp_JD_c7987_9038994	Sr	.	562/Yitpi	90K	Selective genotyping	7AL_4461170	na	na	uncharacterized
IWB1318	BobWhite_c19875_271	Sr	.	562/Yitpi	90K	Selective genotyping	7AL_4537575	na	na	uncharacterized
IWB39180	Ku_c3251_1103	Sr	.	562/Yitpi	90K	Selective genotyping	7AS_4255108	na	na	uncharacterized
IWB45583	Kukri_c45895_132	Sr	.	562/Yitpi	90K	Selective genotyping	7AL_4436783	na	na	uncharacterized
IWB52027	Ra_c40942_331	Sr	.	562/Yitpi	90K	Selective genotyping	7AL_4495995	na	na	uncharacterized
IWB69647	Tdurum_contig28843_80	Sr	.	562/Yitpi	90K	Selective genotyping	7AS_4219686	na	na	uncharacterized
IWA1418	wsnp_Ex_c10988_17836981	Sr	.	562/Yitpi	90K	Selective genotyping	7AS_4248036	na	na	uncharacterized
IWB35894	IACX3013	Sr	.	562/Yitpi	90K	Selective genotyping	7AL_4490489	na	na	uncharacterized
IWB50244	Kukri_rep_c73018_94	Sr	.	562/Yitpi	90K	Selective genotyping	7AS_4248030	na	na	uncharacterized
IWB66046	TA006055-0231	Sr	.	562/Yitpi	90K	Selective genotyping	7AL_1385056	na	na	uncharacterized
IWB28701	Excalibur_c7415_148	Sr	.	562/Yitpi	90K	Selective genotyping	7AL_4554119	na	na	uncharacterized
IWB65446	TA001739-1268	Sr	.	562/Yitpi	90K	Selective genotyping	7AL_4512428	na	na	uncharacterized
IWA788	wsnp_CAP11_c592_400447	Sr	.	562/Yitpi	90K	Selective genotyping	7AL_4552600	na	na	uncharacterized
IWA4818	wsnp_Ex_c8615_14454633	Sr	.	562/Yitpi	90K	Selective genotyping	7AS_4246819	na	na	uncharacterized
IWB65563	TA002502-2086	Sr	.	562/Yitpi	90K	Selective genotyping	7AL_4557534	na	na	uncharacterized
IWB21459	Ex_c9556_2547	Sr	.	562/Yitpi	90K	Selective genotyping	na	na	na	uncharacterized
IWB59328	RAC875_c57962_101	Sr	.	562/Yitpi	90K	Selective genotyping	7AL_4438856	na	na	uncharacterized
IWB9983	BS00067200_51	Sr	.	562/Yitpi	90K	Selective genotyping	7AS_4188871	na	na	uncharacterized
IWB50436	Kukri_rep_c85030_287	Sr	.	562/Yitpi	90K	Selective genotyping	7AS_4233474	na	na	uncharacterized
IWA2954	wsnp_Ex_c25188_34454616	Sr	.	562/Yitpi	90K	Selective genotyping	na	na	na	uncharacterized
IWB40882	Kukri_c12727_598	Sr	.	562/Yitpi	90K	Selective genotyping	7AL_4434152	na	na	uncharacterized
IWB23841	Excalibur_c22708_625	Yr	Linked	.	90K	Bulk segregant analysis	na	na	na	Yr51
IWB62395	RAC875_rep_c117027_137	Yr	.	769/Westonia	90K	Bulk segregant analysis	4AL_7091534	na	na	Yr51
IWB62397	RAC875_rep_c117027_577	Yr	.	769/Westonia	90K	Bulk segregant analysis	4AL_7091534	na	na	Yr51
IWB57304	RAC875_c37592_348	Yr	.	769/Westonia	90K	Bulk segregant analysis	4AL_7088723	4A	133.96	Yr51
IWB71699	Tdurum_contig46583_2203	Yr	.	769/Westonia	90K	Bulk segregant analysis	4AL_7170232	4A	133.96	Yr51
IWB42413	Kukri_c2101_1551	Yr	.	769/Westonia	90K	Bulk segregant analysis	4AL_7088723	4A	133.96	Yr51
IWB27194	Excalibur_c50999_269	Yr	.	769/Westonia	90K	Bulk segregant analysis	4AL_7088723	4A	133.96	Yr51
