# Supplementary material for: A haplotype map of allohexaploid wheat reveals distinct patterns of selection on homoeologous genomes
Source: Genome Biol. 2015 Feb 26;16(1):48. doi: 10.1186/s13059-015-0606-4 (PMC4389885; doi:10.1186/s13059-015-0606-4)
Supplement: Additional file 8: Table S16. — The comparison of marker-trait associations around the locus on chromosome 7A conferring resistance to stem rust pathogen. [file 13059_2015_606_MOESM8_ESM.xlsx]

## Sheet: Imputed_vs_nonimputed_genotypes
Table S16. Comparison of marker-trait associations around the locus on chromosome 7A conferring resistance to stem rust pathogen. Results are shown on Figure 3B.
Nonimputed SNPs from the 90K array
Chromosome	SNP	P value	Position, cM	FDR
7A	BobWhite_s67129_156	0.000149848	171.313	0.00447336
7A	Excalibur_c14601_373	0.00018639	171.105	0.00447336
7A	RAC875_rep_c106408_497	0.000847371	171.313	0.0135579
7A	Kukri_c17556_411	0.00859645	171.568	0.103157
7A	BS00021936_51	0.0132631	171.312	0.127326
7A	IACX15657	0.0255906	169.938	0.204725
7A	BS00049729_51	0.040405	171.314	0.257465
7A	BS00037120_51	0.0429108	169.713	0.257465
7A	GENE-1829_105	0.0483987	172.583	0.258127
7A	wsnp_be500615A_Ta_1_1	0.075885	171.313	0.364248
7A	BS00099876_51	0.102453	168.34	0.37246
7A	Excalibur_rep_c111181_453	0.10257	169.938	0.37246
7A	Tdurum_contig51189_574	0.109593	168.129	0.37246
7A	Kukri_c9608_2032	0.12059	171.313	0.37246
7A	Tdurum_contig4676_3364	0.125568	169.938	0.37246
7A	BS00044895_51	0.131938	170.305	0.37246
7A	BS00091101_51	0.143869	168.129	0.37246
7A	Tdurum_contig4676_3592	0.152887	169.938	0.37246
7A	GENE-4791_286	0.15432	170.022	0.37246
7A	BS00064804_51	0.155192	171.105	0.37246
7A	BS00064803_51	0.175789	171.105	0.401803
7A	IACX1333	0.20709	170.806	0.451833
7A	Tdurum_contig45062_417	0.247972	169.713	0.493092
7A	Tdurum_contig13080_153	0.251481	169.26	0.493092
7A	BS00035033_51	0.256819	166.681	0.493092
7A	BS00046852_51	0.286288	169.26	0.528532
7A	BS00065789_51	0.332925	170.806	0.572499
7A	Tdurum_contig45062_80	0.333958	169.713	0.572499
7A	BobWhite_c23918_871	0.501033	170.924	0.829297
7A	Excalibur_c16649_969	0.53477	169.517	0.835243
7A	Tdurum_contig60527_433	0.539427	169.713	0.835243
7A	TA001398-1597	0.584924	170.666	0.87359
7A	BS00077898_51	0.633813	171.105	0.87359
7A	BS00056486_51	0.653522	168.209	0.87359
7A	Kukri_s118416_65	0.656129	172.402	0.87359
7A	BS00035032_51	0.658312	166.681	0.87359
7A	RAC875_c8905_660	0.676142	171.401	0.87359
7A	BS00101427_51	0.691592	166.986	0.87359
7A	Tdurum_contig71875_247	0.77289	170.666	0.951249
7A	Kukri_c24337_416	0.846964	172.342	0.991097
7A	RAC875_c32895_211	0.862787	170.305	0.991097
7A	RAC875_c75528_355	0.86721	171.901	0.991097
7A	RAC875_c24337_1280	0.890166	171.907	0.993674
7A	BS00030911_51	0.936407	170.305	0.996738
7A	BS00073171_51	0.956919	166.986	0.996738
7A	RAC875_c32895_304	0.963372	170.305	0.996738
7A	BS00047811_51	0.975973	171.901	0.996738
7A	Tdurum_contig85217_286	0.998027	172.222	0.998027
Imputed SNPs
Chromosome	SNP	P value	cM	FDR
7A	4256271_7as-2000	0.000100926	171	0.0144406
7A	4256271_7as-1996	0.000100926	171	0.0144406
7A	4253194_7as-4746	0.000243477	170.806	0.0144406
7A	4254057_7as-1628	0.000246622	171.105	0.0144406
7A	4256271_7as-1966	0.000359234	171	0.0144406
7A	4058524_7as-30	0.000404533	171.105	0.0144406
7A	4058524_7as-160	0.000404533	171.105	0.0144406
7A	4254057_7as-227	0.000404533	171.105	0.0144406
7A	4058524_7as-345	0.000404533	171.105	0.0144406
7A	4058524_7as-410	0.000404533	171.105	0.0144406
7A	4254057_7as-537	0.000404533	171.105	0.0144406
7A	4058524_7as-728	0.000404533	171.105	0.0144406
7A	4232001_7as-1331	0.000404533	171.105	0.0144406
7A	4232001_7as-1721	0.000404533	171.105	0.0144406
7A	4254057_7as-1984	0.000404533	171.105	0.0144406
7A	4254057_7as-2310	0.000404533	171.105	0.0144406
7A	4206663_7as-87	0.000404533	171.105	0.0144406
7A	4254057_7as-2816	0.000404533	171.105	0.0144406
7A	4254057_7as-3266	0.000404533	171.105	0.0144406
7A	4246248_7as-1410	0.000404533	171.106	0.0144406
7A	4246248_7as-2098	0.000404533	171.106	0.0144406
7A	4246248_7as-3141	0.000404533	171.106	0.0144406
7A	4246248_7as-3205	0.000404533	171.106	0.0144406
7A	4058524_7as-37	0.000404533	171.105	0.0144406
7A	4197867_7as-183	0.000404533	171.105	0.0144406
7A	4058524_7as-306	0.000404533	171.105	0.0144406
7A	4071571_7as-532	0.000404533	171.105	0.0144406
7A	4197867_7as-1354	0.000404533	171.105	0.0144406
7A	4254057_7as-1486	0.000404533	171.105	0.0144406
7A	4254057_7as-2708	0.000404533	171.105	0.0144406
7A	4246248_7as-1446	0.000404533	171.106	0.0144406
7A	4246248_7as-3125	0.000404533	171.106	0.0144406
7A	4102458_7as-178	0.000404533	171.156	0.0144406
7A	4102458_7as-279	0.000754579	171.156	0.0252472
7A	4102458_7as-278	0.000754579	171.156	0.0252472
7A	4102458_7as-270	0.000783719	171.156	0.0252472
7A	4253194_7as-836	0.00110026	170.806	0.0252472
7A	4248991_7as-3009	0.00132057	170.766	0.0252472
7A	4248991_7as-2588	0.00132057	170.766	0.0252472
7A	4245888_7as-2654	0.00135069	171	0.0252472
7A	4245888_7as-3225	0.00135069	171	0.0252472
7A	4245888_7as-5374	0.00135069	171	0.0252472
7A	4245888_7as-6676	0.00135069	171	0.0252472
7A	4245888_7as-8953	0.00135069	171	0.0252472
7A	4245888_7as-10387	0.00135069	171	0.0252472
7A	4245888_7as-12637	0.00135069	171	0.0252472
7A	4245888_7as-6663	0.00135069	171	0.0252472
7A	4245888_7as-6664	0.00135069	171	0.0252472
7A	4245888_7as-7862	0.00135069	171	0.0252472
7A	4245888_7as-8407	0.00135069	171	0.0252472
7A	4245888_7as-10462	0.00135069	171	0.0252472
7A	4245888_7as-11558	0.00135069	171	0.0252472
7A	4245888_7as-11648	0.00135069	171	0.0252472
7A	4248284_7as-6249	0.00145137	171.313	0.0252472
7A	4256271_7as-2300	0.00151351	171	0.0252472
7A	4256271_7as-2321	0.00151351	171	0.0252472
7A	4256271_7as-2653	0.00151351	171	0.0252472
7A	4256271_7as-2145	0.00151351	171	0.0252472
7A	4256271_7as-2280	0.00151351	171	0.0252472
7A	4256271_7as-2288	0.00151351	171	0.0252472
7A	4256271_7as-2311	0.00151351	171	0.0252472
7A	4256271_7as-2384	0.00151351	171	0.0252472
7A	4247033_7as-779	0.00166538	171.156	0.0252472
7A	4247033_7as-706	0.00166538	171.156	0.0252472
7A	4253134_7as-1569	0.00166538	171.156	0.0252472
7A	4096218_7as-2183	0.00166538	171.156	0.0252472
7A	4196067_7as-362	0.00166538	171.156	0.0252472
7A	4196067_7as-531	0.00166538	171.156	0.0252472
7A	4253134_7as-995	0.00166538	171.156	0.0252472
7A	4196067_7as-1648	0.00166538	171.156	0.0252472
7A	4096218_7as-2194	0.00166538	171.156	0.0252472
7A	4253134_7as-2285	0.00166538	171.156	0.0252472
7A	4248284_7as-2195	0.00184317	171.313	0.0252472
7A	4248284_7as-2472	0.00184317	171.313	0.0252472
7A	4248284_7as-2919	0.00184317	171.313	0.0252472
7A	4248284_7as-3585	0.00184317	171.313	0.0252472
7A	4248284_7as-4082	0.00184317	171.313	0.0252472
7A	4248284_7as-5216	0.00184317	171.313	0.0252472
7A	4248284_7as-5357	0.00184317	171.313	0.0252472
7A	4229702_7as-6106	0.00184317	171.313	0.0252472
7A	4229702_7as-6118	0.00184317	171.313	0.0252472
7A	4112053_7as-2356	0.00184317	171.313	0.0252472
7A	4248284_7as-4223	0.00184317	171.313	0.0252472
7A	4248284_7as-5552	0.00184317	171.313	0.0252472
7A	4248284_7as-5614	0.00184317	171.313	0.0252472
7A	4248284_7as-5667	0.00184317	171.313	0.0252472
7A	4229702_7as-6643	0.00198947	171.313	0.0254421
7A	4229702_7as-7410	0.00198947	171.313	0.0254421
7A	4248284_7as-7260	0.00198947	171.313	0.0254421
7A	4229702_7as-8608	0.00198947	171.313	0.0254421
7A	4248284_7as-3142	0.00204038	171.313	0.0254421
7A	4202987_7as-4154	0.00207196	171.313	0.0254421
7A	4253194_7as-1933	0.00210496	170.806	0.0254421
7A	4253194_7as-3521	0.00210496	170.806	0.0254421
7A	4253194_7as-6855	0.00210496	170.806	0.0254421
7A	4253194_7as-6971	0.00210496	170.806	0.0254421
7A	4248760_7as-8218	0.00211657	170.765	0.0254421
7A	4205236_7as-1527	0.00211657	170.766	0.0254421
7A	4112053_7as-3100	0.00216526	171.313	0.0257644
7A	4248760_7as-6429	0.00219535	170.765	0.0258612
7A	4253194_7as-2088	0.00264885	170.806	0.0295814
7A	4253194_7as-2909	0.00264885	170.806	0.0295814
7A	4253194_7as-7430	0.00264885	170.806	0.0295814
7A	4071571_7as-83	0.00278419	171.105	0.0295814
7A	4253194_7as-90	0.00295973	170.806	0.0295814
7A	4253194_7as-852	0.00295973	170.806	0.0295814
7A	4253194_7as-1716	0.00295973	170.806	0.0295814
7A	4253194_7as-7288	0.00295973	170.806	0.0295814
7A	4253194_7as-7510	0.00295973	170.806	0.0295814
7A	4253194_7as-169	0.00295973	170.806	0.0295814
7A	4253194_7as-201	0.00295973	170.806	0.0295814
7A	4253194_7as-1016	0.00295973	170.806	0.0295814
7A	4253194_7as-1366	0.00295973	170.806	0.0295814
7A	4253194_7as-1446	0.00295973	170.806	0.0295814
7A	4248991_7as-2460	0.00298257	170.766	0.0295814
7A	4229702_7as-5341	0.00312977	171.313	0.0295814
7A	4245888_7as-488	0.00315156	171	0.0295814
7A	4245888_7as-1821	0.00315156	171	0.0295814
7A	4245888_7as-1823	0.00315156	171	0.0295814
7A	4256271_7as-1938	0.00315156	171	0.0295814
7A	4245888_7as-220	0.00315156	171	0.0295814
7A	4245888_7as-240	0.00315156	171	0.0295814
7A	4245888_7as-1822	0.00315156	171	0.0295814
7A	4256271_7as-1900	0.00315156	171	0.0295814
7A	4253194_7as-1268	0.00323752	170.806	0.0295814
7A	4255386_7as-346	0.00331851	171.105	0.0295814
7A	4138340_7as-435	0.00335106	171.316	0.0295814
7A	4106427_7as-75	0.00335106	171.316	0.0295814
7A	4248284_7as-12956	0.00335106	171.313	0.0295814
7A	4253194_7as-150	0.0033929	170.806	0.0295814
7A	4255386_7as-351	0.00340318	171.105	0.0295814
7A	4255386_7as-400	0.00340318	171.105	0.0295814
7A	4255386_7as-460	0.00340318	171.105	0.0295814
7A	4102458_7as-298	0.00343201	171.156	0.0295814
7A	4102458_7as-321	0.00343201	171.156	0.0295814
7A	4248284_7as-10673	0.00349051	171.313	0.0295814
7A	4248284_7as-10721	0.00349051	171.313	0.0295814
7A	4248284_7as-11075	0.00349051	171.313	0.0295814
7A	4248284_7as-10219	0.00349051	171.313	0.0295814
7A	4245888_7as-1040	0.00362521	171	0.029612
7A	4253194_7as-847	0.00369972	170.806	0.029612
7A	4253194_7as-1674	0.00369972	170.806	0.029612
7A	4253194_7as-4987	0.00369972	170.806	0.029612
7A	4196067_7as-10612	0.00370676	171.156	0.029612
7A	4196067_7as-10266	0.00370676	171.156	0.029612
7A	4112053_7as-910	0.00372036	171.313	0.029612
7A	4252886_7as-3406	0.00372036	171.313	0.029612
7A	4112053_7as-630	0.00372036	171.313	0.029612
7A	4253194_7as-4636	0.00423775	170.806	0.0335038
7A	4202987_7as-2586	0.00446851	171.313	0.0335134
7A	4202987_7as-2804	0.00446851	171.313	0.0335134
7A	4202987_7as-3381	0.00446851	171.313	0.0335134
7A	4202987_7as-3415	0.00452346	171.313	0.0335134
7A	4255715_7as-4746	0.00452346	171.313	0.0335134
7A	4202987_7as-4831	0.00452346	171.313	0.0335134
7A	4255715_7as-5363	0.00452346	171.313	0.0335134
7A	4202987_7as-4446	0.00452346	171.313	0.0335134
7A	4202987_7as-4628	0.00452346	171.313	0.0335134
7A	4202987_7as-4677	0.00452346	171.313	0.0335134
7A	4253194_7as-4132	0.00477721	170.806	0.0349278
7A	4255715_7as-7095	0.00480331	171.313	0.0349278
7A	4255715_7as-7649	0.00480331	171.313	0.0349278
7A	4255715_7as-4124	0.0049408	171.313	0.0357071
7A	4256271_7as-1856	0.00506313	171	0.0363681
7A	4242294_7as-4668	0.00521415	171.105	0.0370016
7A	4247943_7as-3714	0.00521415	171.105	0.0370016
7A	4253194_7as-3581	0.0054744	170.806	0.0386158
7A	4248284_7as-8988	0.00560825	171.313	0.0393245
7A	4255715_7as-9124	0.00599299	171.313	0.0416396
7A	4090159_7as-849	0.00607981	171.313	0.0416396
7A	4252886_7as-3631	0.00607981	171.313	0.0416396
7A	4090159_7as-786	0.00607981	171.313	0.0416396
7A	4248284_7as-1744	0.00613728	171.313	0.0417903
7A	4255715_7as-5127	0.00676809	171.313	0.0458207
7A	4196067_7as-10447	0.00694843	171.156	0.0467729
7A	4255715_7as-961	0.00774814	171.313	0.0518597
7A	4255715_7as-928	0.00788218	171.313	0.0524588
7A	4255715_7as-8109	0.00846804	171.313	0.0556119
7A	4255715_7as-8152	0.00846804	171.313	0.0556119
7A	4245888_7as-1755	0.00849757	171	0.0556119
7A	4247943_7as-6321	0.0101771	171.105	0.0662354
7A	4255715_7as-11156	0.0104377	171.313	0.0675584
7A	4178799_7as-1781	0.0137007	171	0.0881083
7A	4255715_7as-791	0.0137623	171.313	0.0881083
7A	4255715_7as-10268	0.0143725	171.313	0.0908907
7A	4255715_7as-8154	0.0143725	171.313	0.0908907
7A	4252886_7as-3999	0.0144283	171.313	0.0908907
7A	4248760_7as-6743	0.0154824	170.765	0.0954883
7A	4205236_7as-1520	0.0154824	170.766	0.0954883
7A	4205236_7as-1452	0.0154824	170.766	0.0954883
7A	4248760_7as-7640	0.0154824	170.765	0.0954883
7A	4253194_7as-2252	0.0159122	170.806	0.097122
7A	4253194_7as-1809	0.0159122	170.806	0.097122
7A	4209285_7as-14948	0.0162635	171.312	0.0987548
7A	4245888_7as-2089	0.0172862	171	0.102844
7A	4245888_7as-2191	0.0172862	171	0.102844
7A	4245888_7as-9114	0.0172862	171	0.102844
7A	4245888_7as-10327	0.0172862	171	0.102844
7A	4255715_7as-1886	0.0228168	171.313	0.135066
7A	4106427_7as-194	0.0235937	171.316	0.138967
7A	2877219_7as-55	0.0246352	172.654	0.14438
7A	4255715_7as-8047	0.0248852	171.313	0.145123
7A	4112053_7as-1092	0.0262396	171.313	0.152267
7A	4223822_7as-7942	0.0292605	172.653	0.168965
7A	4254057_7as-2905	0.0304889	171.105	0.175199
7A	4247447_7as-1132	0.0336603	171.105	0.192485
7A	4246248_7as-367	0.0346265	171.106	0.197053
7A	4254057_7as-693	0.0365388	171.105	0.206936
7A	4207488_7as-3497	0.0397981	172.619	0.221608
7A	4253134_7as-1432	0.0398896	171.156	0.221608
7A	4096218_7as-2545	0.0398896	171.156	0.221608
7A	4253134_7as-2698	0.0398896	171.156	0.221608
7A	4186186_7as-260	0.04007	169.518	0.221608
7A	4237829_7as-12254	0.0433256	172.342	0.238493
7A	4248284_7as-12137	0.045753	171.313	0.250684
7A	4134424_7as-2778	0.0462312	172.653	0.252132
7A	4248284_7as-4460	0.0481268	171.313	0.260062
7A	4229702_7as-6495	0.0481268	171.313	0.260062
7A	4223822_7as-2074	0.0518321	172.653	0.262052
7A	4223822_7as-2141	0.0518321	172.653	0.262052
7A	4250521_7as-2197	0.0518321	172.653	0.262052
7A	4250521_7as-2265	0.0518321	172.653	0.262052
7A	4250521_7as-2267	0.0518321	172.653	0.262052
7A	4134424_7as-2403	0.0518321	172.653	0.262052
7A	4223822_7as-7651	0.0518321	172.653	0.262052
7A	4093561_7as-1906	0.0518321	172.653	0.262052
7A	4093561_7as-1933	0.0518321	172.653	0.262052
7A	4223822_7as-2122	0.0518321	172.653	0.262052
7A	4250521_7as-2321	0.0518321	172.653	0.262052
7A	4134424_7as-2782	0.0518321	172.653	0.262052
7A	2877219_7as-64	0.0518321	172.654	0.262052
7A	4223822_7as-7884	0.0518321	172.653	0.262052
7A	4223822_7as-9495	0.0518321	172.653	0.262052
7A	869465_7as-541	0.0543982	170.716	0.270846
7A	4197867_7as-1696	0.0551235	171.105	0.270846
7A	4096218_7as-3335	0.0552972	171.156	0.270846
7A	4211969_7as-5003	0.0554107	168.604	0.270846
7A	4211969_7as-4991	0.0554107	168.604	0.270846
7A	4211969_7as-4905	0.0554107	168.604	0.270846
7A	4211969_7as-4790	0.0554107	168.604	0.270846
7A	4211969_7as-4957	0.0554107	168.604	0.270846
7A	4223822_7as-1929	0.0564646	172.653	0.274857
7A	4221103_7as-2062	0.0605314	170.716	0.29344
7A	4248284_7as-11425	0.0610167	171.313	0.294581
7A	4249002_7as-2421	0.0616922	171.401	0.296626
7A	4245815_7as-242	0.0628338	172.653	0.300887
7A	4129426_7as-690	0.064856	168.602	0.308396
7A	4221103_7as-2019	0.0649293	170.716	0.308396
7A	4093561_7as-1144	0.0653761	172.653	0.308396
7A	4245815_7as-491	0.0654491	172.653	0.308396
7A	4256271_7as-3055	0.0689083	171	0.323402
7A	4248284_7as-11643	0.0788865	171.313	0.367416
7A	4209371_7as-1024	0.079224	171.901	0.367416
7A	4209371_7as-1092	0.079224	171.901	0.367416
7A	4234113_7as-1233	0.079534	168.407	0.367416
7A	4249002_7as-2125	0.0817946	171.401	0.376383
7A	4090847_7as-114	0.0851876	171.568	0.384487
7A	4090847_7as-722	0.0851876	171.568	0.384487
7A	4090847_7as-945	0.0851876	171.568	0.384487
7A	4090847_7as-14	0.0851876	171.568	0.384487
7A	4090847_7as-1172	0.0851876	171.568	0.384487
7A	4253686_7as-4756	0.0892225	171.645	0.394375
7A	4231426_7as-3434	0.089722	171.646	0.394375
7A	4231426_7as-3306	0.089722	171.646	0.394375
7A	4231426_7as-6008	0.089722	171.646	0.394375
7A	4231426_7as-5308	0.089722	171.646	0.394375
7A	4231426_7as-2133	0.089722	171.646	0.394375
7A	4231426_7as-1471	0.089722	171.646	0.394375
7A	4207488_7as-3661	0.0902179	172.619	0.395081
7A	4224616_7as-3144	0.0935052	170.203	0.406454
7A	4224616_7as-3275	0.0935052	170.203	0.406454
7A	4253134_7as-1515	0.0946017	171.156	0.409709
7A	4247447_7as-1394	0.0954557	171.105	0.411893
7A	4221103_7as-452	0.0970499	170.716	0.417244
7A	4196724_7as-6484	0.102318	171.646	0.433565
7A	4196724_7as-7411	0.102318	171.646	0.433565
7A	538332_7as-117	0.102318	171.645	0.433565
7A	4196724_7as-6564	0.102318	171.646	0.433565
7A	4082836_7as-2310	0.10658	172.222	0.442016
7A	4209371_7as-896	0.107106	171.901	0.442016
7A	4257395_7as-17004	0.107109	172.402	0.442016
7A	4207488_7as-3466	0.108211	172.619	0.442016
7A	4207488_7as-3535	0.108211	172.619	0.442016
7A	4207488_7as-3770	0.108211	172.619	0.442016
7A	4207488_7as-3799	0.108211	172.619	0.442016
7A	4207488_7as-3513	0.108211	172.619	0.442016
7A	4207488_7as-3565	0.108211	172.619	0.442016
7A	4207488_7as-3746	0.108211	172.619	0.442016
7A	4229639_7as-801	0.10844	170.023	0.442016
7A	4144307_7as-3021	0.109653	168.407	0.445419
7A	4178136_7as-2364	0.111464	172.583	0.45122
7A	4257395_7as-16042	0.113347	172.402	0.457269
7A	4248483_7as-515	0.114375	169.064	0.459027
7A	4191676_7as-4428	0.114562	172.506	0.459027
7A	4226833_7as-3004	0.117212	170.203	0.467783
7A	4248483_7as-2180	0.117544	169.064	0.467783
7A	4221103_7as-811	0.117938	170.716	0.467783
7A	4249231_7as-276	0.119256	171.961	0.471423
7A	4090847_7as-3026	0.122508	171.568	0.479449
7A	4090847_7as-3069	0.122508	171.568	0.479449
7A	4090847_7as-3007	0.122508	171.568	0.479449
7A	4084354_7as-1488	0.123302	168.407	0.48096
7A	4221103_7as-929	0.124351	170.716	0.482888
7A	4234113_7as-144	0.124616	168.407	0.482888
7A	4221103_7as-191	0.125353	170.716	0.482962
7A	4257395_7as-15733	0.125494	172.402	0.482962
7A	4187244_7as-1994	0.12763	168.339	0.482962
7A	4211297_7as-7906	0.128325	166.681	0.482962
7A	4211297_7as-9996	0.128325	166.681	0.482962
7A	4211297_7as-10064	0.128325	166.681	0.482962
7A	4211297_7as-7806	0.128325	166.681	0.482962
7A	4211297_7as-7922	0.128325	166.681	0.482962
7A	4211297_7as-7967	0.128325	166.681	0.482962
7A	4255715_7as-132	0.131059	171.313	0.49168
7A	4237829_7as-1954	0.133115	172.342	0.496232
7A	4237829_7as-3187	0.133115	172.342	0.496232
7A	4252886_7as-4156	0.135556	171.313	0.50374
7A	4248483_7as-2680	0.136899	169.064	0.504497
7A	4223822_7as-1816	0.137045	172.653	0.504497
7A	4223822_7as-1891	0.137045	172.653	0.504497
7A	4248483_7as-2325	0.148818	169.064	0.546131
7A	4209371_7as-981	0.159596	171.901	0.583863
7A	4223822_7as-1792	0.161146	172.653	0.587709
7A	4211969_7as-4179	0.163088	168.604	0.592955
7A	4248760_7as-7763	0.164039	170.765	0.59458
7A	4180741_7as-4716	0.166599	172.583	0.602005
7A	4229639_7as-539	0.168475	170.023	0.605049
7A	4255490_7as-2054	0.168982	172.11	0.605049
7A	4255490_7as-2170	0.168982	172.11	0.605049
7A	4209285_7as-9891	0.1774	171.312	0.617453
7A	4209285_7as-9458	0.1774	171.312	0.617453
7A	4246150_7as-588	0.178212	168.129	0.617453
7A	4246150_7as-2668	0.178212	168.129	0.617453
7A	4246150_7as-3403	0.178212	168.129	0.617453
7A	4246150_7as-2963	0.178212	168.129	0.617453
7A	4246150_7as-3336	0.178212	168.129	0.617453
7A	4183999_7as-11259	0.178212	168.129	0.617453
7A	4183999_7as-20195	0.178212	168.129	0.617453
7A	4183999_7as-20553	0.178212	168.129	0.617453
7A	4183999_7as-20944	0.178212	168.129	0.617453
7A	4234113_7as-1416	0.186983	168.407	0.642174
7A	4234113_7as-1439	0.186983	168.407	0.642174
7A	4234113_7as-1462	0.186983	168.407	0.642174
7A	4109841_7as-4724	0.189585	169.517	0.649219
7A	4221103_7as-2891	0.191122	170.716	0.652584
7A	4234113_7as-3940	0.193658	168.407	0.659332
7A	4246826_7as-415	0.199534	169.065	0.67738
7A	4248483_7as-664	0.206045	169.064	0.697474
7A	4229639_7as-783	0.206705	170.023	0.697704
7A	4253148_7as-4703	0.208811	169.518	0.702798
7A	4248483_7as-2553	0.21154	169.064	0.709954
7A	4246150_7as-3410	0.217693	168.129	0.72149
7A	4246150_7as-49	0.220875	168.129	0.72149
7A	4246150_7as-2685	0.220875	168.129	0.72149
7A	4246150_7as-3242	0.220875	168.129	0.72149
7A	4246150_7as-3326	0.220875	168.129	0.72149
7A	4246150_7as-3366	0.220875	168.129	0.72149
7A	4246150_7as-3341	0.220875	168.129	0.72149
7A	4136223_7as-984	0.222939	169.065	0.72149
7A	4136223_7as-3494	0.222939	169.065	0.72149
7A	4136223_7as-4760	0.222939	169.065	0.72149
7A	4136223_7as-4770	0.222939	169.065	0.72149
7A	4136223_7as-757	0.222939	169.065	0.72149
7A	4136223_7as-4725	0.222939	169.065	0.72149
7A	4194251_7as-6729	0.226653	166.681	0.731498
7A	4209285_7as-4656	0.23067	171.312	0.732305
7A	4245457_7as-387	0.234066	171.313	0.732305
7A	4209285_7as-17145	0.234066	171.312	0.732305
7A	4248554_7as-1295	0.235909	170.61	0.732305
7A	4209285_7as-2614	0.235918	171.312	0.732305
7A	4209285_7as-9389	0.235918	171.312	0.732305
7A	4209285_7as-11053	0.235918	171.312	0.732305
7A	4209285_7as-16958	0.235918	171.312	0.732305
7A	4209285_7as-3368	0.235918	171.312	0.732305
7A	4209285_7as-7098	0.235918	171.312	0.732305
7A	4229639_7as-769	0.239366	170.023	0.732305
7A	4183999_7as-11424	0.245452	168.129	0.732305
7A	4183999_7as-11591	0.245452	168.129	0.732305
7A	4183999_7as-11632	0.245452	168.129	0.732305
7A	4183999_7as-11637	0.245452	168.129	0.732305
7A	4183999_7as-11472	0.245452	168.129	0.732305
7A	4183999_7as-11545	0.245452	168.129	0.732305
7A	4183999_7as-11553	0.245452	168.129	0.732305
7A	4183999_7as-11580	0.245452	168.129	0.732305
7A	4183999_7as-12990	0.245452	168.129	0.732305
7A	4217761_7as-249	0.246243	171.837	0.732305
7A	4248554_7as-1533	0.247671	170.61	0.732305
7A	4238581_7as-4000	0.248022	169.713	0.732305
7A	4252480_7as-1195	0.250973	172.506	0.732305
7A	4252480_7as-610	0.250973	172.506	0.732305
7A	4252480_7as-1449	0.250973	172.506	0.732305
7A	4248483_7as-825	0.251367	169.064	0.732305
7A	4221103_7as-810	0.251799	170.716	0.732305
7A	4104923_7as-1394	0.252448	169.065	0.732305
7A	4104923_7as-5849	0.252448	169.065	0.732305
7A	4246826_7as-6479	0.252448	169.065	0.732305
7A	4238581_7as-4289	0.255235	169.713	0.732305
7A	4178136_7as-498	0.255576	172.583	0.732305
7A	4133734_7as-87	0.257688	169.938	0.732305
7A	4256681_7as-677	0.257688	169.938	0.732305
7A	4147576_7as-1786	0.257688	169.938	0.732305
7A	4256681_7as-5548	0.257688	169.938	0.732305
7A	4256681_7as-5680	0.257688	169.938	0.732305
7A	4238581_7as-4168	0.257688	169.713	0.732305
7A	4176242_7as-431	0.257688	169.938	0.732305
7A	4256681_7as-943	0.257688	169.938	0.732305
7A	4147576_7as-995	0.257688	169.938	0.732305
7A	4147576_7as-1015	0.257688	169.938	0.732305
7A	4147576_7as-3027	0.257688	169.938	0.732305
7A	4147576_7as-3448	0.257688	169.938	0.732305
7A	4176242_7as-4326	0.257688	169.938	0.732305
7A	4176242_7as-4661	0.257688	169.938	0.732305
7A	4256681_7as-5393	0.257688	169.938	0.732305
7A	4256681_7as-5554	0.257688	169.938	0.732305
7A	4252480_7as-1855	0.257985	172.506	0.732305
7A	4245974_7as-372	0.260437	172.222	0.734262
7A	4202676_7as-1933	0.261	170.203	0.734262
7A	4104923_7as-4656	0.262517	169.065	0.734262
7A	4221103_7as-26	0.265661	170.716	0.734262
7A	4209955_7as-1039	0.268668	172.506	0.734262
7A	4193034_7as-1946	0.277684	172.506	0.734262
7A	4191676_7as-3280	0.277684	172.506	0.734262
7A	4191676_7as-3329	0.277684	172.506	0.734262
7A	4191676_7as-3407	0.277684	172.506	0.734262
7A	4191676_7as-4344	0.277684	172.506	0.734262
7A	4252480_7as-1241	0.277684	172.506	0.734262
7A	4048008_7as-775	0.277684	172.506	0.734262
7A	4193034_7as-1625	0.277684	172.506	0.734262
7A	4212838_7as-1312	0.277684	172.506	0.734262
7A	4191676_7as-3881	0.277684	172.506	0.734262
7A	4191676_7as-4327	0.277684	172.506	0.734262
7A	4058524_7as-682	0.280445	171.105	0.734262
7A	4221103_7as-264	0.282152	170.716	0.734262
7A	4180741_7as-4298	0.285408	172.583	0.734262
7A	4180741_7as-4953	0.285408	172.583	0.734262
7A	4180741_7as-2585	0.285408	172.583	0.734262
7A	4256681_7as-6535	0.285777	169.938	0.734262
7A	4176242_7as-7023	0.285777	169.938	0.734262
7A	4256681_7as-7316	0.285777	169.938	0.734262
7A	4254996_7as-8304	0.285777	169.938	0.734262
7A	4254996_7as-8447	0.285777	169.938	0.734262
7A	4254996_7as-10376	0.285777	169.938	0.734262
7A	4254996_7as-11191	0.285777	169.938	0.734262
7A	4254996_7as-11989	0.285777	169.938	0.734262
7A	4256681_7as-6307	0.285777	169.938	0.734262
7A	4256681_7as-7628	0.285777	169.938	0.734262
7A	4254996_7as-8045	0.285777	169.938	0.734262
7A	4254996_7as-8051	0.285777	169.938	0.734262
7A	4254996_7as-8257	0.285777	169.938	0.734262
7A	4254996_7as-8272	0.285777	169.938	0.734262
7A	4254996_7as-10534	0.285777	169.938	0.734262
7A	4254996_7as-10977	0.285777	169.938	0.734262
7A	4254996_7as-11572	0.285777	169.938	0.734262
7A	4254996_7as-11829	0.285777	169.938	0.734262
7A	4254996_7as-12067	0.285777	169.938	0.734262
7A	4254996_7as-12373	0.285777	169.938	0.734262
7A	4065234_7as-685	0.285777	169.941	0.734262
7A	4191676_7as-3922	0.286867	172.506	0.734262
7A	4191676_7as-3836	0.286867	172.506	0.734262
7A	4248554_7as-1300	0.287564	170.61	0.734262
7A	4248554_7as-1539	0.287564	170.61	0.734262
7A	4246826_7as-8125	0.289297	169.065	0.734262
7A	4246826_7as-7967	0.289297	169.065	0.734262
7A	4240511_7as-10383	0.289297	169.064	0.734262
7A	4245886_7as-6193	0.28984	169.067	0.734262
7A	4237829_7as-3583	0.297081	172.342	0.743106
7A	4238561_7as-393	0.297116	172.506	0.743106
7A	4191676_7as-3285	0.297116	172.506	0.743106
7A	4191676_7as-3379	0.297116	172.506	0.743106
7A	4191676_7as-3562	0.297116	172.506	0.743106
7A	4252480_7as-601	0.297116	172.506	0.743106
7A	4182426_7as-863	0.299265	172.402	0.745316
7A	4182426_7as-675	0.299265	172.402	0.745316
7A	4252480_7as-409	0.310648	172.506	0.753759
7A	4217761_7as-5033	0.31216	171.837	0.753759
7A	4064130_7as-1789	0.313687	169.517	0.753759
7A	4188578_7as-4750	0.314326	166.984	0.753759
7A	4188578_7as-3300	0.314326	166.984	0.753759
7A	4188578_7as-3447	0.314326	166.984	0.753759
7A	4188578_7as-3590	0.314326	166.984	0.753759
7A	4188578_7as-4756	0.314326	166.984	0.753759
7A	4250665_7as-1370	0.315233	172.402	0.753759
7A	4191676_7as-4379	0.316908	172.506	0.753759
7A	4257196_7as-3629	0.318149	168.473	0.753759
7A	4250442_7as-2420	0.318719	172.431	0.753759
7A	4197867_7as-5	0.32149	171.105	0.753759
7A	4202676_7as-1542	0.322239	170.203	0.753759
7A	4109841_7as-5835	0.322499	169.517	0.753759
7A	4109841_7as-5949	0.322499	169.517	0.753759
7A	4109841_7as-5598	0.322499	169.517	0.753759
7A	4109841_7as-6634	0.322499	169.517	0.753759
7A	4196519_7as-2278	0.326643	166.681	0.753759
7A	4256681_7as-6257	0.326765	169.938	0.753759
7A	4256681_7as-6564	0.326765	169.938	0.753759
7A	4211297_7as-2255	0.329197	166.681	0.753759
7A	4256227_7as-4789	0.329451	169.26	0.753759
7A	4050776_7as-969	0.331639	166.986	0.753759
7A	4135689_7as-942	0.335014	169.26	0.753759
7A	4243715_7as-2466	0.335257	169.152	0.753759
7A	4135689_7as-51	0.335257	169.26	0.753759
7A	4245886_7as-4396	0.335928	169.067	0.753759
7A	4183999_7as-11206	0.336217	168.129	0.753759
7A	4241435_7as-5370	0.336539	169.713	0.753759
7A	4050776_7as-580	0.33975	166.986	0.753759
7A	4183999_7as-13681	0.342517	168.129	0.753759
7A	4183999_7as-13741	0.342517	168.129	0.753759
7A	4183999_7as-13803	0.342517	168.129	0.753759
7A	4183999_7as-13877	0.342517	168.129	0.753759
7A	4183999_7as-13967	0.342517	168.129	0.753759
7A	4183999_7as-20089	0.342517	168.129	0.753759
7A	4183999_7as-11239	0.342517	168.129	0.753759
7A	4183999_7as-13643	0.342517	168.129	0.753759
7A	4183999_7as-13696	0.342517	168.129	0.753759
7A	4183999_7as-13738	0.342517	168.129	0.753759
7A	4183999_7as-20023	0.342517	168.129	0.753759
7A	4196519_7as-2325	0.34607	166.681	0.753759
7A	4187244_7as-1972	0.347859	168.339	0.753759
7A	4245561_7as-321	0.347859	168.34	0.753759
7A	4187244_7as-1264	0.347859	168.339	0.753759
7A	4187244_7as-1920	0.347859	168.339	0.753759
7A	4245561_7as-425	0.347859	168.34	0.753759
7A	4217761_7as-3843	0.348888	171.837	0.753759
7A	4076645_7as-1551	0.349365	169.713	0.753759
7A	4245966_7as-2371	0.349365	169.713	0.753759
7A	4245966_7as-2521	0.349365	169.713	0.753759
7A	4210234_7as-6850	0.349365	169.712	0.753759
7A	4210234_7as-6882	0.349365	169.712	0.753759
7A	4179379_7as-885	0.349365	169.713	0.753759
7A	4112916_7as-4279	0.349365	169.713	0.753759
7A	4179150_7as-1311	0.349365	169.713	0.753759
7A	4112916_7as-1457	0.349365	169.713	0.753759
7A	4245966_7as-1661	0.349365	169.713	0.753759
7A	4112916_7as-1863	0.349365	169.713	0.753759
7A	4210234_7as-6750	0.349365	169.712	0.753759
7A	4210234_7as-6941	0.349365	169.712	0.753759
7A	4179379_7as-746	0.349365	169.713	0.753759
7A	4241435_7as-3954	0.349365	169.713	0.753759
7A	4112916_7as-4346	0.349365	169.713	0.753759
7A	4238581_7as-1407	0.349365	169.713	0.753759
7A	4238581_7as-1480	0.349365	169.713	0.753759
7A	4238581_7as-1571	0.349365	169.713	0.753759
7A	4238581_7as-1602	0.349365	169.713	0.753759
7A	4238581_7as-1704	0.349365	169.713	0.753759
7A	4179150_7as-1772	0.349365	169.713	0.753759
7A	4179150_7as-1855	0.349365	169.713	0.753759
7A	4112916_7as-5000	0.349365	169.713	0.753759
7A	4179379_7as-551	0.350641	169.713	0.755127
7A	4255686_7as-667	0.354164	169.26	0.755807
7A	4135689_7as-853	0.354164	169.26	0.755807
7A	4255686_7as-2802	0.354164	169.26	0.755807
7A	4255686_7as-789	0.354164	169.26	0.755807
7A	4255686_7as-818	0.354164	169.26	0.755807
7A	4199367_7as-407	0.359465	166.683	0.765733
7A	4245886_7as-6194	0.361297	169.067	0.768246
7A	4254041_7as-1741	0.363064	169.261	0.770612
7A	4255490_7as-2028	0.367101	172.11	0.777779
7A	4084354_7as-3564	0.370352	168.407	0.783259
7A	4175732_7as-5162	0.372566	171.645	0.786529
7A	4084354_7as-1191	0.376813	168.407	0.794071
7A	4109841_7as-5542	0.378851	169.517	0.79694
7A	4182426_7as-618	0.381278	172.402	0.800616
7A	4187244_7as-1147	0.386424	168.339	0.808083
7A	4187244_7as-1495	0.386424	168.339	0.808083
7A	4183999_7as-10733	0.388264	168.129	0.808083
7A	4183999_7as-10755	0.388264	168.129	0.808083
7A	4183999_7as-10565	0.388264	168.129	0.808083
7A	4135689_7as-2243	0.393388	169.26	0.817303
7A	4110476_7as-4680	0.394257	168.407	0.817667
7A	4183999_7as-19901	0.399739	168.129	0.826888
7A	4191676_7as-4585	0.400107	172.506	0.826888
7A	4136223_7as-4820	0.403686	169.065	0.830363
7A	4223822_7as-1914	0.403903	172.653	0.830363
7A	4223822_7as-7439	0.403903	172.653	0.830363
7A	4110476_7as-3351	0.405389	168.407	0.83052
7A	4110476_7as-3419	0.405389	168.407	0.83052
7A	4241435_7as-4561	0.412005	169.713	0.8346
7A	4256681_7as-389	0.413566	169.938	0.8346
7A	4244722_7as-671	0.417501	169.713	0.8346
7A	4228226_7as-6978	0.419444	167.638	0.8346
7A	4191676_7as-4049	0.4212	172.506	0.8346
7A	4196519_7as-2307	0.42358	166.681	0.8346
7A	4082836_7as-512	0.425839	172.222	0.8346
7A	4257196_7as-6825	0.427769	168.473	0.8346
7A	4187244_7as-435	0.428033	168.339	0.8346
7A	4211297_7as-6424	0.42817	166.681	0.8346
7A	4110476_7as-3838	0.433737	168.407	0.8346
7A	4082836_7as-1082	0.433887	172.222	0.8346
7A	4210234_7as-6955	0.434127	169.712	0.8346
7A	4238581_7as-4275	0.43515	169.713	0.8346
7A	4255998_7as-308	0.440908	172.583	0.8346
7A	4245501_7as-1567	0.445731	169.527	0.8346
7A	4245501_7as-1607	0.445731	169.527	0.8346
7A	4206893_7as-1530	0.447186	169.518	0.8346
7A	4206893_7as-1419	0.447186	169.518	0.8346
7A	4255686_7as-617	0.447434	169.26	0.8346
7A	4234113_7as-4038	0.448159	168.407	0.8346
7A	4234113_7as-4040	0.448159	168.407	0.8346
7A	4110476_7as-5017	0.448159	168.407	0.8346
7A	4084354_7as-3286	0.448159	168.407	0.8346
7A	4084354_7as-3318	0.448159	168.407	0.8346
7A	4084354_7as-3332	0.448159	168.407	0.8346
7A	4110476_7as-3735	0.448159	168.407	0.8346
7A	4234113_7as-3797	0.448159	168.407	0.8346
7A	4234113_7as-3855	0.448159	168.407	0.8346
7A	4254041_7as-1475	0.448258	169.261	0.8346
7A	4254041_7as-1809	0.448258	169.261	0.8346
7A	4254041_7as-1527	0.448258	169.261	0.8346
7A	4254041_7as-1914	0.448258	169.261	0.8346
7A	4254041_7as-4614	0.448258	169.261	0.8346
7A	4245501_7as-3088	0.450114	169.527	0.8346
7A	4081239_7as-128	0.454533	169.517	0.8346
7A	4109841_7as-3359	0.454975	169.517	0.8346
7A	4109841_7as-3446	0.454975	169.517	0.8346
7A	4109841_7as-3513	0.454975	169.517	0.8346
7A	4109841_7as-5428	0.454975	169.517	0.8346
7A	4109841_7as-3339	0.454975	169.517	0.8346
7A	4109841_7as-4920	0.454975	169.517	0.8346
7A	4194251_7as-7137	0.457458	166.681	0.8346
7A	4147576_7as-4253	0.45862	169.938	0.8346
7A	4109841_7as-6369	0.459211	169.517	0.8346
7A	4109841_7as-6603	0.459211	169.517	0.8346
7A	4147576_7as-2666	0.462141	169.938	0.8346
7A	4254996_7as-10745	0.462141	169.938	0.8346
7A	4236553_7as-3390	0.463576	171.32	0.8346
7A	4234113_7as-3942	0.464003	168.407	0.8346
7A	4234113_7as-4028	0.464304	168.407	0.8346
7A	4182426_7as-295	0.465512	172.402	0.8346
7A	4253608_7as-2797	0.466107	170.022	0.8346
7A	4253608_7as-2825	0.466107	170.022	0.8346
7A	4253608_7as-2885	0.466107	170.022	0.8346
7A	4253608_7as-3159	0.466107	170.022	0.8346
7A	4186849_7as-1875	0.466107	170.022	0.8346
7A	4186849_7as-2958	0.466107	170.022	0.8346
7A	4186849_7as-3153	0.466107	170.022	0.8346
7A	4253608_7as-1011	0.466107	170.022	0.8346
7A	4253608_7as-1012	0.466107	170.022	0.8346
7A	4253608_7as-1705	0.466107	170.022	0.8346
7A	4253608_7as-3122	0.466107	170.022	0.8346
7A	4253608_7as-3180	0.466107	170.022	0.8346
7A	4253608_7as-3229	0.466107	170.022	0.8346
7A	4186849_7as-773	0.466107	170.022	0.8346
7A	4186849_7as-1990	0.466107	170.022	0.8346
7A	4064130_7as-1295	0.467376	169.517	0.8346
7A	4064130_7as-1426	0.467376	169.517	0.8346
7A	4256490_7as-2705	0.467376	169.517	0.8346
7A	4256490_7as-1647	0.467376	169.517	0.8346
7A	4256490_7as-2877	0.467376	169.517	0.8346
7A	4176242_7as-4120	0.471387	169.938	0.8346
7A	4254996_7as-11737	0.471387	169.938	0.8346
7A	4254996_7as-12372	0.471387	169.938	0.8346
7A	4254996_7as-8017	0.471387	169.938	0.8346
7A	4254996_7as-8163	0.471387	169.938	0.8346
7A	4254996_7as-9750	0.471387	169.938	0.8346
7A	4254996_7as-11438	0.471387	169.938	0.8346
7A	4238581_7as-1462	0.474963	169.713	0.8346
7A	4186849_7as-4699	0.475324	170.022	0.8346
7A	4241435_7as-4888	0.477747	169.713	0.8346
7A	4199367_7as-4691	0.478345	166.683	0.8346
7A	4199367_7as-4550	0.478345	166.683	0.8346
7A	4211297_7as-5557	0.478345	166.681	0.8346
7A	4211297_7as-5580	0.478345	166.681	0.8346
7A	4211297_7as-6356	0.478345	166.681	0.8346
7A	4199367_7as-4696	0.478345	166.683	0.8346
7A	4199367_7as-1674	0.478345	166.683	0.8346
7A	4199367_7as-1477	0.478345	166.683	0.8346
7A	4234113_7as-1342	0.482055	168.407	0.8346
7A	4144307_7as-1423	0.482055	168.407	0.8346
7A	4144307_7as-1424	0.482055	168.407	0.8346
7A	4144307_7as-1425	0.482055	168.407	0.8346
7A	4234113_7as-1280	0.482055	168.407	0.8346
7A	4234113_7as-1311	0.482055	168.407	0.8346
7A	4109841_7as-3307	0.482461	169.517	0.8346
7A	4109841_7as-6143	0.482461	169.517	0.8346
7A	4254041_7as-4717	0.486212	169.261	0.8346
7A	4136223_7as-3596	0.488128	169.065	0.8346
7A	4136223_7as-4504	0.488128	169.065	0.8346
7A	4245886_7as-6102	0.488476	169.067	0.8346
7A	4234113_7as-8037	0.489715	168.407	0.8346
7A	4234113_7as-8996	0.489715	168.407	0.8346
7A	4234113_7as-9199	0.489715	168.407	0.8346
7A	4109841_7as-4473	0.490738	169.517	0.8346
7A	4050776_7as-2535	0.490935	166.986	0.8346
7A	4050776_7as-2390	0.490935	166.986	0.8346
7A	4241435_7as-3847	0.49471	169.713	0.8346
7A	4228226_7as-7738	0.49658	167.638	0.8346
7A	4244722_7as-596	0.497011	169.713	0.8346
7A	4246861_7as-1187	0.497011	169.713	0.8346
7A	4241435_7as-237	0.497011	169.713	0.8346
7A	4073621_7as-312	0.497011	169.713	0.8346
7A	4245966_7as-960	0.497011	169.713	0.8346
7A	4256490_7as-1918	0.500059	169.517	0.8346
7A	4144307_7as-3126	0.504306	168.407	0.8346
7A	4251246_7as-2525	0.504578	168.129	0.8346
7A	4251246_7as-2502	0.504578	168.129	0.8346
7A	4254041_7as-1510	0.506547	169.261	0.8346
7A	4254041_7as-1421	0.506547	169.261	0.8346
7A	4254041_7as-1811	0.506547	169.261	0.8346
7A	4136223_7as-4673	0.506664	169.065	0.8346
7A	4136223_7as-4783	0.506664	169.065	0.8346
7A	4136223_7as-4601	0.506664	169.065	0.8346
7A	4234113_7as-162	0.508714	168.407	0.8346
7A	4144307_7as-2877	0.508714	168.407	0.8346
7A	4196519_7as-2368	0.508733	166.681	0.8346
7A	4253125_7as-6616	0.51152	172.431	0.8346
7A	4135689_7as-96	0.512754	169.26	0.8346
7A	4254041_7as-4444	0.515174	169.261	0.8346
7A	4081239_7as-482	0.515174	169.517	0.8346
7A	4081239_7as-531	0.515174	169.517	0.8346
7A	4256490_7as-781	0.515174	169.517	0.8346
7A	4256490_7as-819	0.515174	169.517	0.8346
7A	4254996_7as-10368	0.516735	169.938	0.8346
7A	4254996_7as-10827	0.516735	169.938	0.8346
7A	4251246_7as-4275	0.51923	168.129	0.8346
7A	4050776_7as-246	0.519666	166.986	0.8346
7A	4228226_7as-1779	0.519854	167.638	0.8346
7A	4228226_7as-1791	0.519854	167.638	0.8346
7A	4115472_7as-553	0.523062	170.666	0.8346
7A	4255715_7as-3746	0.524696	171.313	0.8346
7A	4135689_7as-537	0.525268	169.26	0.8346
7A	4109841_7as-1082	0.52586	169.517	0.8346
7A	4231212_7as-156	0.534027	169.065	0.8346
7A	4104923_7as-194	0.534027	169.065	0.8346
7A	4173906_7as-710	0.534802	172.619	0.8346
7A	4104923_7as-506	0.535619	169.065	0.8346
7A	4231212_7as-801	0.535619	169.065	0.8346
7A	4104923_7as-993	0.535619	169.065	0.8346
7A	4240511_7as-4162	0.535619	169.064	0.8346
7A	4104923_7as-4359	0.535619	169.065	0.8346
7A	4104923_7as-4361	0.535619	169.065	0.8346
7A	4240511_7as-7289	0.535619	169.064	0.8346
7A	4240511_7as-8375	0.535619	169.064	0.8346
7A	4240511_7as-10887	0.535619	169.064	0.8346
7A	4240511_7as-11205	0.535619	169.064	0.8346
7A	4240511_7as-11377	0.535619	169.064	0.8346
7A	4231212_7as-862	0.535619	169.065	0.8346
7A	4104923_7as-916	0.535619	169.065	0.8346
7A	4231212_7as-954	0.535619	169.065	0.8346
7A	4104923_7as-988	0.535619	169.065	0.8346
7A	4104923_7as-994	0.535619	169.065	0.8346
7A	4104923_7as-997	0.535619	169.065	0.8346
7A	4104923_7as-1002	0.535619	169.065	0.8346
7A	4240511_7as-5519	0.535619	169.064	0.8346
7A	4104923_7as-4297	0.535619	169.065	0.8346
7A	4240511_7as-6825	0.535619	169.064	0.8346
7A	4240511_7as-7816	0.535619	169.064	0.8346
7A	4246826_7as-6570	0.535619	169.065	0.8346
7A	4246826_7as-8835	0.535619	169.065	0.8346
7A	4240511_7as-12080	0.535619	169.064	0.8346
7A	4256490_7as-626	0.535721	169.517	0.8346
7A	4084014_7as-265	0.535721	169.517	0.8346
7A	4254041_7as-4442	0.536018	169.261	0.8346
7A	4081239_7as-117	0.536018	169.517	0.8346
7A	4186849_7as-966	0.538682	170.022	0.8346
7A	4228226_7as-5756	0.542908	167.638	0.8346
7A	4202987_7as-4171	0.543769	171.313	0.8346
7A	4248300_7as-1251	0.544274	171.645	0.8346
7A	4176242_7as-3162	0.545348	169.938	0.8346
7A	4176242_7as-3663	0.545348	169.938	0.8346
7A	4175732_7as-2291	0.547833	171.645	0.8346
7A	4175732_7as-3281	0.547833	171.645	0.8346
7A	4175732_7as-5266	0.547833	171.645	0.8346
7A	4231426_7as-2923	0.547833	171.646	0.8346
7A	4253686_7as-2833	0.547833	171.645	0.8346
7A	4175732_7as-4135	0.547833	171.645	0.8346
7A	4175732_7as-5799	0.547833	171.645	0.8346
7A	4175732_7as-6147	0.547833	171.645	0.8346
7A	4186849_7as-4226	0.549597	170.022	0.8346
7A	4240511_7as-11633	0.549947	169.064	0.8346
7A	4097756_7as-641	0.549947	169.068	0.8346
7A	4240511_7as-11796	0.549947	169.064	0.8346
7A	4246826_7as-10412	0.549947	169.065	0.8346
7A	4246826_7as-10543	0.549947	169.065	0.8346
7A	4257395_7as-17168	0.550602	172.402	0.8346
7A	4255998_7as-260	0.550681	172.583	0.8346
7A	4255998_7as-329	0.550681	172.583	0.8346
7A	4255998_7as-594	0.550681	172.583	0.8346
7A	4255998_7as-292	0.550681	172.583	0.8346
7A	4234113_7as-3987	0.551204	168.407	0.8346
7A	4208466_7as-2602	0.554243	172.49	0.836244
7A	4196519_7as-2265	0.55442	166.681	0.836244
7A	4196519_7as-2336	0.55442	166.681	0.836244
7A	4228226_7as-1880	0.559435	167.638	0.837566
7A	4179379_7as-627	0.559771	169.713	0.837566
7A	4112916_7as-5008	0.559771	169.713	0.837566
7A	4112916_7as-2501	0.559771	169.713	0.837566
7A	4210234_7as-6798	0.559771	169.712	0.837566
7A	4210234_7as-6940	0.559771	169.712	0.837566
7A	4250090_7as-2182	0.560561	171.837	0.837566
7A	4257395_7as-15504	0.562135	172.402	0.837566
7A	4245966_7as-1643	0.567927	169.713	0.837566
7A	4248284_7as-11635	0.568021	171.313	0.837566
7A	4050776_7as-1018	0.570202	166.986	0.837566
7A	4186849_7as-480	0.574269	170.022	0.837566
7A	4186849_7as-5051	0.574269	170.022	0.837566
7A	4186849_7as-343	0.574269	170.022	0.837566
7A	4186849_7as-538	0.574269	170.022	0.837566
7A	4186849_7as-539	0.574269	170.022	0.837566
7A	4062160_7as-516	0.574269	170.022	0.837566
7A	4186849_7as-4020	0.574269	170.022	0.837566
7A	4228226_7as-1605	0.579876	167.638	0.837566
7A	4176242_7as-4270	0.580146	169.938	0.837566
7A	4256681_7as-7032	0.580146	169.938	0.837566
7A	4254996_7as-8477	0.580146	169.938	0.837566
7A	4254996_7as-9718	0.580146	169.938	0.837566
7A	4062160_7as-385	0.580146	170.022	0.837566
7A	4254996_7as-8492	0.580146	169.938	0.837566
7A	4254996_7as-10865	0.580146	169.938	0.837566
7A	4065234_7as-254	0.580146	169.941	0.837566
7A	4253608_7as-540	0.580146	170.022	0.837566
7A	4253608_7as-2293	0.580146	170.022	0.837566
7A	4253608_7as-3223	0.580146	170.022	0.837566
7A	4229399_7as-3855	0.581201	170.766	0.837566
7A	4256681_7as-5789	0.582689	169.938	0.837566
7A	4256681_7as-5790	0.582689	169.938	0.837566
7A	4253608_7as-1411	0.583481	170.022	0.837566
7A	4044668_7as-2616	0.584561	170.806	0.837566
7A	4256227_7as-5008	0.58587	169.26	0.837566
7A	4177428_7as-1374	0.58587	169.26	0.837566
7A	4177428_7as-1387	0.58587	169.26	0.837566
7A	4177428_7as-1751	0.58587	169.26	0.837566
7A	4177428_7as-1990	0.58587	169.26	0.837566
7A	4177428_7as-2811	0.58587	169.26	0.837566
7A	4256227_7as-3724	0.58587	169.26	0.837566
7A	4256227_7as-5029	0.58587	169.26	0.837566
7A	4186849_7as-3338	0.589232	170.022	0.841352
7A	4173906_7as-879	0.590921	172.619	0.842368
7A	4173906_7as-820	0.592911	172.619	0.842368
7A	4251246_7as-3357	0.59386	168.129	0.842368
7A	4253125_7as-2162	0.594408	172.431	0.842368
7A	4228226_7as-5905	0.595664	167.638	0.842368
7A	4228226_7as-6707	0.595664	167.638	0.842368
7A	4228226_7as-6827	0.595664	167.638	0.842368
7A	4228226_7as-6886	0.595664	167.638	0.842368
7A	4257395_7as-12985	0.596401	172.402	0.842399
7A	4213672_7as-3794	0.602089	170.61	0.844931
7A	4213672_7as-4112	0.602089	170.61	0.844931
7A	4251950_7as-255	0.602089	170.666	0.844931
7A	4246826_7as-2241	0.602339	169.065	0.844931
7A	4236553_7as-4068	0.603067	171.32	0.844931
7A	4204180_7as-4283	0.605202	172.402	0.844931
7A	4228226_7as-1672	0.605366	167.638	0.844931
7A	4228226_7as-1733	0.605366	167.638	0.844931
7A	4228226_7as-1921	0.605366	167.638	0.844931
7A	4228226_7as-3275	0.605366	167.638	0.844931
7A	4245966_7as-1276	0.610553	169.713	0.851161
7A	1673763_7as-667	0.612821	170.023	0.853314
7A	4135689_7as-977	0.616404	169.26	0.856278
7A	4135689_7as-1017	0.616404	169.26	0.856278
7A	4254996_7as-8470	0.622241	169.938	0.863369
7A	4251246_7as-2417	0.627352	168.129	0.866378
7A	4251246_7as-2156	0.627352	168.129	0.866378
7A	4251246_7as-1632	0.627352	168.129	0.866378
7A	4251246_7as-1609	0.627352	168.129	0.866378
7A	4109841_7as-6538	0.629403	169.517	0.868193
7A	4188578_7as-2920	0.631644	166.984	0.870265
7A	4186849_7as-2592	0.634066	170.022	0.872582
7A	4228226_7as-1345	0.635042	167.638	0.872906
7A	4183999_7as-11377	0.638157	168.129	0.873611
7A	4183999_7as-13140	0.638157	168.129	0.873611
7A	4254041_7as-1342	0.640171	169.261	0.873611
7A	4256227_7as-5176	0.640171	169.26	0.873611
7A	4254041_7as-1635	0.640171	169.261	0.873611
7A	4254996_7as-10045	0.640854	169.938	0.873611
7A	4136223_7as-169	0.640994	169.065	0.873611
7A	4256490_7as-2260	0.642573	169.517	0.873611
7A	4109841_7as-3250	0.642573	169.517	0.873611
7A	4183999_7as-10665	0.642972	168.129	0.873611
7A	4253842_7as-1155	0.645164	168.128	0.87558
7A	4245966_7as-2984	0.65048	169.713	0.881778
7A	4243715_7as-2956	0.652367	169.152	0.88332
7A	4135689_7as-941	0.656074	169.26	0.886257
7A	4082836_7as-564	0.657451	172.222	0.886257
7A	4255715_7as-2153	0.658116	171.313	0.886257
7A	4248554_7as-1739	0.658257	170.61	0.886257
7A	4255686_7as-2935	0.658298	169.26	0.886257
7A	4223822_7as-1745	0.660076	172.653	0.886973
7A	4228226_7as-1377	0.660336	167.638	0.886973
7A	4252993_7as-2200	0.661843	169.065	0.887986
7A	4112053_7as-2001	0.666642	171.313	0.891013
7A	4256227_7as-4115	0.666651	169.26	0.891013
7A	4256227_7as-4412	0.666651	169.26	0.891013
7A	4245561_7as-366	0.668154	168.34	0.891013
7A	4241435_7as-397	0.672657	169.713	0.891013
7A	4173906_7as-2124	0.673392	172.619	0.891013
7A	4231212_7as-278	0.673428	169.065	0.891013
7A	4104923_7as-394	0.673428	169.065	0.891013
7A	4183999_7as-21420	0.67403	168.129	0.891013
7A	4255686_7as-2776	0.675309	169.26	0.891013
7A	4255686_7as-2913	0.675309	169.26	0.891013
7A	4255686_7as-3066	0.675309	169.26	0.891013
7A	4078264_7as-531	0.675397	168.339	0.891013
7A	4104923_7as-459	0.675445	169.065	0.891013
7A	4231212_7as-484	0.675445	169.065	0.891013
7A	4064130_7as-1253	0.67788	169.517	0.892033
7A	4183999_7as-11608	0.67849	168.129	0.892033
7A	4183999_7as-12957	0.67849	168.129	0.892033
7A	4238581_7as-4115	0.682404	169.713	0.895442
7A	4145304_7as-141	0.682604	170.305	0.895442
7A	4055632_7as-317	0.685069	172.619	0.89581
7A	4109841_7as-6117	0.685753	169.517	0.89581
7A	4175799_7as-6206	0.686449	172.618	0.89581
7A	4173906_7as-743	0.687094	172.619	0.89581
7A	4229399_7as-8081	0.690871	170.766	0.89581
7A	4213382_7as-7318	0.691249	171.901	0.89581
7A	4213382_7as-7910	0.691249	171.901	0.89581
7A	4213382_7as-8026	0.691249	171.901	0.89581
7A	4213382_7as-8027	0.691249	171.901	0.89581
7A	4213382_7as-6420	0.691249	171.901	0.89581
7A	4213382_7as-7978	0.691249	171.901	0.89581
7A	4238581_7as-4144	0.692966	169.713	0.897048
7A	4256271_7as-1978	0.70107	171	0.906543
7A	4255686_7as-2787	0.706555	169.26	0.911889
7A	4213382_7as-6023	0.708301	171.901	0.911889
7A	4213382_7as-5543	0.708301	171.901	0.911889
7A	4213382_7as-6018	0.708301	171.901	0.911889
7A	4236553_7as-3080	0.70952	171.32	0.912462
7A	4250665_7as-136	0.712281	172.402	0.915013
7A	4121382_7as-979	0.713467	167.639	0.915538
7A	4187244_7as-2082	0.718942	168.339	0.91853
7A	4187244_7as-2196	0.718942	168.339	0.91853
7A	4187244_7as-1899	0.720389	168.339	0.91853
7A	4187244_7as-1982	0.720389	168.339	0.91853
7A	4209285_7as-7631	0.721975	171.312	0.91853
7A	4246235_7as-2940	0.723697	166.68	0.91853
7A	4246235_7as-2984	0.723697	166.68	0.91853
7A	4196067_7as-1489	0.724327	171.156	0.91853
7A	4256490_7as-1196	0.724483	169.517	0.91853
7A	4186849_7as-4266	0.725818	170.022	0.91853
7A	4183999_7as-14008	0.727819	168.129	0.91853
7A	1417428_7as-176	0.728666	169.713	0.91853
7A	1417428_7as-180	0.728666	169.713	0.91853
7A	4255715_7as-6781	0.732877	171.313	0.91853
7A	4189551_7as-3667	0.732939	170.521	0.91853
7A	4254041_7as-1222	0.735152	169.261	0.91853
7A	4254041_7as-4514	0.735152	169.261	0.91853
7A	4254041_7as-1250	0.735152	169.261	0.91853
7A	4254041_7as-1548	0.735152	169.261	0.91853
7A	4254041_7as-1965	0.735152	169.261	0.91853
7A	4254041_7as-2138	0.735152	169.261	0.91853
7A	4254041_7as-1126	0.735628	169.261	0.91853
7A	4112916_7as-1728	0.736014	169.713	0.91853
7A	4210234_7as-6828	0.736014	169.712	0.91853
7A	4179150_7as-1361	0.736014	169.713	0.91853
7A	4183999_7as-11320	0.738488	168.129	0.91853
7A	4062160_7as-334	0.739191	170.022	0.91853
7A	4062160_7as-107	0.739191	170.022	0.91853
7A	4062160_7as-303	0.739191	170.022	0.91853
7A	4062160_7as-558	0.739191	170.022	0.91853
7A	4213382_7as-8034	0.742724	171.901	0.920977
7A	4213382_7as-8044	0.742724	171.901	0.920977
7A	4135689_7as-1076	0.746198	169.26	0.924313
7A	4228226_7as-6989	0.748882	167.638	0.926663
7A	4175116_7as-7846	0.750714	172.222	0.9274
7A	4203701_7as-1617	0.751052	169.065	0.9274
7A	4055094_7as-281	0.753521	166.683	0.929475
7A	4228226_7as-1834	0.757656	167.638	0.933597
7A	4255686_7as-697	0.76016	169.26	0.934727
7A	4255686_7as-768	0.76016	169.26	0.934727
7A	4213382_7as-5701	0.764557	171.901	0.936705
7A	4187244_7as-463	0.764949	168.339	0.936705
7A	4187244_7as-936	0.764949	168.339	0.936705
7A	4187244_7as-943	0.764949	168.339	0.936705
7A	4246826_7as-2259	0.767061	169.065	0.938139
7A	4233135_7as-3475	0.767713	169.713	0.938139
7A	4213382_7as-6107	0.768786	171.901	0.938476
7A	4135689_7as-385	0.787751	169.26	0.957325
7A	4135689_7as-616	0.787751	169.26	0.957325
7A	4228226_7as-1483	0.788014	167.638	0.957325
7A	4183999_7as-13830	0.789915	168.129	0.957325
7A	4183999_7as-14801	0.789915	168.129	0.957325
7A	4183999_7as-20367	0.789915	168.129	0.957325
7A	4078264_7as-469	0.789915	168.339	0.957325
7A	4253125_7as-1771	0.793187	172.431	0.959316
7A	4253125_7as-1716	0.793187	172.431	0.959316
7A	4204180_7as-4383	0.796616	172.402	0.95968
7A	4204180_7as-4376	0.796616	172.402	0.95968
7A	4196067_7as-302	0.797706	171.156	0.95968
7A	4248554_7as-1609	0.797918	170.61	0.95968
7A	4228226_7as-7784	0.798394	167.638	0.95968
7A	4245874_7as-1206	0.800043	167.288	0.95968
7A	4256227_7as-3671	0.801634	169.26	0.95968
7A	4256227_7as-3687	0.801634	169.26	0.95968
7A	4256227_7as-4334	0.801634	169.26	0.95968
7A	4177428_7as-1522	0.801634	169.26	0.95968
7A	4044668_7as-4032	0.814096	170.806	0.96865
7A	4228226_7as-7749	0.814993	167.638	0.96865
7A	4228226_7as-6299	0.814993	167.638	0.96865
7A	4228226_7as-5757	0.815322	167.638	0.96865
7A	4228226_7as-7644	0.815322	167.638	0.96865
7A	4228226_7as-7696	0.815322	167.638	0.96865
7A	4241435_7as-5495	0.815705	169.713	0.96865
7A	4112916_7as-5473	0.815705	169.713	0.96865
7A	4240511_7as-5313	0.817225	169.064	0.969477
7A	4144307_7as-1531	0.824911	168.407	0.976319
7A	4144307_7as-1722	0.824911	168.407	0.976319
7A	4253608_7as-1974	0.825562	170.022	0.976319
7A	4245561_7as-443	0.826307	168.34	0.976319
7A	4245257_7as-469	0.829655	168.676	0.977334
7A	4190050_7as-567	0.829655	168.673	0.977334
7A	4190050_7as-2911	0.829655	168.673	0.977334
7A	4194251_7as-7723	0.830832	166.681	0.977743
7A	4248149_7as-2214	0.832842	170.305	0.978782
7A	4256227_7as-4818	0.833378	169.26	0.978782
7A	4102458_7as-87	0.836271	171.156	0.979774
7A	4253842_7as-1571	0.83941	168.128	0.979774
7A	4213382_7as-3095	0.840044	171.901	0.979774
7A	4213382_7as-3850	0.840044	171.901	0.979774
7A	4213382_7as-4213	0.840044	171.901	0.979774
7A	4213382_7as-2788	0.840044	171.901	0.979774
7A	4213382_7as-3892	0.840044	171.901	0.979774
7A	4090847_7as-88	0.841423	171.568	0.980412
7A	4136223_7as-3620	0.847784	169.065	0.984436
7A	4202987_7as-340	0.848223	171.313	0.984436
7A	4202987_7as-446	0.848223	171.313	0.984436
7A	4202676_7as-2914	0.849334	170.203	0.984436
7A	4217958_7as-2433	0.853828	168.674	0.984436
7A	4245257_7as-766	0.853828	168.676	0.984436
7A	4245257_7as-369	0.853828	168.676	0.984436
7A	4245257_7as-314	0.853828	168.676	0.984436
7A	4096885_7as-2198	0.853828	168.673	0.984436
7A	4202987_7as-469	0.86025	171.313	0.984436
7A	4248149_7as-3421	0.86097	170.305	0.984436
7A	4228226_7as-2329	0.862171	167.638	0.984436
7A	4228226_7as-1663	0.862171	167.638	0.984436
7A	4121382_7as-1499	0.862171	167.639	0.984436
7A	4208466_7as-2263	0.863201	172.49	0.984436
7A	4208466_7as-2209	0.863638	172.49	0.984436
7A	4175116_7as-7177	0.864542	172.222	0.984436
7A	4187244_7as-2193	0.86622	168.339	0.984436
7A	4187244_7as-2199	0.86622	168.339	0.984436
7A	4255715_7as-7468	0.867813	171.313	0.984436
7A	4246826_7as-5823	0.869228	169.065	0.984436
7A	4246826_7as-6645	0.869228	169.065	0.984436
7A	4246826_7as-2397	0.869228	169.065	0.984436
7A	4246826_7as-2763	0.869228	169.065	0.984436
7A	4229702_7as-7043	0.87125	171.313	0.984436
7A	4208907_7as-177	0.871434	171.401	0.984436
7A	4229399_7as-10512	0.872165	170.766	0.984436
7A	4233135_7as-3280	0.873017	169.713	0.984436
7A	4197867_7as-327	0.876376	171.105	0.984436
7A	4215640_7as-9090	0.879284	168.209	0.984436
7A	4134424_7as-2233	0.881542	172.653	0.984436
7A	4228226_7as-1932	0.881939	167.638	0.984436
7A	4247447_7as-1111	0.882528	171.105	0.984436
7A	4254057_7as-1948	0.882528	171.105	0.984436
7A	4247943_7as-4322	0.882528	171.105	0.984436
7A	4247943_7as-3930	0.882528	171.105	0.984436
7A	4058524_7as-293	0.882798	171.105	0.984436
7A	4254057_7as-515	0.882798	171.105	0.984436
7A	4197867_7as-255	0.882798	171.105	0.984436
7A	4197867_7as-256	0.882798	171.105	0.984436
7A	4254057_7as-338	0.882798	171.105	0.984436
7A	4240511_7as-4672	0.883867	169.064	0.984436
7A	4248149_7as-2121	0.88446	170.305	0.984436
7A	4240511_7as-11097	0.887848	169.064	0.984436
7A	4240511_7as-10941	0.887848	169.064	0.984436
7A	4183999_7as-12973	0.887865	168.129	0.984436
7A	4183999_7as-12999	0.887865	168.129	0.984436
7A	4251246_7as-3057	0.889125	168.129	0.984436
7A	4251246_7as-2148	0.889125	168.129	0.984436
7A	4251246_7as-2774	0.889125	168.129	0.984436
7A	4253842_7as-195	0.889125	168.128	0.984436
7A	4084354_7as-3165	0.88947	168.407	0.984436
7A	4247943_7as-7019	0.898728	171.105	0.984436
7A	4246248_7as-1942	0.898728	171.106	0.984436
7A	4179379_7as-639	0.898816	169.713	0.984436
7A	4254996_7as-8266	0.898816	169.938	0.984436
7A	4104923_7as-4362	0.899938	169.065	0.984436
7A	4245886_7as-6242	0.90647	169.067	0.984436
7A	4245886_7as-6261	0.908238	169.067	0.984436
7A	4248149_7as-7291	0.908326	170.305	0.984436
7A	4248149_7as-5973	0.908326	170.305	0.984436
7A	4255715_7as-3720	0.911261	171.313	0.984436
7A	4090847_7as-120	0.911822	171.568	0.984436
7A	4090847_7as-293	0.911822	171.568	0.984436
7A	4225958_7as-5731	0.911822	171.568	0.984436
7A	4245874_7as-1127	0.912538	167.288	0.984436
7A	4226441_7as-937	0.914505	170.924	0.984436
7A	4256271_7as-2266	0.914505	171	0.984436
7A	4255715_7as-4892	0.917099	171.313	0.984436
7A	4084354_7as-1043	0.918903	168.407	0.984436
7A	4084354_7as-1387	0.918903	168.407	0.984436
7A	4245966_7as-1273	0.921989	169.713	0.984436
7A	4228226_7as-1339	0.922334	167.638	0.984436
7A	4228226_7as-1399	0.922334	167.638	0.984436
7A	4246909_7as-24	0.926553	169.261	0.984436
7A	4248395_7as-613	0.931024	168.673	0.984436
7A	4098447_7as-656	0.935984	168.407	0.984436
7A	4098447_7as-701	0.935984	168.407	0.984436
7A	4109841_7as-6248	0.93872	169.517	0.984436
7A	4253134_7as-2266	0.941391	171.156	0.984436
7A	4253134_7as-1522	0.941391	171.156	0.984436
7A	4253134_7as-2422	0.941391	171.156	0.984436
7A	4208466_7as-955	0.947643	172.49	0.984436
7A	4246861_7as-1082	0.947798	169.713	0.984436
7A	4244722_7as-570	0.948027	169.713	0.984436
7A	4112916_7as-17	0.948027	169.713	0.984436
7A	4245966_7as-2842	0.948371	169.713	0.984436
7A	4241435_7as-3953	0.948371	169.713	0.984436
7A	4179379_7as-103	0.948371	169.713	0.984436
7A	4238581_7as-4121	0.948371	169.713	0.984436
7A	4238581_7as-4139	0.948371	169.713	0.984436
7A	4179150_7as-5906	0.948371	169.713	0.984436
7A	4256681_7as-2220	0.948371	169.938	0.984436
7A	4176242_7as-4082	0.948371	169.938	0.984436
7A	4176242_7as-4177	0.948371	169.938	0.984436
7A	4176242_7as-7027	0.948371	169.938	0.984436
7A	4254996_7as-8161	0.948371	169.938	0.984436
7A	4254996_7as-12170	0.948371	169.938	0.984436
7A	4256029_7as-361	0.948371	170.023	0.984436
7A	4245966_7as-2509	0.948371	169.713	0.984436
7A	4179379_7as-139	0.948371	169.713	0.984436
7A	4179379_7as-119	0.948371	169.713	0.984436
7A	4241435_7as-5262	0.948371	169.713	0.984436
7A	4238581_7as-4090	0.948371	169.713	0.984436
7A	4176242_7as-365	0.948371	169.938	0.984436
7A	4176242_7as-412	0.948371	169.938	0.984436
7A	4147576_7as-1116	0.948371	169.938	0.984436
7A	4256681_7as-2326	0.948371	169.938	0.984436
7A	4147576_7as-2731	0.948371	169.938	0.984436
7A	4176242_7as-3230	0.948371	169.938	0.984436
7A	4256681_7as-4213	0.948371	169.938	0.984436
7A	4208964_7as-4513	0.948371	169.938	0.984436
7A	4208964_7as-4530	0.948371	169.938	0.984436
7A	4254996_7as-7630	0.948371	169.938	0.984436
7A	4256681_7as-7684	0.948371	169.938	0.984436
7A	4254996_7as-9879	0.948371	169.938	0.984436
7A	4253608_7as-533	0.948371	170.022	0.984436
7A	4256029_7as-371	0.948371	170.023	0.984436
7A	4246248_7as-250	0.94852	171.106	0.984436
7A	4246248_7as-66	0.94852	171.106	0.984436
7A	4228226_7as-1871	0.949246	167.638	0.984436
7A	4229399_7as-10327	0.950366	170.766	0.984436
7A	4136223_7as-4550	0.952527	169.065	0.984436
7A	4136223_7as-707	0.952527	169.065	0.984436
7A	4136223_7as-1130	0.952527	169.065	0.984436
7A	4136223_7as-1134	0.952527	169.065	0.984436
7A	4136223_7as-4647	0.952527	169.065	0.984436
7A	4246826_7as-609	0.953407	169.065	0.984436
7A	4246150_7as-3265	0.953642	168.129	0.984436
7A	4246248_7as-2610	0.957711	171.106	0.984436
7A	4246248_7as-2954	0.957711	171.106	0.984436
7A	4246909_7as-453	0.96189	169.261	0.984436
7A	4251246_7as-3949	0.962708	168.129	0.984436
7A	4183999_7as-12949	0.962708	168.129	0.984436
7A	4183999_7as-13210	0.962708	168.129	0.984436
7A	4183999_7as-13223	0.962708	168.129	0.984436
7A	4183999_7as-20170	0.962708	168.129	0.984436
7A	4245561_7as-360	0.962708	168.34	0.984436
7A	4251246_7as-3025	0.962708	168.129	0.984436
7A	4245633_7as-560	0.962708	168.129	0.984436
7A	4183999_7as-13188	0.962708	168.129	0.984436
7A	4248149_7as-4175	0.968769	170.305	0.988916
7A	4248149_7as-3623	0.968769	170.305	0.988916
7A	4187244_7as-1978	0.970723	168.339	0.990053
7A	4136223_7as-4748	0.97669	169.065	0.991854
7A	4136223_7as-4743	0.97669	169.065	0.991854
7A	4136223_7as-4798	0.97669	169.065	0.991854
7A	4240511_7as-10494	0.9789	169.064	0.991854
7A	4240511_7as-7539	0.9789	169.064	0.991854
7A	4104923_7as-6316	0.9789	169.065	0.991854
7A	4202676_7as-3020	0.980573	170.203	0.991854
7A	4202676_7as-1836	0.980573	170.203	0.991854
7A	4202676_7as-2471	0.980573	170.203	0.991854
7A	4196067_7as-513	0.980908	171.156	0.991854
7A	4211969_7as-4098	0.982203	168.604	0.991926
7A	4186849_7as-5007	0.983189	170.022	0.991926
7A	4228226_7as-1785	0.984043	167.638	0.991926
7A	4208466_7as-870	0.984906	172.49	0.991926
7A	4229399_7as-3908	0.985715	170.766	0.991926
7A	4257196_7as-6866	0.986032	168.473	0.991926
7A	4228226_7as-4400	0.989972	167.638	0.993463
7A	4228226_7as-1469	0.990474	167.638	0.993463
7A	4138251_7as-53	0.990933	169.26	0.993463
7A	4255686_7as-639	0.990933	169.26	0.993463
7A	4208907_7as-292	0.993223	171.401	0.994913
7A	4203701_7as-1681	0.9952	169.065	0.996046
7A	4254041_7as-4758	0.998494	169.261	0.998494
