# Supplementary material for: A haplotype map of allohexaploid wheat reveals distinct patterns of selection on homoeologous genomes
Source: Genome Biol. 2015 Feb 26;16(1):48. doi: 10.1186/s13059-015-0606-4 (PMC4389885; doi:10.1186/s13059-015-0606-4)
Supplement: Additional file 9: Table S17. — The targets of selection identified in the PHS scan. [file 13059_2015_606_MOESM9_ESM.xls]

## Sheet: Supplementary Table 17.csv
Table S17. SNP allele that are outliers in the PHS selection scan. The PHS statistics and frequency in the population are shown for both A and B SNP alleles. "A" allele corresponds to the variant on the CSS assembly reference.
Chromosome arm	CSS contigs	SNP location, bp	Genetic distance, cM	PHS (A allele)	PHS (B allele)	Frequency (A allele)	Frequency (B allele)
1al	3976814_1al	3134	112.505	-0.000648726	0.681811	0.966667	0.0333333
1al	3932675_1al	7495	113.343	-0.00102377	0.674665	0.966667	0.0333333
1al	2555313_1al	1510	117.207	0.816237	-0.00267911	0.101695	0.898305
1al	2555313_1al	1655	117.207	1.04617	-0.00456842	0.0819672	0.918033
1al	3873875_1al	1220	117.857	-0.0962585	0.771527	0.803279	0.196721
1al	3959062_1al	3286	121.006	-0.276426	0.0841791	0.291667	0.708333
1al	3959062_1al	3328	121.006	-0.0037279	1.40542	0.921569	0.0784314
1al	3908707_1al	9287	122.738	0.00708494	-0.262143	0.903846	0.0961538
1al	3929090_1al	1269	122.807	0.00213029	-1.00337	0.955556	0.0444444
1al	3929090_1al	1372	122.807	-0.00186587	0.710898	0.95122	0.0487805
1al	3845514_1al	1755	123.694	0.0158716	-0.249978	0.862069	0.137931
1al	3845514_1al	5225	123.694	-0.00816219	1.07469	0.945455	0.0545455
1al	3943384_1al	10702	123.788	0.00166231	-0.511992	0.952381	0.047619
1al	3943384_1al	9360	123.788	-0.0072276	0.52882	0.755102	0.244898
1al	3891404_1al	20879	124.602	1.05791	-0.00326517	0.0526316	0.947368
1al	3891404_1al	20892	124.602	1.05507	-0.00310618	0.0517241	0.948276
1al	3891404_1al	20995	124.602	1.05055	-0.00328297	0.0535714	0.946429
1al	3891404_1al	21052	124.602	1.0562	-0.00337804	0.0714286	0.928571
1al	3891404_1al	21482	124.602	1.05264	-0.00304524	0.0483871	0.951613
1al	3891404_1al	21807	124.602	1.33434	-0.00140309	0.0344828	0.965517
1al	3891404_1al	21854	124.602	1.04251	-0.00479684	0.0612245	0.938776
1al	3891404_1al	22875	124.602	1.02925	-0.00338568	0.0483871	0.951613
1al	3891404_1al	22894	124.602	1.0251	-0.00356763	0.05	0.95
1al	3891404_1al	25410	124.602	0.986236	-0.00497262	0.0491803	0.95082
1al	3891404_1al	25550	124.602	0.981897	-0.00548546	0.0508475	0.949153
1al	3891404_1al	25658	124.602	0.793781	-0.00333989	0.0491803	0.95082
1al	3891404_1al	5658	124.602	0.869193	-0.00137313	0.0434783	0.956522
1al	3957712_1al	14247	126.006	-0.0164524	0.721555	0.875	0.125
1al	3967923_1al	732	127.716	-0.00137455	1.07765	0.966667	0.0333333
1al	3970971_1al	2646	127.716	-0.00234965	1.32521	0.933333	0.0666667
1al	2821189_1al	2295	127.854	0.0441184	-0.249024	0.8	0.2
1al	3976997_1al	8368	128.154	-0.00524811	2.46661	0.963636	0.0363636
1al	3976997_1al	8748	128.154	-0.13012	0.37995	0.5	0.5
1al	3976997_1al	8931	128.154	-0.0880239	0.219326	0.481481	0.518519
1al	3908533_1al	6588	129.251	-0.0345678	0.63045	0.625	0.375
1al	3908533_1al	6681	129.251	-0.0303487	0.613296	0.611111	0.388889
1al	3908533_1al	6708	129.251	-0.00219541	1.24041	0.966102	0.0338983
1al	3974579_1al	10310	132.399	-1.00283	0.0130804	0.0689655	0.931034
1al	3902658_1al	1029	132.4	-0.0366413	1.35268	0.708333	0.291667
1al	3902658_1al	1046	132.4	-0.0355511	1.34798	0.755556	0.244444
1al	3902658_1al	1101	132.4	-0.0219039	1.31642	0.860465	0.139535
1al	3902658_1al	1104	132.4	-0.0219039	1.31642	0.860465	0.139535
1al	3929658_1al	547	132.408	0.00292627	-0.500392	0.95	0.05
1al	3976278_1al	3498	132.684	-0.267538	0.570228	0.52	0.48
1al	3977926_1al	15370	132.684	0.00551255	-0.738682	0.935484	0.0645161
1al	3933614_1al	4308	134.281	0.00211325	-0.919264	0.963636	0.0363636
1al	3979468_1al	5225	134.283	-0.198605	0.0371437	0.196721	0.803279
1al	3908164_1al	1570	134.626	-0.00209517	1.1293	0.8125	0.1875
1al	3908164_1al	1604	134.626	-0.00222785	1.12729	0.857143	0.142857
1al	3975680_1al	583	134.629	-0.00530041	0.64665	0.813953	0.186047
1al	3840888_1al	3821	135.44	-0.00216263	1.39273	0.94	0.06
1al	3840888_1al	4000	135.44	-0.00202155	0.708552	0.877551	0.122449
1al	3840888_1al	4077	135.44	-0.00204889	1.39529	0.914894	0.0851064
1al	3882294_1al	6101	136.062	-0.000916459	0.811983	0.962963	0.037037
1al	3882294_1al	8075	136.062	-0.000974527	0.814705	0.965517	0.0344828
1al	3065703_1al	2796	136.29	-0.00255937	1.08517	0.946429	0.0535714
1al	3065703_1al	3269	136.29	-0.00726911	1.05402	0.843137	0.156863
1al	3065703_1al	6625	136.29	-0.00558781	0.933164	0.86	0.14
1al	3897424_1al	6293	137.092	-0.892139	0.0516113	0.16	0.84
1al	3976257_1al	531	137.844	0.0229022	-0.312996	0.85	0.15
1al	3920041_1al	230	138.627	-0.12253	0.351253	0.530612	0.469388
1al	3920041_1al	298	138.627	0.0014862	-0.83376	0.965517	0.0344828
1al	3973851_1al	15913	139.064	-0.00210377	1.68512	0.884615	0.115385
1al	3974229_1al	9539	139.071	-0.0148875	0.565726	0.775862	0.224138
1al	3879256_1al	4993	140.183	0.350023	-0.369743	0.510638	0.489362
1al	3879256_1al	6393	140.183	0.351802	-0.219677	0.5	0.5
1al	3903999_1al	8223	140.183	0.877146	-0.0047243	0.109091	0.890909
1al	3920553_1al	12134	140.611	0.325018	-0.132726	0.459016	0.540984
1al	3920553_1al	12280	140.611	-0.423317	0.0055517	0.0877193	0.912281
1al	3920553_1al	13452	140.611	0.399364	-0.14263	0.431034	0.568966
1al	3920553_1al	13813	140.611	0.355093	-0.147234	0.457627	0.542373
1al	3920553_1al	13884	140.611	-0.0989879	0.728911	0.777778	0.222222
1al	3920553_1al	7773	140.611	-0.290837	0.00493781	0.0909091	0.909091
1al	3903400_1al	1163	141.952	-0.00243031	0.933237	0.895833	0.104167
1al	3903400_1al	2655	141.952	-0.00996798	0.717694	0.77551	0.22449
1al	3903400_1al	2670	141.952	-0.00992159	0.716339	0.784314	0.215686
1al	3903400_1al	2926	141.952	-0.00483544	0.778505	0.895833	0.104167
1al	3938678_1al	4895	142.941	0.0205745	-0.716366	0.87931	0.12069
1al	3970821_1al	13560	142.944	0.00149495	-0.563597	0.964286	0.0357143
1al	3970821_1al	13576	142.944	0.00144427	-0.527159	0.964286	0.0357143
1al	3917927_1al	14101	143.388	0.0012408	-0.634048	0.963636	0.0363636
1al	518602_1al	6907	143.388	0.0053264	-0.519857	0.901639	0.0983607
1al	3915565_1al	6450	143.4	0.00764238	-0.363013	0.903846	0.0961538
1al	3872683_1al	828	144.368	-0.283442	0.00895082	0.0925926	0.907407
1al	3970660_1al	1088	145.88	-0.124855	0.944358	0.765957	0.234043
1al	3970660_1al	1183	145.88	-0.170792	0.899504	0.730769	0.269231
1al	3970660_1al	1532	145.88	-0.222079	0.702057	0.66	0.34
1al	3970660_1al	1817	145.88	-0.123304	0.673096	0.730769	0.269231
1al	3970660_1al	2120	145.88	-0.150479	0.837132	0.732143	0.267857
1al	3970660_1al	2197	145.88	-0.132743	0.854626	0.75	0.25
1al	3970660_1al	2600	145.88	-0.156923	0.710211	0.719298	0.280702
1al	3970660_1al	2969	145.88	-0.153111	0.737836	0.724138	0.275862
1al	3970660_1al	3620	145.88	-0.157739	0.582329	0.644068	0.355932
1al	3880279_1al	5024	146.271	-0.176298	0.0916752	0.296296	0.703704
1al	3976332_1al	4983	146.542	0.0195551	-0.606207	0.866667	0.133333
1al	3979632_1al	3282	146.542	0.00401083	-1.31956	0.96	0.04
1al	2385723_1al	5532	147.69	-0.00105626	0.814379	0.967213	0.0327869
1al	2385723_1al	5671	147.69	-0.00114052	0.847406	0.966102	0.0338983
1al	2385723_1al	5921	147.69	0.00126819	-0.943532	0.966102	0.0338983
1al	2385723_1al	6259	147.69	0.00244561	-0.936667	0.95082	0.0491803
1al	2385723_1al	6369	147.69	-0.00125989	0.983974	0.967742	0.0322581
1al	2385723_1al	7185	147.69	-0.00133313	1.00118	0.967213	0.0327869
1al	2385723_1al	7514	147.69	0.00227567	-0.878409	0.951613	0.0483871
1al	2385723_1al	8849	147.69	0.0013294	-1.03826	0.964912	0.0350877
1al	3879382_1al	605	148.416	-0.443244	0.0156439	0.148936	0.851064
1al	3938404_1al	1742	148.416	-0.011427	6.13631	0.956522	0.0434783
1al	3938404_1al	1746	148.416	-0.00973794	0.730345	0.897959	0.102041
1al	3938404_1al	1747	148.416	-0.0161564	0.861135	0.88	0.12
1al	3938404_1al	1748	148.416	-0.0161564	0.861135	0.88	0.12
1al	3938404_1al	3759	148.416	-0.0836891	2.64457	0.903846	0.0961538
1al	3938404_1al	591	148.416	-1.60985	0.0977642	0.208333	0.791667
1al	3975748_1al	112	148.416	0.280324	-1.49336	0.724138	0.275862
1al	3975748_1al	132	148.416	0.280324	-1.49336	0.736842	0.263158
1al	3975748_1al	154	148.416	0.00665544	-2.16302	0.947368	0.0526316
1al	3975748_1al	1796	148.416	0.525445	-0.270144	0.354167	0.645833
1al	3975748_1al	2031	148.416	-0.554253	0.4791	0.339286	0.660714
1al	3975748_1al	215	148.416	0.00604294	-2.24797	0.948276	0.0517241
1al	3975748_1al	218	148.416	-0.461119	0.941451	0.703704	0.296296
1al	3975748_1al	2208	148.416	-0.376542	0.875012	0.727273	0.272727
1al	3975748_1al	2376	148.416	0.0703111	-1.16825	0.816667	0.183333
1al	3975748_1al	2415	148.416	-0.0370418	1.13842	0.87931	0.12069
1al	3975748_1al	2466	148.416	-0.0049355	2.78856	0.966102	0.0338983
1al	3975748_1al	2574	148.416	-0.0675969	2.28477	0.87037	0.12963
1al	3975748_1al	3025	148.416	-0.0456826	1.39789	0.854545	0.145455
1al	3975748_1al	316	148.416	-0.186847	1.08036	0.724138	0.275862
1al	3975748_1al	438	148.416	0.00261098	-1.65797	0.95082	0.0491803
1al	3975748_1al	479	148.416	0.00269405	-1.67031	0.95	0.05
1al	3975748_1al	5770	148.416	-0.41571	0.267946	0.346939	0.653061
1al	3975748_1al	5813	148.416	-0.175461	3.10957	0.862745	0.137255
1al	3975748_1al	5992	148.416	-0.0771845	4.50243	0.925926	0.0740741
1al	3975748_1al	69	148.416	0.097088	-0.337567	0.75	0.25
1al	3975748_1al	72	148.416	0.10785	-0.353417	0.745098	0.254902
1al	3938726_1al	20949	152.351	-0.00879326	3.16558	0.964912	0.0350877
1al	3938726_1al	21311	152.351	0.0125746	-4.18735	0.943396	0.0566038
1al	3958437_1al	12624	152.353	-1.17085	1.09279	0.530612	0.469388
1al	3872653_1al	2142	152.36	0.00883838	-2.74874	0.9375	0.0625
1al	3969068_1al	11853	152.36	-0.493881	0.367539	0.482759	0.517241
1al	3969068_1al	12153	152.36	-0.828706	0.666137	0.431034	0.568966
1al	3969068_1al	12376	152.36	-0.0115577	4.93514	0.964286	0.0357143
1al	3969068_1al	12963	152.36	0.00540263	-0.364678	0.928571	0.0714286
1al	3969068_1al	13238	152.36	0.00338275	-1.53915	0.966667	0.0333333
1al	3969068_1al	14082	152.36	0.0034618	-1.42972	0.962963	0.037037
1al	3969068_1al	14529	152.36	-0.9599	0.580899	0.37931	0.62069
1al	3969068_1al	15035	152.36	0.0030342	-1.35932	0.966667	0.0333333
1al	3969068_1al	15791	152.36	0.00570993	-0.365435	0.928571	0.0714286
1al	3969068_1al	15879	152.36	-0.505389	0.730006	0.666667	0.333333
1al	3969068_1al	16071	152.36	0.00363988	-1.29216	0.962963	0.037037
1al	3969068_1al	20422	152.36	0.0054152	-1.31589	0.934783	0.0652174
1al	3969068_1al	20427	152.36	0.00438736	-1.19775	0.959184	0.0408163
1al	3969068_1al	20430	152.36	-0.765398	0.355363	0.3125	0.6875
1al	3969068_1al	20460	152.36	0.0283677	-1.44675	0.926829	0.0731707
1al	3969068_1al	20571	152.36	0.00140664	-0.310868	0.954545	0.0454545
1al	3969068_1al	4842	152.36	-0.02424	0.719741	0.865385	0.134615
1al	3969068_1al	4843	152.36	-0.02424	0.719741	0.865385	0.134615
1al	3969068_1al	4914	152.36	-0.0160345	0.835573	0.864407	0.135593
1al	3969068_1al	5064	152.36	-0.0133515	0.893066	0.862069	0.137931
1al	3948373_1al	8577	152.408	-0.539845	0.153923	0.333333	0.666667
1al	3948373_1al	9248	152.408	0.00299182	-0.942422	0.951613	0.0483871
1al	3948373_1al	9764	152.408	0.00303757	-0.880895	0.95	0.05
1al	3883949_1al	4201	153.833	-0.0214198	0.882495	0.892857	0.107143
1al	3906512_1al	222	153.833	0.406506	-0.275551	0.44898	0.55102
1al	3906512_1al	5464	153.833	0.172182	-0.308115	0.702128	0.297872
1al	3874217_1al	8454	155.037	0.180237	-0.464247	0.637931	0.362069
1al	3874217_1al	8486	155.037	0.006442	-1.24975	0.95082	0.0491803
1al	3874217_1al	8857	155.037	0.0552679	-0.430011	0.827586	0.172414
1al	3874217_1al	9263	155.037	0.133127	-0.366807	0.672727	0.327273
1al	3953823_1al	6031	155.038	-0.0990207	0.374864	0.581395	0.418605
1al	3903179_1al	4720	155.041	-0.00726207	2.65792	0.934783	0.0652174
1al	3976493_1al	1690	156.167	-0.00415407	0.888972	0.928571	0.0714286
1al	3872829_1al	5538	156.981	-0.0529769	0.733312	0.77193	0.22807
1al	3872829_1al	5602	156.981	-0.0424636	0.640593	0.803571	0.196429
1al	3872829_1al	5713	156.981	-0.0464285	0.643551	0.775862	0.224138
1al	3896530_1al	3289	156.981	0.00645407	-0.367882	0.918367	0.0816327
1al	3937361_1al	4278	156.995	-0.00741972	1.76589	0.961538	0.0384615
1al	3937361_1al	4375	156.995	-0.676762	0.207069	0.261905	0.738095
1al	3937361_1al	4555	156.995	-0.191401	1.42988	0.704545	0.295455
1al	3937361_1al	4683	156.995	-0.0589958	1.13356	0.807692	0.192308
1al	3937361_1al	6564	156.995	-0.65883	0.0616638	0.132075	0.867925
1al	3869500_1al	21424	158.639	-0.21356	0.532477	0.62	0.38
1al	1749672_1al	7459	158.667	-0.299751	0.911244	0.568627	0.431373
1al	1749672_1al	7819	158.667	-0.0617517	0.63475	0.779661	0.220339
1al	1749672_1al	8370	158.667	-0.0172084	2.64435	0.943396	0.0566038
1al	3920244_1al	3976	158.673	0.307259	-0.0753497	0.442308	0.557692
1al	3966203_1al	2940	159.001	0.0194739	-0.726097	0.875	0.125
1al	3966203_1al	2985	159.001	-0.108571	1.20372	0.734694	0.265306
1al	3966203_1al	3100	159.001	0.00497721	-1.77189	0.94	0.06
1al	3956410_1al	14284	159.032	-0.258073	0.263375	0.5	0.5
1al	3956410_1al	14520	159.032	-0.293551	0.566681	0.563636	0.436364
1al	3956410_1al	15095	159.032	-0.298693	0.429965	0.574074	0.425926
1al	3956410_1al	15145	159.032	0.456274	-1.17401	0.730769	0.269231
1al	3956410_1al	15204	159.032	-0.335497	0.355232	0.566038	0.433962
1al	3935327_1al	4069	162.235	-0.488934	0.17494	0.271186	0.728814
1al	3935327_1al	9823	162.235	-0.400973	0.326655	0.509434	0.490566
1al	3884497_1al	10872	162.237	-1.69366	0.0039205	0.0408163	0.959184
1al	3884497_1al	1103	162.237	0.0385756	-0.461364	0.833333	0.166667
1al	3884497_1al	1470	162.237	-0.391431	0.733043	0.592593	0.407407
1al	3884497_1al	1552	162.237	-0.405664	1.2677	0.636364	0.363636
1al	3884497_1al	1773	162.237	0.00512711	-1.09207	0.955556	0.0444444
1al	3884497_1al	3197	162.237	-0.719232	0.00257789	0.0384615	0.961538
1al	3884497_1al	68	162.237	-0.014981	0.829947	0.880952	0.119048
1al	1116520_1al	3471	162.248	-0.00704974	1.78828	0.947368	0.0526316
1al	1455974_1al	6113	162.248	0.554938	-0.0897694	0.229167	0.770833
1al	3467088_1al	6072	162.248	-0.126042	0.928974	0.843137	0.156863
1al	3880837_1al	5565	162.248	0.751755	-0.0458387	0.15	0.85
1al	3977305_1al	1125	162.275	-0.000738641	0.932904	0.962963	0.037037
1al	3977305_1al	1249	162.275	-0.000669476	0.886387	0.963636	0.0363636
1al	3977305_1al	1322	162.275	-0.000766861	0.886491	0.962264	0.0377358
1al	3977305_1al	522	162.275	-0.000565118	0.842591	0.967213	0.0327869
1al	3977305_1al	590	162.275	-0.000569215	0.8487	0.967213	0.0327869
1al	3977305_1al	6272	162.275	-0.000569753	0.843804	0.967213	0.0327869
1al	3977305_1al	8709	162.275	-0.000565273	0.842257	0.967213	0.0327869
1al	3977305_1al	8747	162.275	-0.000715244	0.864014	0.963636	0.0363636
1al	3977305_1al	8937	162.275	-0.000565273	0.842257	0.967213	0.0327869
1al	3977305_1al	9998	162.275	-0.000544589	0.834311	0.967742	0.0322581
1al	3926279_1al	1206	162.893	0.55609	-0.0568142	0.2	0.8
1al	3926279_1al	1310	162.893	0.483874	-0.0928248	0.381818	0.618182
1al	3926279_1al	1321	162.893	-0.00157346	1.00859	0.963636	0.0363636
1al	3926279_1al	1362	162.893	0.749552	-0.0676935	0.192982	0.807018
1al	3926279_1al	1429	162.893	0.549514	-0.0650155	0.360656	0.639344
1al	3926279_1al	1648	162.893	0.606625	-0.0813952	0.313725	0.686275
1al	3926279_1al	1649	162.893	0.00756158	-0.567119	0.921569	0.0784314
1al	3926279_1al	1659	162.893	0.855377	-0.0967135	0.211538	0.788462
1al	3926279_1al	1679	162.893	0.668531	-0.0957362	0.396226	0.603774
1al	3926279_1al	1697	162.893	0.747943	-0.0960661	0.37037	0.62963
1al	3926279_1al	1747	162.893	0.649	-0.0981415	0.314815	0.685185
1al	3926279_1al	1802	162.893	0.00505921	-0.345291	0.909091	0.0909091
1al	3926279_1al	1822	162.893	0.566486	-0.0544896	0.267857	0.732143
1al	3926279_1al	2454	162.893	0.561597	-0.0570939	0.211538	0.788462
1al	3894896_1al	5869	162.91	-0.260915	0.0997126	0.298246	0.701754
1al	3894896_1al	5874	162.91	-0.260915	0.0997126	0.280702	0.719298
1al	3894896_1al	6064	162.91	-0.338834	0.0435799	0.192308	0.807692
1al	3894896_1al	6916	162.91	-0.229416	0.109123	0.321429	0.678571
1al	3870787_1al	1445	163.595	-0.407244	0.00583166	0.0784314	0.921569
1al	3870787_1al	1564	163.595	-0.409033	0.00850381	0.0833333	0.916667
1al	3870787_1al	1612	163.595	0.111894	-0.352106	0.653846	0.346154
1al	3870787_1al	1908	163.595	-0.499531	0.0114048	0.0943396	0.90566
1al	3870787_1al	1944	163.595	0.0898094	-0.339174	0.716981	0.283019
1al	3870787_1al	1999	163.595	-0.225579	1.42598	0.826087	0.173913
1al	3870787_1al	3159	163.595	0.19865	-0.45313	0.647059	0.352941
1al	3870787_1al	4124	163.595	-0.642099	0.0052062	0.0714286	0.928571
1al	3870787_1al	6140	163.595	-0.61211	0.00486906	0.1	0.9
1al	3870787_1al	6349	163.595	-0.607396	0.00483156	0.1	0.9
1al	3870787_1al	6558	163.595	0.117376	-0.379543	0.660377	0.339623
1al	3870787_1al	6887	163.595	0.00142768	-0.969392	0.966102	0.0338983
1al	3870787_1al	7248	163.595	-0.947769	0.012203	0.0806452	0.919355
1al	3870787_1al	7360	163.595	-1.03122	0.00150324	0.0322581	0.967742
1al	3870787_1al	7466	163.595	-1.02324	0.00543315	0.0727273	0.927273
1al	3919122_1al	2099	164.376	0.00231268	-1.2396	0.962264	0.0377358
1al	3919122_1al	2312	164.376	0.00155421	-1.05686	0.95082	0.0491803
1al	3919122_1al	2384	164.376	0.00154975	-1.05538	0.967742	0.0322581
1al	3919122_1al	4905	164.376	0.551695	-0.0941919	0.241379	0.758621
1al	3919122_1al	7471	164.376	0.00194798	-0.683741	0.962264	0.0377358
1al	3940008_1al	4862	164.389	0.645789	-0.232127	0.254237	0.745763
1al	3940008_1al	4990	164.389	0.17016	-0.271051	0.65	0.35
1al	3940008_1al	5615	164.389	0.0859975	-0.214994	0.717391	0.282609
1al	3940008_1al	5616	164.389	0.0859975	-0.214994	0.717391	0.282609
1al	3958588_1al	4204	164.39	0.852996	-0.0914518	0.224138	0.775862
1al	3846534_1al	6134	164.412	0.00130593	-0.779638	0.963636	0.0363636
1al	3846534_1al	6135	164.412	0.00139469	-0.806133	0.962963	0.037037
1al	3846534_1al	6146	164.412	0.00145321	-0.821064	0.962963	0.037037
1al	3846534_1al	6571	164.412	0.00140255	-0.946722	0.966102	0.0338983
1al	3846534_1al	6606	164.412	0.675995	-0.0573958	0.172414	0.827586
1al	3846534_1al	6882	164.412	-0.00283166	1.96801	0.966667	0.0333333
1al	3846534_1al	6920	164.412	0.040525	-1.03049	0.868852	0.131148
1al	3846534_1al	7158	164.412	0.0019652	-1.47194	0.967213	0.0327869
1al	3846534_1al	7159	164.412	0.0019652	-1.47194	0.967213	0.0327869
1al	3846534_1al	7275	164.412	0.0229148	-1.07089	0.894737	0.105263
1al	3846534_1al	7566	164.412	0.00819959	-0.905235	0.913793	0.0862069
1al	3946506_1al	2188	165.831	0.00948203	-0.520835	0.9	0.1
1al	3946506_1al	2398	165.831	0.00590755	-0.46965	0.918033	0.0819672
1al	3946506_1al	3114	165.831	0.287986	-0.214899	0.527273	0.472727
1al	3946506_1al	4325	165.831	-0.109905	0.830394	0.833333	0.166667
1al	3946506_1al	4789	165.831	0.919951	-0.052292	0.155172	0.844828
1al	3909442_1al	1474	165.833	0.00134092	-0.628893	0.959184	0.0408163
1al	3909442_1al	1475	165.833	0.00134092	-0.628893	0.959184	0.0408163
1al	3297341_1al	2530	165.834	0.74359	-0.176445	0.363636	0.636364
1al	3297341_1al	6026	165.834	0.782438	-0.15914	0.369565	0.630435
1al	3960811_1al	3804	165.834	-0.0322523	1.18366	0.893617	0.106383
1al	3960811_1al	9811	165.834	-0.0468662	0.756752	0.734694	0.265306
1al	3960811_1al	9930	165.834	-0.163097	1.8673	0.740741	0.259259
1al	3960811_1al	9938	165.834	-0.21575	2.12774	0.690909	0.309091
1al	3960838_1al	5429	165.834	-0.00959523	6.47678	0.967213	0.0327869
1al	3975770_1al	1940	165.834	0.678347	-0.181758	0.348837	0.651163
1al	3980728_1al	20759	165.834	0.00128096	-0.892826	0.967213	0.0327869
1al	3980728_1al	21625	165.834	0.564781	-0.0701732	0.254237	0.745763
1al	3906898_1al	1827	165.84	-0.00692877	1.73912	0.903846	0.0961538
1al	3906898_1al	1987	165.84	-0.00607768	2.06185	0.931034	0.0689655
1al	3906898_1al	2040	165.84	-0.00555407	1.88561	0.931034	0.0689655
1al	3906898_1al	2085	165.84	-0.00631441	3.08775	0.949153	0.0508475
1al	3906898_1al	2147	165.84	-0.00697161	3.09539	0.946429	0.0535714
1al	3906898_1al	2165	165.84	-0.00439926	1.3101	0.933333	0.0666667
1al	3906898_1al	2231	165.84	-0.00631838	3.07705	0.933333	0.0666667
1al	3906898_1al	2456	165.84	-0.00654664	3.05728	0.932203	0.0677966
1al	3906898_1al	2586	165.84	-0.00437827	1.24868	0.916667	0.0833333
1al	3906898_1al	2622	165.84	-0.00437827	1.24868	0.918033	0.0819672
1al	3906898_1al	2646	165.84	-0.00437827	1.24868	0.933333	0.0666667
1al	3906898_1al	2681	165.84	0.00133962	-1.8326	0.967742	0.0322581
1al	3965164_1al	4793	165.849	-0.042476	1.22371	0.854167	0.145833
1al	3965164_1al	8971	165.849	0.441318	-2.37209	0.702128	0.297872
1al	3976712_1al	10107	171.746	-0.140505	0.562018	0.607843	0.392157
1al	3976712_1al	17875	171.746	-0.0675231	0.733108	0.673913	0.326087
1al	3976712_1al	17970	171.746	0.119606	-0.839201	0.6875	0.3125
1al	3976712_1al	18006	171.746	0.183007	-2.02271	0.717391	0.282609
1al	3976712_1al	18402	171.746	0.283269	-1.5917	0.692308	0.307692
1al	3976712_1al	18527	171.746	0.264763	-2.89882	0.772727	0.227273
1al	3976712_1al	20955	171.746	0.183015	-1.0887	0.696429	0.303571
1al	3976712_1al	20989	171.746	0.19187	-0.857021	0.648148	0.351852
1al	3976712_1al	21006	171.746	0.157294	-0.666628	0.641509	0.358491
1al	3976712_1al	21021	171.746	0.149982	-0.8249	0.705882	0.294118
1al	3976712_1al	21022	171.746	0.167205	-0.632193	0.647059	0.352941
1al	3976712_1al	21042	171.746	0.35398	-1.81495	0.690476	0.309524
1al	3976712_1al	9220	171.746	0.198028	-0.911908	0.730769	0.269231
1al	3976712_1al	9242	171.746	0.208704	-0.930286	0.709091	0.290909
1al	3976712_1al	9246	171.746	0.248089	-1.02853	0.679245	0.320755
1al	3976712_1al	9545	171.746	0.265766	-0.604302	0.568182	0.431818
1al	3882438_1al	163	171.748	0.150034	-0.655411	0.74	0.26
1al	3882438_1al	533	171.748	0.758174	-0.886059	0.510204	0.489796
1al	3882438_1al	553	171.748	0.120275	-1.18376	0.8125	0.1875
1al	3882438_1al	658	171.748	0.161189	-1.26406	0.840909	0.159091
1al	3895075_1al	5184	171.756	0.782025	-0.0240623	0.142857	0.857143
1al	3895075_1al	5217	171.756	0.721843	-0.025417	0.148936	0.851064
1al	3895075_1al	5254	171.756	0.68432	-0.020504	0.177778	0.822222
1al	3895075_1al	5256	171.756	0.907074	-0.02872	0.230769	0.769231
1al	3895075_1al	5264	171.756	0.788778	-0.0203368	0.159091	0.840909
1al	3895075_1al	5304	171.756	0.78971	-0.0202119	0.176471	0.823529
1al	3895075_1al	5358	171.756	0.848753	-0.0201347	0.145833	0.854167
1al	3895075_1al	5359	171.756	0.848782	-0.0200257	0.142857	0.857143
1al	3922795_1al	235	171.91	0.00621753	-0.511081	0.913043	0.0869565
1al	3922795_1al	385	171.91	0.0051519	-0.651716	0.907407	0.0925926
1al	3922795_1al	472	171.91	2.13547	-0.0118857	0.0535714	0.946429
1al	3922795_1al	5302	171.91	0.0194132	-0.424179	0.86	0.14
1al	3922795_1al	7099	171.91	0.00485621	-0.880592	0.948276	0.0517241
1al	3922795_1al	7285	171.91	-0.0164829	0.842275	0.877193	0.122807
1al	3922795_1al	7799	171.91	1.17096	-0.0131322	0.0701754	0.929825
1al	3922795_1al	7830	171.91	1.33279	-0.00884593	0.0754717	0.924528
1al	3905823_1al	1804	173.586	0.0421892	-1.44347	0.826923	0.173077
1al	3905823_1al	1830	173.586	0.114385	-1.2476	0.769231	0.230769
1al	3905823_1al	1850	173.586	0.00308836	-1.19828	0.958333	0.0416667
1al	3905823_1al	1878	173.586	0.00237944	-1.02792	0.958333	0.0416667
1al	3905823_1al	1883	173.586	0.00217236	-0.981907	0.959184	0.0408163
1al	3905823_1al	1885	173.586	0.0931813	-0.743623	0.755102	0.244898
1al	3905823_1al	1888	173.586	0.00224081	-0.997158	0.957447	0.0425532
1al	3905823_1al	1967	173.586	-0.459953	0.00935497	0.0952381	0.904762
1al	3883760_1al	10002	173.589	-0.00283668	2.69201	0.967213	0.0327869
1al	3897944_1al	1053	174.728	0.00172646	-0.940923	0.966667	0.0333333
1al	3897944_1al	1812	174.728	0.00197235	-0.891504	0.962264	0.0377358
1al	3897944_1al	3135	174.728	-0.0377387	0.772651	0.87037	0.12963
1al	3897944_1al	981	174.728	-0.0400169	1.13798	0.868852	0.131148
1al	3912207_1al	578	174.734	1.29237	-0.00370306	0.0454545	0.954545
1al	3912207_1al	609	174.734	0.128252	-0.262079	0.657143	0.342857
1al	3914108_1al	1679	174.734	-0.00835069	1.54488	0.913793	0.0862069
1al	3914108_1al	1854	174.734	-0.00908582	1.54156	0.892857	0.107143
1al	3914108_1al	1922	174.734	-0.0102789	1.16666	0.839286	0.160714
1al	3914108_1al	3016	174.734	-0.00929419	1.65127	0.946429	0.0535714
1al	616010_1al	687	174.751	-0.0186659	3.60251	0.913043	0.0869565
1al	3979600_1al	1331	177.229	0.0227351	-0.56383	0.875	0.125
1al	3932671_1al	2046	177.23	-0.794603	0.00863699	0.0666667	0.933333
1al	3932671_1al	2062	177.23	-0.852179	0.0083547	0.0655738	0.934426
1al	3932671_1al	2271	177.23	-0.889777	0.0103865	0.0588235	0.941176
1al	3972314_1al	6109	177.23	-0.0104747	6.43145	0.967742	0.0322581
1al	3972314_1al	6181	177.23	-0.0560739	1.0739	0.810345	0.189655
1al	3972314_1al	6477	177.23	-0.0582471	1.11552	0.813559	0.186441
1al	3977100_1al	10556	177.23	2.31107	-0.00828339	0.0612245	0.938776
1al	3977100_1al	1523	177.23	-0.0553721	1.07088	0.822581	0.177419
1al	3977100_1al	1544	177.23	2.32383	-0.00304965	0.0806452	0.919355
1al	3977100_1al	1940	177.23	4.99294	-0.00327621	0.0491803	0.95082
1al	3977100_1al	2647	177.23	3.18676	-0.00630625	0.0819672	0.918033
1al	3977100_1al	2649	177.23	3.18676	-0.00630625	0.0819672	0.918033
1al	3977100_1al	2751	177.23	3.18041	-0.00667219	0.0847458	0.915254
1al	3977100_1al	2992	177.23	3.17935	-0.00598371	0.0806452	0.919355
1al	3977100_1al	3050	177.23	3.17935	-0.00598371	0.0491803	0.95082
1al	3977100_1al	3059	177.23	3.17935	-0.00598371	0.0655738	0.934426
1al	3977100_1al	3075	177.23	3.17935	-0.00598371	0.0655738	0.934426
1al	3977100_1al	3078	177.23	3.17935	-0.00598371	0.0806452	0.919355
1al	3977100_1al	3088	177.23	3.17935	-0.00598371	0.0645161	0.935484
1al	3977100_1al	3117	177.23	3.17935	-0.00598371	0.0655738	0.934426
1al	3977100_1al	3218	177.23	3.16687	-0.00616924	0.0819672	0.918033
1al	3977100_1al	3226	177.23	3.16687	-0.00616924	0.0655738	0.934426
1al	3977100_1al	3373	177.23	3.14856	-0.0064608	0.0666667	0.933333
1al	3977100_1al	3468	177.23	2.68337	-0.00543926	0.0819672	0.918033
1al	3977100_1al	3583	177.23	2.68337	-0.00543926	0.0666667	0.933333
1al	3977100_1al	3608	177.23	2.64067	-0.00562243	0.0517241	0.948276
1al	3977100_1al	3628	177.23	3.46244	-0.0147443	0.0847458	0.915254
1al	3977100_1al	3661	177.23	3.40473	-0.015406	0.0877193	0.912281
1al	3977100_1al	3688	177.23	3.32222	-0.0145605	0.0862069	0.913793
1al	3977100_1al	3699	177.23	3.32222	-0.0145605	0.0862069	0.913793
1al	3977100_1al	3730	177.23	3.28202	-0.0136751	0.0833333	0.916667
1al	3977100_1al	3789	177.23	3.29644	-0.0137256	0.0819672	0.918033
1al	3977100_1al	3987	177.23	3.31821	-0.013353	0.0806452	0.919355
1al	3977100_1al	3998	177.23	3.24926	-0.0140661	0.0833333	0.916667
1al	3977100_1al	4087	177.23	3.31821	-0.013353	0.0645161	0.935484
1al	3977100_1al	4268	177.23	3.03716	-0.0154432	0.0806452	0.919355
1al	3977100_1al	4373	177.23	3.0897	-0.0163476	0.0655738	0.934426
1al	3977100_1al	4546	177.23	3.08789	-0.0221619	0.0925926	0.907407
1al	3931188_1al	2536	177.238	-0.00892697	1.0147	0.918367	0.0816327
1al	2554856_1al	1171	180.664	0.0593444	-1.6769	0.762712	0.237288
1al	2554856_1al	1279	180.664	0.00422348	-1.60915	0.95	0.05
1al	2554856_1al	1439	180.664	0.00231235	-3.01762	0.967213	0.0327869
1al	2554856_1al	1639	180.664	0.00255777	-3.0949	0.966102	0.0338983
1al	2554856_1al	2039	180.664	0.00253816	-3.07117	0.95	0.05
1al	2554856_1al	2199	180.664	0.00229836	-3.00626	0.967213	0.0327869
1al	2554856_1al	2270	180.664	0.00249866	-3.13332	0.966667	0.0333333
1al	2554856_1al	2739	180.664	0.0290404	-1.2197	0.864407	0.135593
1al	2554856_1al	2814	180.664	0.00233126	-2.87911	0.95082	0.0491803
1al	2554856_1al	2990	180.664	0.0482912	-1.09997	0.82	0.18
1al	3909165_1al	12077	180.666	0.966945	-0.0145679	0.122449	0.877551
1al	3909165_1al	12109	180.666	0.0190785	-2.67576	0.877551	0.122449
1al	3909165_1al	12118	180.666	0.0306038	-2.56634	0.884615	0.115385
1al	3909165_1al	12229	180.666	0.849224	-0.431933	0.52	0.48
1al	3909165_1al	12299	180.666	1.12146	-0.657066	0.576923	0.423077
1al	3909165_1al	12329	180.666	0.71187	-0.341946	0.55102	0.44898
1al	3909165_1al	14398	180.666	-0.229745	0.800007	0.607143	0.392857
1al	3909165_1al	14478	180.666	0.00726696	-0.672713	0.916667	0.0833333
1al	3909165_1al	14622	180.666	0.00941263	-0.636294	0.915254	0.0847458
1al	3909165_1al	15376	180.666	-0.185725	0.663715	0.596491	0.403509
1al	3909165_1al	15661	180.666	0.00569542	-0.565474	0.909091	0.0909091
1al	3909165_1al	15844	180.666	0.00757613	-0.53639	0.909091	0.0909091
1al	3909165_1al	15931	180.666	0.505208	-0.161308	0.366667	0.633333
1al	3934549_1al	1407	180.679	-0.0915704	0.915704	0.808511	0.191489
1al	3934549_1al	2038	180.679	-0.0640343	0.864462	0.826923	0.173077
1al	3909102_1al	4938	180.933	-0.00456954	2.34874	0.93617	0.0638298
1al	3946986_1al	5623	180.933	0.0596793	-0.660203	0.767442	0.232558
1al	3951857_1al	23832	180.933	-0.175749	0.848178	0.709091	0.290909
1al	3951857_1al	23887	180.933	-2.27065	0.00348259	0.037037	0.962963
1al	3951857_1al	24297	180.933	0.569989	-0.204258	0.403846	0.596154
1al	3951857_1al	27000	180.933	-0.173114	0.865571	0.694915	0.305085
1al	3887485_1al	15491	182.75	-0.0107381	1.19193	0.944444	0.0555556
1al	3887485_1al	15787	182.75	-0.00807701	2.46349	0.956522	0.0434783
1al	3887485_1al	16306	182.75	-0.00527579	1.61967	0.952381	0.047619
1al	3887485_1al	16350	182.75	-0.00393463	1.63681	0.953488	0.0465116
1al	3887485_1al	16393	182.75	-0.00376828	1.7221	0.955556	0.0444444
1al	3887485_1al	16397	182.75	-0.00510299	2.76072	0.961538	0.0384615
1al	3887485_1al	16404	182.75	-0.00324054	1.82767	0.934783	0.0652174
1al	3887485_1al	16452	182.75	-0.00761691	2.39171	0.826087	0.173913
1al	3881819_1al	6993	182.804	-0.104746	0.585184	0.716981	0.283019
1al	3881819_1al	7066	182.804	-0.146442	0.606687	0.716981	0.283019
1al	3938171_1al	1298	182.816	-0.0031765	1.88366	0.946429	0.0535714
1al	3889377_1al	13187	183.54	0.559797	-0.107935	0.306122	0.693878
1al	3889377_1al	22104	183.54	-0.270086	0.764103	0.62963	0.37037
1al	3889377_1al	25197	183.54	-0.23188	0.846866	0.672414	0.327586
1al	3889377_1al	25477	183.54	-0.225506	0.567525	0.611111	0.388889
1al	3889377_1al	25491	183.54	-0.23061	0.589336	0.607843	0.392157
1al	3889377_1al	25494	183.54	-0.23061	0.589336	0.607843	0.392157
1al	3889377_1al	26213	183.54	-0.217151	0.645931	0.653846	0.346154
1al	3889377_1al	26782	183.54	-0.187972	0.590589	0.642857	0.357143
1al	3889377_1al	29070	183.54	-0.281358	0.83565	0.655172	0.344828
1al	3914979_1al	1037	183.54	0.00440412	-2.63366	0.961538	0.0384615
1al	3914979_1al	1096	183.54	0.357116	-0.262411	0.444444	0.555556
1al	596237_1al	3548	183.54	0.552436	-0.259167	0.38	0.62
1al	596237_1al	3613	183.54	0.249041	-0.252318	0.530612	0.469388
1al	596237_1al	403	183.54	-0.00489882	3.27731	0.948276	0.0517241
1al	596237_1al	4159	183.54	-0.00184212	1.33922	0.967213	0.0327869
1al	596237_1al	4210	183.54	0.516894	-0.57354	0.535714	0.464286
1al	596237_1al	4317	183.54	0.432081	-0.482323	0.517857	0.482143
1al	596237_1al	4433	183.54	-0.213371	0.218575	0.5	0.5
1al	596237_1al	455	183.54	-0.00126514	0.951382	0.967742	0.0322581
1al	596237_1al	461	183.54	0.511453	-0.537563	0.55	0.45
1al	596237_1al	499	183.54	-0.00165859	1.8742	0.967742	0.0322581
1al	596237_1al	557	183.54	-0.00161268	1.7933	0.967213	0.0327869
1al	3946687_1al	2740	187.055	0.124501	-1.99202	0.807692	0.192308
1al	3946687_1al	3471	187.055	-0.0221429	6.51001	0.95	0.05
1al	3946687_1al	3479	187.055	-0.0221429	6.51001	0.95	0.05
1al	3946687_1al	3644	187.055	0.0211627	-1.85596	0.903226	0.0967742
1al	3946687_1al	3695	187.055	-2.90203	0.501101	0.362069	0.637931
1al	3946687_1al	3904	187.055	0.0185057	-1.61925	0.918033	0.0819672
1al	3946687_1al	3917	187.055	0.0185057	-1.61925	0.918033	0.0819672
1al	3946687_1al	3962	187.055	-3.00143	0.480869	0.266667	0.733333
1al	3946687_1al	4035	187.055	-2.89646	0.517224	0.280702	0.719298
1al	3946687_1al	4051	187.055	-2.60555	0.571186	0.383333	0.616667
1al	3946687_1al	4153	187.055	0.0119179	-1.0452	0.903226	0.0967742
1al	3946687_1al	4357	187.055	0.0119179	-1.0452	0.918033	0.0819672
1al	3946687_1al	4750	187.055	-1.9424	0.379717	0.372881	0.627119
1al	3946687_1al	6408	187.055	0.0104884	-0.940806	0.901639	0.0983607
1al	3946687_1al	6532	187.055	0.0124836	-1.02615	0.913793	0.0862069
1al	3946687_1al	6548	187.055	0.0120572	-1.83269	0.933333	0.0666667
1al	3946687_1al	6596	187.055	0.00489498	-4.46423	0.965517	0.0344828
1al	3946687_1al	6604	187.055	-2.62546	0.440662	0.271186	0.728814
1al	3946687_1al	6619	187.055	-0.00308469	0.904842	0.95	0.05
1al	3946687_1al	6736	187.055	-0.00342215	0.925122	0.913793	0.0862069
1al	3946687_1al	6868	187.055	-0.371757	1.17103	0.728814	0.271186
1al	3946687_1al	6903	187.055	0.00528736	-3.61127	0.933333	0.0666667
1al	3946687_1al	8254	187.055	-1.24602	0.211951	0.244898	0.755102
1al	3946687_1al	8419	187.055	-0.0203165	3.92108	0.942308	0.0576923
1al	3976397_1al	3502	187.064	-0.07247	1.74733	0.755556	0.244444
1al	3976397_1al	3573	187.064	-0.0396926	1.80449	0.84	0.16
1al	3976397_1al	4128	187.064	-0.0403564	1.28276	0.73913	0.26087
1al	3976397_1al	5783	187.064	-0.0129352	0.627359	0.75	0.25
1al	3976397_1al	6029	187.064	-0.040873	1.70499	0.773585	0.226415
1al	3976397_1al	6049	187.064	-0.0437486	1.69995	0.769231	0.230769
1al	3976397_1al	6090	187.064	-0.0490992	1.74302	0.795918	0.204082
1al	3976397_1al	6128	187.064	-0.0453156	1.79968	0.76	0.24
1al	3976397_1al	6166	187.064	-0.0169737	1.13936	0.787234	0.212766
1al	3869663_1al	14689	187.07	-0.145604	0.99334	0.767442	0.232558
1al	1000404_1al	1141	187.076	0.541688	-0.0662064	0.220339	0.779661
1al	1000404_1al	1218	187.076	0.112055	-0.148594	0.666667	0.333333
1al	1000404_1al	617	187.076	0.745575	-0.121076	0.26087	0.73913
1al	3880624_1al	462	187.081	-0.0381064	0.962188	0.833333	0.166667
1al	3922902_1al	5983	187.135	0.00371393	-1.23302	0.956522	0.0434783
1al	3922902_1al	5998	187.135	0.00519292	-0.784131	0.926829	0.0731707
1al	3892742_1al	10845	188.438	1.28317	-0.0276761	0.14	0.86
1al	3892742_1al	10855	188.438	1.2888	-0.0284104	0.142857	0.857143
1al	3892742_1al	10858	188.438	0.798234	-0.0227069	0.209302	0.790698
1al	3892742_1al	10875	188.438	0.798234	-0.0227069	0.190476	0.809524
1al	3892742_1al	13036	188.438	1.70232	-0.00565555	0.113636	0.886364
1al	3892742_1al	18308	188.438	-0.735889	0.00623635	0.0625	0.9375
1al	897145_1al	3041	188.467	-0.00759977	3.2223	0.962963	0.037037
1al	811713_1al	297	188.469	0.0450738	-0.522105	0.818182	0.181818
1al	811713_1al	367	188.469	0.0451289	-0.664626	0.836364	0.163636
1al	811713_1al	401	188.469	0.0553488	-0.644418	0.814815	0.185185
1al	811713_1al	410	188.469	0.0498865	-0.751232	0.836364	0.163636
1al	3841549_1al	5275	188.472	-0.0128464	1.46878	0.928571	0.0714286
1al	3841549_1al	6134	188.472	-0.00515865	1.57339	0.916667	0.0833333
1al	3954583_1al	2556	188.559	0.00432936	-2.44609	0.966667	0.0333333
1al	3954583_1al	2774	188.559	0.00356913	-1.17246	0.95082	0.0491803
1al	3871265_1al	937	190.332	0.0274348	-0.675994	0.866667	0.133333
1al	3933248_1al	2576	190.344	0.00512499	-2.30625	0.931818	0.0681818
1al	3919619_1al	1366	190.347	-0.0119793	0.795425	0.886792	0.113208
1al	3919619_1al	1454	190.347	-0.0119402	1.11641	0.895833	0.104167
1al	3919619_1al	1516	190.347	-0.157261	1.11932	0.673469	0.326531
1al	3919619_1al	1770	190.347	-0.0107701	0.952381	0.913793	0.0862069
1al	3919619_1al	1961	190.347	-0.0895747	1.04504	0.821429	0.178571
1al	3919619_1al	3424	190.347	-0.0580117	0.603636	0.673913	0.326087
1al	3893484_1al	553	191.156	0.123009	-0.236078	0.673913	0.326087
1al	1109607_1al	1657	191.184	-0.265141	0.0414675	0.166667	0.833333
1al	484418_1al	673	191.231	-0.00307276	2.62106	0.949153	0.0508475
1al	3896039_1al	91	191.236	0.589734	-0.197242	0.48	0.52
1al	3896337_1al	2608	191.245	-0.00180336	1.60319	0.96	0.04
1al	3896337_1al	2623	191.245	-0.00172405	1.55854	0.959184	0.0408163
1al	3896337_1al	2680	191.245	-0.00239519	1.86825	0.96	0.04
1al	3889732_1al	8619	192.857	-0.00325228	2.0717	0.954545	0.0454545
1al	3900076_1al	606	192.866	0.00171735	-0.654309	0.958333	0.0416667
1al	3942732_1al	3431	192.866	-0.147185	0.540446	0.7	0.3
1al	3977985_1al	14319	192.866	-0.0131267	4.87002	0.941176	0.0588235
1al	3977985_1al	16650	192.866	0.987187	-0.00627449	0.0689655	0.931034
1al	3927309_1al	16111	192.943	0.813009	-0.0222742	0.108696	0.891304
1al	3927309_1al	19794	192.943	0.49455	-0.0453518	0.44186	0.55814
1al	3927309_1al	19810	192.943	-0.0270779	2.60851	0.883721	0.116279
1al	3927309_1al	6508	192.943	-1.07362	0.0246808	0.0851064	0.914894
1al	3927309_1al	6693	192.943	0.0114249	-0.576958	0.9	0.1
1al	3927309_1al	8819	192.943	0.0562163	-1.15806	0.833333	0.166667
1al	3927309_1al	8861	192.943	0.0546416	-1.07826	0.791667	0.208333
1al	3975449_1al	1108	192.971	0.00586674	-2.28803	0.961538	0.0384615
1al	3975449_1al	1164	192.971	-0.578514	0.359341	0.470588	0.529412
1al	3975449_1al	1175	192.971	0.00536039	-2.14416	0.961538	0.0384615
1al	3975449_1al	1244	192.971	-0.396215	0.209761	0.34	0.66
1al	3975449_1al	1294	192.971	0.0332543	-2.48077	0.921569	0.0784314
1al	3975449_1al	3092	192.971	0.0357784	-2.55458	0.918367	0.0816327
1al	3975449_1al	3125	192.971	-0.439368	0.182762	0.326531	0.673469
1al	3975449_1al	4233	192.971	0.00727877	-4.62202	0.961538	0.0384615
1al	3975449_1al	4406	192.971	0.00786788	-5.06691	0.938776	0.0612245
1al	3975449_1al	4422	192.971	0.0105548	-5.86845	0.955556	0.0444444
1al	3977231_1al	10196	193.003	0.00502757	-4.64548	0.964286	0.0357143
1al	3977231_1al	10585	193.003	-0.0893191	8.36027	0.918033	0.0819672
1al	3977231_1al	10730	193.003	-0.115524	8.14	0.868852	0.131148
1al	3977231_1al	10916	193.003	-0.0718341	6.71975	0.885246	0.114754
1al	3977231_1al	11079	193.003	0.00380768	-4.82433	0.965517	0.0344828
1al	3977231_1al	11082	193.003	0.00380768	-4.82433	0.965517	0.0344828
1al	3977231_1al	11087	193.003	0.00377147	-4.94439	0.966667	0.0333333
1al	3977231_1al	11103	193.003	0.00395566	-5.05929	0.965517	0.0344828
1al	3977231_1al	11134	193.003	0.00409528	-4.62357	0.963636	0.0363636
1al	3977231_1al	1895	193.003	-0.00473833	6.12193	0.965517	0.0344828
1al	3977231_1al	1907	193.003	0.00430045	-5.77981	0.964912	0.0350877
1al	3977231_1al	1932	193.003	0.00490022	-6.13017	0.962963	0.037037
1al	3977231_1al	6806	193.003	0.00453347	-6.03858	0.964286	0.0357143
1al	3977231_1al	6905	193.003	0.00368116	-5.88249	0.967742	0.0322581
1al	3977231_1al	6952	193.003	-0.0543384	6.88468	0.916667	0.0833333
1al	3977231_1al	7011	193.003	0.00474466	-7.43963	0.967742	0.0322581
1al	3977231_1al	7021	193.003	0.00474466	-7.43963	0.967742	0.0322581
1al	3977231_1al	7123	193.003	0.00486882	-7.36166	0.967213	0.0327869
1al	3977231_1al	7622	193.003	0.00504288	-7.33738	0.966102	0.0338983
1al	3977231_1al	7681	193.003	0.0050226	-7.65946	0.966667	0.0333333
1al	3977231_1al	7719	193.003	0.0050226	-7.65946	0.95082	0.0491803
1al	3977231_1al	8250	193.003	0.00550622	-8.08313	0.966667	0.0333333
1al	3977231_1al	8666	193.003	0.00541001	-7.69304	0.965517	0.0344828
1al	3977231_1al	9167	193.003	0.0054068	-8.21292	0.966667	0.0333333
1al	3931124_1al	12180	199.921	2.54883	-0.163854	0.208333	0.791667
1al	3931124_1al	12562	199.921	-0.000985728	0.980799	0.966667	0.0333333
1al	3931124_1al	13534	199.921	1.80028	-0.128717	0.216667	0.783333
1al	3931124_1al	15983	199.921	-0.0118817	1.15133	0.919355	0.0806452
1al	3931124_1al	16135	199.921	2.33715	-0.141998	0.20339	0.79661
1al	3931124_1al	16653	199.921	2.87312	-0.145078	0.189655	0.810345
1al	3931124_1al	17960	199.921	2.47812	-0.188986	0.224138	0.775862
1al	3931124_1al	18850	199.921	2.90696	-0.210649	0.220339	0.779661
1al	3931124_1al	19152	199.921	-0.0114182	3.91645	0.951613	0.0483871
1al	3931124_1al	19180	199.921	3.79922	-0.197205	0.192982	0.807018
1al	3931124_1al	19948	199.921	5.74652	-0.339011	0.2	0.8
1al	3931124_1al	19960	199.921	5.74652	-0.339011	0.2	0.8
1al	3931124_1al	3577	199.921	-0.12858	5.35751	0.788462	0.211538
1al	3931124_1al	3580	199.921	-0.216949	5.94108	0.769231	0.230769
1al	3931124_1al	3586	199.921	-0.112909	5.44222	0.784314	0.215686
1al	3931124_1al	3668	199.921	-0.0618265	3.23184	0.765957	0.234043
1al	3931124_1al	8957	199.921	0.0108957	-5.38249	0.956522	0.0434783
1al	3931124_1al	9042	199.921	3.24329	-0.0324329	0.173077	0.826923
1al	3931124_1al	9052	199.921	-0.0124169	6.13394	0.96	0.04
1al	3932920_1al	10727	199.93	-0.194433	0.599502	0.475	0.525
1al	3932920_1al	10811	199.93	-0.314934	0.742345	0.511628	0.488372
1al	3932920_1al	10814	199.93	-0.209705	0.71442	0.545455	0.454545
1al	3932920_1al	10873	199.93	-0.0174611	0.758312	0.878049	0.121951
1al	3932920_1al	10885	199.93	-0.019441	0.844296	0.878049	0.121951
1al	3901550_1al	13455	199.932	-0.0135814	0.870565	0.887097	0.112903
1al	3901550_1al	6720	199.932	-0.0180275	0.883346	0.895833	0.104167
1al	3885764_1al	9642	199.997	-0.0121931	1.43879	0.916667	0.0833333
1al	3941674_1al	12596	200.136	-0.00997598	7.17273	0.966667	0.0333333
1al	3941674_1al	8142	200.136	-0.0782378	0.726647	0.684211	0.315789
1al	3941674_1al	8363	200.136	-0.0881342	0.64317	0.654545	0.345455
1al	3941674_1al	8986	200.136	-0.0996971	0.76995	0.637931	0.362069
1al	3941674_1al	9380	200.136	-0.0973684	2.29553	0.85	0.15
1al	3941674_1al	9394	200.136	-0.2313	1.60411	0.677966	0.322034
1al	3941674_1al	9484	200.136	-0.237727	1.41817	0.666667	0.333333
1al	3941674_1al	9507	200.136	-0.237727	1.41817	0.666667	0.333333
1al	3941674_1al	9628	200.136	-0.375595	2.359	0.672414	0.327586
1al	3941674_1al	9671	200.136	-0.360438	1.56936	0.639344	0.360656
1al	3941674_1al	9739	200.136	-0.34174	1.63153	0.655738	0.344262
1al	3941674_1al	9936	200.136	-0.364878	1.80897	0.684211	0.315789
1al	3941674_1al	9946	200.136	-0.390821	2.01038	0.685185	0.314815
1al	3941674_1al	9953	200.136	-0.385565	1.7459	0.672727	0.327273
1al	3878013_1al	2961	200.156	0.00214084	-1.69127	0.960784	0.0392157
1al	3878013_1al	2985	200.156	0.0168245	-2.09465	0.918367	0.0816327
1al	3878013_1al	2994	200.156	0.0152863	-2.01015	0.921569	0.0784314
1al	3878013_1al	3018	200.156	0.0090341	-2.27659	0.94	0.06
1al	3878013_1al	420	200.156	0.0247291	-2.77379	0.92	0.08
1al	3878013_1al	480	200.156	0.0157121	-3.12671	0.941176	0.0588235
1al	3878013_1al	522	200.156	-0.178781	0.823334	0.529412	0.470588
1al	3878013_1al	526	200.156	0.0548776	-4.6646	0.923077	0.0769231
1al	3878013_1al	537	200.156	0.0534229	-4.80806	0.927273	0.0727273
1al	3878013_1al	558	200.156	-0.442453	1.59283	0.5	0.5
1al	3878013_1al	694	200.156	-0.0229757	0.765856	0.88	0.12
1al	3878013_1al	752	200.156	0.0280811	-5.41029	0.946429	0.0535714
1al	3878013_1al	785	200.156	-0.0137177	1.26888	0.923077	0.0769231
1al	3878013_1al	808	200.156	0.00942496	-5.54187	0.962963	0.037037
1al	3878013_1al	809	200.156	0.00942496	-5.54187	0.945455	0.0545455
1al	3878013_1al	958	200.156	0.0103293	-5.26794	0.946429	0.0535714
1al	211680_1al	756	204.326	0.0358079	-3.11528	0.888889	0.111111
1al	3924040_1al	10416	204.326	-0.393102	1.1056	0.688889	0.311111
1al	3924040_1al	1926	204.326	-0.983593	0.165032	0.269231	0.730769
1al	3924040_1al	1948	204.326	0.235277	-1.10109	0.788462	0.211538
1al	3924040_1al	2027	204.326	0.10644	-0.910649	0.803922	0.196078
1al	3874915_1al	1097	204.329	-0.0233261	0.833075	0.818182	0.181818
1al	3953822_1al	3923	204.335	-0.575478	0.0295117	0.135593	0.864407
1al	3962093_1al	2324	205.17	0.00124589	-0.69645	0.964286	0.0357143
1al	3977586_1al	3300	205.17	0.355879	-0.273654	0.5	0.5
1al	3977586_1al	3311	205.17	0.344235	-0.331163	0.527273	0.472727
1al	3977586_1al	3322	205.17	0.271596	-0.314334	0.54717	0.45283
1al	3977586_1al	3366	205.17	0.286514	-0.424189	0.557692	0.442308
1al	3977586_1al	3433	205.17	0.815694	-0.477611	0.340909	0.659091
1al	3953922_1al	4400	205.181	0.0150485	-2.30242	0.942308	0.0576923
1al	3953922_1al	4481	205.181	0.00184028	-0.850209	0.96	0.04
1al	3976744_1al	15154	207.572	0.0158243	-0.793853	0.909091	0.0909091
1al	3976744_1al	2191	207.572	-0.0035686	1.89136	0.942308	0.0576923
1al	3976744_1al	2391	207.572	-0.00410441	2.08094	0.961538	0.0384615
1al	3976744_1al	2686	207.572	0.0107111	-3.32043	0.95	0.05
1al	3934896_1al	18423	207.582	-0.0260606	1.6896	0.92	0.08
1al	3934896_1al	3717	207.582	-0.0071595	4.30286	0.962963	0.037037
1al	3884061_1al	1149	207.582	0.438132	-0.351468	0.518519	0.481481
1al	3884061_1al	19242	207.582	-0.179333	0.323843	0.571429	0.428571
1al	3884061_1al	19672	207.582	-0.176688	0.307123	0.54717	0.45283
1al	592398_1al	1946	207.618	-0.00502058	0.960604	0.927273	0.0727273
1al	3878629_1al	10900	208.279	-0.00103038	0.713026	0.967742	0.0322581
1al	3926685_1al	5839	208.626	0.0570207	-0.219476	0.788462	0.211538
1al	3926685_1al	5940	208.626	-0.32951	0.0573061	0.176471	0.823529
1al	3926685_1al	5957	208.626	-0.303454	0.0776959	0.207547	0.792453
1al	3926685_1al	5987	208.626	0.0206613	-0.320939	0.872727	0.127273
1al	3926685_1al	5991	208.626	-0.325927	0.0720642	0.211538	0.788462
1al	3926685_1al	6027	208.626	-0.301329	0.0923673	0.245283	0.754717
1al	3926685_1al	8608	208.626	0.00819797	-0.353879	0.92	0.08
1al	3926685_1al	8663	208.626	-0.24594	0.658484	0.76	0.24
1al	3926685_1al	9184	208.626	0.0870546	-0.286207	0.754717	0.245283
1al	3926685_1al	9242	208.626	0.0403729	-0.25214	0.807018	0.192982
1al	3926685_1al	9809	208.626	-0.206511	0.200385	0.385965	0.614035
1al	3926685_1al	9813	208.626	-0.222601	0.225556	0.392857	0.607143
1al	3951478_1al	25160	208.626	0.0657534	-0.80548	0.784314	0.215686
1al	3951478_1al	26400	208.626	0.00195565	-1.28486	0.966102	0.0338983
1al	3884787_1al	5224	208.628	-0.042232	0.961952	0.808511	0.191489
1al	3976004_1al	15559	210.422	-0.00373982	1.33885	0.954545	0.0454545
1al	3976004_1al	5872	210.422	-0.0131718	1.88357	0.94	0.06
1al	3965501_1al	5177	210.435	-0.0440941	0.950303	0.8	0.2
1al	3965501_1al	5220	210.435	-0.0028349	2.24807	0.966667	0.0333333
1al	3965501_1al	5478	210.435	-0.0148611	1.12944	0.912281	0.0877193
1al	3965501_1al	5520	210.435	-0.00232712	1.67786	0.942308	0.0576923
1al	3902518_1al	4671	210.445	-0.00263277	2.63277	0.967213	0.0327869
1al	3902518_1al	4903	210.445	-0.0027921	2.64412	0.965517	0.0344828
1al	3870245_1al	5606	210.554	0.0519282	-0.81008	0.888889	0.111111
1al	3870245_1al	5779	210.554	0.0400809	-0.530301	0.857143	0.142857
1al	3980458_1al	7933	211.626	-0.241633	0.364646	0.404762	0.595238
1al	3980458_1al	8013	211.626	-0.155058	0.279105	0.404255	0.595745
1al	3918875_1al	9508	211.643	0.00138788	-0.320601	0.957447	0.0425532
1al	3914526_1al	5061	211.657	0.307741	-0.31584	0.42	0.58
1al	3979522_1al	3246	211.668	0.00146117	-0.483646	0.961538	0.0384615
1al	3900875_1al	2261	212.699	0.00442585	-1.34546	0.959184	0.0408163
1al	3978249_1al	304	212.699	-0.00213308	0.942822	0.962264	0.0377358
1al	3891249_1al	339	212.707	-0.0538388	0.894419	0.830508	0.169492
1al	3891249_1al	372	212.707	-0.158971	0.311768	0.5	0.5
1al	3891249_1al	405	212.707	-0.158971	0.311768	0.491803	0.508197
1al	3891249_1al	810	212.707	-0.14955	0.341345	0.525424	0.474576
1al	3891249_1al	943	212.707	-0.134793	0.339815	0.541667	0.458333
1al	2936299_1al	4421	213.618	-0.00444611	0.912935	0.943396	0.0566038
1al	2936299_1al	7012	213.618	-0.0010522	1.19214	0.966102	0.0338983
1al	3947452_1al	3323	214.004	-0.00566995	2.80096	0.928571	0.0714286
1al	3947452_1al	3487	214.004	-0.00948316	2.83546	0.914894	0.0851064
1al	1027303_1al	2326	214.64	-0.00589486	2.22236	0.938776	0.0612245
1al	1633457_1al	2622	214.641	-0.0775549	0.417604	0.596154	0.403846
1al	1633457_1al	2649	214.641	-0.0912241	0.47167	0.6	0.4
1al	1633457_1al	5382	214.641	-0.0844398	0.430284	0.592593	0.407407
1al	3918320_1al	609	214.667	0.107839	-0.673266	0.791667	0.208333
1al	3918320_1al	695	214.667	0.097484	-0.450593	0.76087	0.23913
1al	3918320_1al	717	214.667	0.0994161	-0.561149	0.78	0.22
1al	3943349_1al	11390	215.979	-0.0744649	0.578118	0.709091	0.290909
1al	3938020_1al	1015	216	0.841922	-0.103465	0.3	0.7
1al	3888688_1al	18879	217.311	-0.00186991	0.719916	0.962264	0.0377358
1al	3888688_1al	19002	217.311	-0.00263985	0.823632	0.957447	0.0425532
1al	2238355_1al	1499	217.339	0.0170889	-0.495578	0.9	0.1
1al	2238355_1al	2356	217.339	0.0118723	-0.483203	0.915254	0.0847458
1al	2580763_1al	1088	217.339	0.101377	-0.281954	0.722222	0.277778
1al	2580763_1al	1149	217.339	0.101844	-0.288904	0.732143	0.267857
1al	3884087_1al	3519	217.374	0.00143009	-0.493857	0.951613	0.0483871
1al	3976961_1al	20418	218.132	0.0697426	-0.735618	0.8	0.2
1al	3976961_1al	20569	218.132	0.0372027	-0.685592	0.851852	0.148148
1al	3886614_1al	7859	219.449	0.00142168	-0.558722	0.955556	0.0444444
1al	3886614_1al	7878	219.449	-0.00290956	0.829224	0.897436	0.102564
1al	3848965_1al	1558	219.906	0.00704929	-0.579451	0.927273	0.0727273
1al	3848965_1al	1757	219.906	0.012488	-1.59847	0.943396	0.0566038
1al	3848965_1al	2111	219.906	-0.00983183	3.80492	0.961538	0.0384615
1al	3904628_1al	4102	219.906	0.0432752	-1.24416	0.857143	0.142857
1al	3896163_1al	5762	222.465	-0.0649968	2.67787	0.898305	0.101695
1al	3896163_1al	5800	222.465	-0.0685788	2.74315	0.896552	0.103448
1al	3916346_1al	3304	222.478	0.00863713	-0.75143	0.931818	0.0681818
1al	3916346_1al	3310	222.478	0.00863713	-0.75143	0.931818	0.0681818
1al	3916346_1al	3315	222.478	0.00863713	-0.75143	0.931818	0.0681818
1al	3916346_1al	3662	222.478	0.757411	-0.080433	0.275	0.725
1al	3916346_1al	5684	222.478	-0.00677353	1.99819	0.934783	0.0652174
1al	3966712_1al	530	222.485	0.00679484	-0.436908	0.901961	0.0980392
1al	3966712_1al	621	222.485	-0.0767278	0.588666	0.685185	0.314815
1al	3966712_1al	624	222.485	-0.0767278	0.588666	0.685185	0.314815
1al	3966712_1al	631	222.485	-0.0855753	0.741652	0.685185	0.314815
1al	3966712_1al	645	222.485	0.0019451	-1.18068	0.962963	0.037037
1al	3966712_1al	728	222.485	0.0228414	-1.56692	0.913793	0.0862069
1al	3952389_1al	759	222.486	0.0222943	-1.28192	0.87037	0.12963
1al	3952389_1al	958	222.486	0.0111529	-1.84767	0.941176	0.0588235
1al	3961918_1al	12062	225.4	-0.477505	0.771725	0.413043	0.586957
1al	3961918_1al	12339	225.4	-0.0382036	2.21963	0.896552	0.103448
1al	3961918_1al	12360	225.4	-0.158791	0.928489	0.666667	0.333333
1al	3961918_1al	12414	225.4	-0.00282173	1.42215	0.909091	0.0909091
1al	3961918_1al	12822	225.4	-0.010704	1.8054	0.927273	0.0727273
1al	3961918_1al	13119	225.4	-0.0153644	2.47366	0.943396	0.0566038
1al	3961918_1al	13954	225.4	-0.136896	1.13712	0.684211	0.315789
1al	3961918_1al	14438	225.4	-1.55502	0.0027377	0.0344828	0.965517
1al	3961918_1al	14818	225.4	0.253659	-1.20123	0.566038	0.433962
1al	3961918_1al	1526	225.4	0.223831	-1.03198	0.592593	0.407407
1al	3961918_1al	1635	225.4	0.218978	-0.960468	0.592593	0.407407
1al	3961918_1al	1696	225.4	0.221774	-1.11171	0.58	0.42
1al	3961918_1al	1734	225.4	0.172654	-0.926775	0.703704	0.296296
1al	3961918_1al	1764	225.4	0.312633	-1.08553	0.518519	0.481481
1al	3961918_1al	1785	225.4	0.208373	-0.756981	0.574074	0.425926
1al	3961918_1al	1787	225.4	0.208373	-0.756981	0.574074	0.425926
1al	3961918_1al	18325	225.4	0.134197	-0.662187	0.694915	0.305085
1al	3961918_1al	18416	225.4	0.100462	-0.598833	0.719298	0.280702
1al	3961918_1al	18434	225.4	0.176937	-0.68306	0.666667	0.333333
1al	3961918_1al	1917	225.4	0.151021	-0.611896	0.685185	0.314815
1al	3961918_1al	21359	225.4	0.169917	-0.569537	0.653846	0.346154
1al	3961918_1al	21372	225.4	0.187004	-0.595643	0.647059	0.352941
1al	3961918_1al	21402	225.4	0.13739	-0.518108	0.686275	0.313725
1al	3961918_1al	23158	225.4	0.113491	-0.559232	0.711538	0.288462
1al	3979864_1al	15900	225.455	-0.0448536	0.792413	0.884615	0.115385
1al	3876593_1al	9539	226.496	-0.114212	1.04915	0.803922	0.196078
1al	3869917_1al	13373	226.883	-0.218741	0.164358	0.357143	0.642857
1al	3869917_1al	13391	226.883	-0.114527	0.978689	0.813953	0.186047
1al	3795905_1al	1394	227.994	-0.00923768	0.888665	0.931034	0.0689655
1al	3795905_1al	1648	227.994	0.0070744	-0.450993	0.916667	0.0833333
1al	3795905_1al	798	227.994	-0.0013196	0.82343	0.966102	0.0338983
1al	3897564_1al	1384	227.994	-0.00349672	0.726153	0.95082	0.0491803
1al	3897564_1al	4802	227.994	0.00723189	-0.36738	0.912281	0.0877193
1al	3897564_1al	5547	227.994	-0.101125	1.305	0.822222	0.177778
1al	3897564_1al	5565	227.994	-0.0553408	1.1806	0.847826	0.152174
1al	3897564_1al	5573	227.994	-0.0580561	0.30926	0.553191	0.446809
1al	3897564_1al	6978	227.994	-0.00183336	0.696677	0.95082	0.0491803
1al	3897564_1al	6981	227.994	-0.00183336	0.696677	0.95082	0.0491803
1al	3979706_1al	5883	228.509	0.00589927	-0.48964	0.910714	0.0892857
1as	3282639_1as	4788	37.7565	-0.00072552	0.787915	0.964286	0.0357143
1as	3282639_1as	4799	37.7565	-0.00072552	0.787915	0.963636	0.0363636
1as	3298138_1as	2503	38.42	-0.00122015	0.867529	0.957447	0.0425532
1as	3298138_1as	3750	38.42	0.882474	-0.000742823	0.0333333	0.966667
1as	1757264_1as	1433	39.5964	-0.00140367	0.710257	0.956522	0.0434783
1as	1863711_1as	1138	39.5964	0.0206109	-0.761231	0.892857	0.107143
1as	1942969_1as	182	39.5964	0.00949663	-0.491926	0.907407	0.0925926
1as	1942969_1as	302	39.5964	0.00817177	-0.710944	0.932203	0.0677966
1as	1942969_1as	846	39.5964	0.0161443	-0.681288	0.88	0.12
1as	3307180_1as	10483	39.5964	-0.00570457	0.964072	0.907407	0.0925926
1as	3307180_1as	6539	39.5964	-0.0156459	1.00134	0.882353	0.117647
1as	3309480_1as	7877	39.5964	1.0663	-0.0791577	0.1875	0.8125
1as	3309480_1as	9474	39.5964	0.00568183	-0.462122	0.931034	0.0689655
1as	3310511_1as	1387	39.5964	0.00642791	-0.437098	0.913793	0.0862069
1as	3310511_1as	1599	39.5964	0.0172085	-0.511338	0.87037	0.12963
1as	3310511_1as	1636	39.5964	0.00708187	-0.458197	0.910714	0.0892857
1as	3310511_1as	2306	39.5964	0.00585017	-0.562592	0.909091	0.0909091
1as	3310511_1as	391	39.5964	-0.00420821	1.39292	0.934783	0.0652174
1as	903016_1as	735	39.5964	0.00128417	-0.873237	0.96	0.04
1as	903016_1as	826	39.5964	-0.00394894	1.0366	0.9375	0.0625
1as	3294489_1as	895	40.4665	-0.00382705	0.730967	0.809524	0.190476
1as	3307051_1as	1122	40.4665	-0.00859131	0.72167	0.863636	0.136364
1as	3307051_1as	1155	40.4665	-0.0146268	1.66014	0.904762	0.0952381
1as	3307051_1as	1156	40.4665	-0.0163838	1.08133	0.777778	0.222222
1as	3242356_1as	1129	41.422	0.0835154	-0.169784	0.735849	0.264151
1as	3242356_1as	1787	41.422	0.0919377	-0.194989	0.72	0.28
1as	3242356_1as	2186	41.422	0.321382	-0.121581	0.45098	0.54902
1as	2897797_1as	182	42.05	-0.00230969	1.33731	0.959184	0.0408163
1as	3287963_1as	728	42.3142	0.0016439	-0.881132	0.956522	0.0434783
1as	3271894_1as	812	42.3142	1.002	-0.0268873	0.12	0.88
1as	3271894_1as	8248	42.3142	-0.00365997	1.82632	0.962963	0.037037
1as	3287963_1as	526	42.3142	-0.00148586	1.30607	0.966667	0.0333333
1as	3269313_1as	1206	43.2147	-0.00152095	0.92778	0.925	0.075
1as	3310935_1as	7981	43.2558	-0.00705189	1.46444	0.94	0.06
1as	3310935_1as	8314	43.2558	-0.00703287	1.42064	0.93617	0.0638298
1as	3310935_1as	8975	43.2558	-0.00237469	0.957001	0.960784	0.0392157
1as	3310935_1as	9108	43.2558	0.00778282	-0.288743	0.901961	0.0980392
1as	3310935_1as	9264	43.2558	-0.0727989	0.212902	0.5	0.5
1as	2661934_1as	359	43.319	-0.0358439	0.734799	0.816327	0.183673
1as	3261327_1as	1533	44.0093	0.00501999	-0.327973	0.923077	0.0769231
1as	2495321_1as	2103	44.3665	-0.00218925	1.29166	0.913043	0.0869565
1as	3287847_1as	588	44.3665	0.00152982	-0.566033	0.958333	0.0416667
1as	3287847_1as	888	44.3665	0.0899419	-0.520378	0.723404	0.276596
1as	3279998_1as	11578	44.9312	0.00192395	-0.763806	0.955556	0.0444444
1as	3279998_1as	3692	44.9312	0.0055048	-0.25267	0.907407	0.0925926
1as	588549_1as	750	44.9375	-1.15075	0.0381886	0.12963	0.87037
1as	588549_1as	822	44.9375	0.0956641	-1.40307	0.823529	0.176471
1as	588549_1as	919	44.9375	0.00833924	-1.59279	0.9375	0.0625
1as	3275910_1as	1041	45.3496	0.0129935	-2.30634	0.9	0.1
1as	3275910_1as	1075	45.3496	0.00260089	-1.88304	0.95082	0.0491803
1as	3275910_1as	1077	45.3496	0.0218952	-2.2208	0.885246	0.114754
1as	3275910_1as	1138	45.3496	0.192023	-1.97334	0.779661	0.220339
1as	3275910_1as	122	45.3496	-0.0518135	1.49519	0.881356	0.118644
1as	3275910_1as	1239	45.3496	0.0245385	-2.90957	0.896552	0.103448
1as	3275910_1as	1251	45.3496	0.0245385	-2.90957	0.894737	0.105263
1as	3275910_1as	1263	45.3496	0.0194288	-2.8107	0.932203	0.0677966
1as	3275910_1as	1348	45.3496	0.021892	-2.97366	0.927273	0.0727273
1as	3275910_1as	1355	45.3496	0.021892	-2.97366	0.927273	0.0727273
1as	3275910_1as	177	45.3496	0.141945	-2.41306	0.827586	0.172414
1as	3275910_1as	180	45.3496	0.141945	-2.41306	0.827586	0.172414
1as	3275910_1as	185	45.3496	0.00358801	-2.87041	0.95	0.05
1as	3275910_1as	333	45.3496	0.15929	-2.56313	0.824561	0.175439
1as	3275910_1as	352	45.3496	0.0144756	-2.88065	0.912281	0.0877193
1as	3275910_1as	456	45.3496	0.174425	-2.72589	0.818182	0.181818
1as	3275910_1as	470	45.3496	0.00531339	-1.48244	0.948276	0.0517241
1as	3275910_1as	487	45.3496	0.087867	-2.00874	0.836364	0.163636
1as	3275910_1as	706	45.3496	-0.00109474	1.50417	0.931034	0.0689655
1as	3275910_1as	867	45.3496	-0.00430734	2.2592	0.925926	0.0740741
1as	3275910_1as	870	45.3496	-0.00627289	2.29588	0.946429	0.0535714
1as	3275910_1as	91	45.3496	-0.0747691	1.38323	0.666667	0.333333
1as	3275910_1as	98	45.3496	-0.00303013	2.34532	0.965517	0.0344828
1as	3275910_1as	993	45.3496	-0.0903912	1.4829	0.660714	0.339286
1as	3260255_1as	3574	47.9553	-0.0114647	3.10693	0.947368	0.0526316
1as	3260255_1as	3641	47.9553	0.226033	-1.03545	0.745763	0.254237
1as	3260255_1as	3689	47.9553	-0.0191212	6.3801	0.95082	0.0491803
1as	3260255_1as	3694	47.9553	-0.0251646	0.831332	0.803279	0.196721
1as	3260255_1as	3778	47.9553	-0.00645089	5.89612	0.966667	0.0333333
1as	3260255_1as	3811	47.9553	-0.00645089	5.89612	0.966667	0.0333333
1as	3260255_1as	3834	47.9553	-0.049096	1.35014	0.785714	0.214286
1as	3260255_1as	3860	47.9553	-0.0135626	0.716425	0.830189	0.169811
1as	3260255_1as	3992	47.9553	-0.00389611	4.16104	0.967213	0.0327869
1as	3260255_1as	4266	47.9553	-0.00374796	4.49005	0.966667	0.0333333
1as	3260255_1as	4267	47.9553	-0.00374796	4.49005	0.966667	0.0333333
1as	3260255_1as	4362	47.9553	-0.00374796	4.49005	0.966667	0.0333333
1as	3260255_1as	4401	47.9553	-0.00375924	4.4923	0.966667	0.0333333
1as	3260255_1as	4402	47.9553	-0.00375924	4.4923	0.966667	0.0333333
1as	3260255_1as	4472	47.9553	-0.0037988	4.47879	0.966667	0.0333333
1as	3260255_1as	4555	47.9553	-0.00626813	1.15752	0.934426	0.0655738
1as	3260255_1as	5215	47.9553	0.00326801	-1.91832	0.963636	0.0363636
1as	3260255_1as	5282	47.9553	0.00880428	-1.81662	0.949153	0.0508475
1as	3260255_1as	5300	47.9553	0.0286052	-1.77066	0.916667	0.0833333
1as	3260255_1as	5398	47.9553	0.181026	-0.996791	0.740741	0.259259
1as	3260255_1as	5415	47.9553	0.0106675	-1.99482	0.946429	0.0535714
1as	3260255_1as	5420	47.9553	0.0106675	-1.99482	0.946429	0.0535714
1as	3260255_1as	5421	47.9553	0.32381	-1.07937	0.625	0.375
1as	3260255_1as	5495	47.9553	0.299149	-0.916817	0.666667	0.333333
1as	3260255_1as	5498	47.9553	0.299149	-0.916817	0.666667	0.333333
1as	3260255_1as	5504	47.9553	0.299149	-0.916817	0.666667	0.333333
1as	3260255_1as	5598	47.9553	0.0531775	-2.02454	0.87931	0.12069
1as	3260255_1as	5603	47.9553	0.0531775	-2.02454	0.896552	0.103448
1as	3260255_1as	6393	47.9553	0.0178769	-2.04988	0.933333	0.0666667
1as	3260255_1as	6401	47.9553	0.0157892	-2.01049	0.9375	0.0625
1as	3260255_1as	6413	47.9553	0.0148871	-1.97502	0.93617	0.0638298
1as	3260255_1as	6611	47.9553	0.585026	-0.856135	0.380952	0.619048
1as	3260255_1as	6658	47.9553	0.00231598	-0.993554	0.96	0.04
1as	3260255_1as	6673	47.9553	0.0193362	-1.07454	0.903846	0.0961538
1as	3301197_1as	704	47.9893	-0.00361843	1.81645	0.960784	0.0392157
1as	3295342_1as	24512	48.0204	0.00169734	-0.955605	0.965517	0.0344828
1as	3295342_1as	24692	48.0204	0.0202093	-0.971883	0.87931	0.12069
1as	3295342_1as	25208	48.0204	0.00504695	-1.27436	0.934783	0.0652174
1as	3282812_1as	2983	48.1046	-0.00655955	1.184	0.897436	0.102564
1as	3280411_1as	2867	49.2374	0.0946106	-0.413226	0.729167	0.270833
1as	3280411_1as	2966	49.2374	0.117413	-0.877036	0.754386	0.245614
1as	3280411_1as	3047	49.2374	0.106767	-0.782959	0.759259	0.240741
1as	3280411_1as	3149	49.2374	0.0694948	-0.71011	0.785714	0.214286
1as	3280411_1as	3877	49.2374	0.0779316	-0.673046	0.766667	0.233333
1as	3278758_1as	1143	49.2467	0.0763038	-0.660143	0.75	0.25
1as	3278758_1as	1144	49.2467	0.0763038	-0.660143	0.75	0.25
1as	3278758_1as	1145	49.2467	0.0763038	-0.660143	0.75	0.25
1as	3278758_1as	1168	49.2467	0.00153641	-0.943356	0.967213	0.0327869
1as	3276000_1as	610	49.2729	-0.0078459	2.70684	0.962264	0.0377358
1as	3292661_1as	14412	49.3055	-0.117209	0.324195	0.404762	0.595238
1as	3292661_1as	14584	49.3055	-0.124077	0.507795	0.489362	0.510638
1as	3292661_1as	14616	49.3055	-0.152545	0.590495	0.489796	0.510204
1as	3292661_1as	14706	49.3055	-0.153113	0.922415	0.73913	0.26087
1as	3292661_1as	14707	49.3055	-0.159946	0.718248	0.574468	0.425532
1as	3292661_1as	16461	49.3055	0.0194117	-1.04823	0.918367	0.0816327
1as	3292661_1as	16535	49.3055	0.0216792	-0.991823	0.903846	0.0961538
1as	3292661_1as	16645	49.3055	-0.178127	0.866884	0.761905	0.238095
1as	3292661_1as	16699	49.3055	0.00946037	-1.11632	0.941176	0.0588235
1as	3292661_1as	18105	49.3055	0.0157255	-0.88587	0.882353	0.117647
1as	3292661_1as	18174	49.3055	0.198995	-0.275132	0.617021	0.382979
1as	3292661_1as	18274	49.3055	-0.00363311	1.1517	0.959184	0.0408163
1as	3292661_1as	18294	49.3055	-0.00305289	0.97387	0.958333	0.0416667
1as	1607247_1as	3042	50.8073	0.108467	-0.294894	0.744681	0.255319
1as	1607247_1as	3246	50.8073	1.00849	-0.0377713	0.12963	0.87037
1as	1607247_1as	3294	50.8073	-0.00451919	1.23826	0.964286	0.0357143
1as	1607247_1as	3790	50.8073	0.0878012	-0.258387	0.758621	0.241379
1as	1607247_1as	4090	50.8073	0.171205	-0.371483	0.696429	0.303571
1as	1607247_1as	6292	50.8073	0.81976	-0.0617024	0.125	0.875
1as	1607247_1as	6327	50.8073	-0.26762	0.290109	0.415094	0.584906
1as	1607247_1as	6505	50.8073	-0.145173	0.490583	0.614035	0.385965
1as	187449_1as	113	50.8073	-0.0173176	1.97998	0.931818	0.0681818
1as	3254803_1as	1074	50.8073	-0.00755301	2.90036	0.962264	0.0377358
1as	3254803_1as	590	50.8073	-0.00894394	2.94256	0.961538	0.0384615
1as	3313773_1as	1097	50.8334	-0.00712657	2.76511	0.957447	0.0425532
1as	3313773_1as	1223	50.8334	0.00233222	-0.86059	0.952381	0.047619
1as	3313773_1as	9557	50.8334	0.00176652	-1.73472	0.964286	0.0357143
1as	1937927_1as	166	51.7927	0.00170573	-1.52492	0.965517	0.0344828
1as	1937927_1as	167	51.7927	0.00170573	-1.52492	0.965517	0.0344828
1as	1937927_1as	170	51.7927	0.00531241	-1.5831	0.948276	0.0517241
1as	1937927_1as	199	51.7927	0.0105115	-1.44182	0.910714	0.0892857
1as	1937927_1as	201	51.7927	0.0105115	-1.44182	0.910714	0.0892857
1as	1937927_1as	71	51.7927	0.625754	-0.0293322	0.166667	0.833333
1as	1937927_1as	75	51.7927	0.0087876	-1.27127	0.928571	0.0714286
1as	1937927_1as	80	51.7927	0.0087876	-1.27127	0.928571	0.0714286
1as	1937927_1as	91	51.7927	0.00602048	-1.05358	0.929825	0.0701754
1as	1937927_1as	94	51.7927	0.00602048	-1.05358	0.931034	0.0689655
1as	1937927_1as	96	51.7927	0.00602048	-1.05358	0.931034	0.0689655
1as	3283837_1as	4134	51.7928	0.00623996	-1.92191	0.945946	0.0540541
1as	3283837_1as	4146	51.7928	0.00479867	-1.71313	0.95	0.05
1as	3283837_1as	4163	51.7928	0.00537306	-2.02027	0.955556	0.0444444
1as	3283837_1as	4173	51.7928	0.00537306	-2.02027	0.955556	0.0444444
1as	3283837_1as	4185	51.7928	0.00590264	-2.11905	0.930233	0.0697674
1as	3283837_1as	4190	51.7928	0.0059993	-2.24374	0.954545	0.0454545
1as	3292268_1as	131	52.9493	-0.0450583	0.823338	0.803922	0.196078
1as	3292268_1as	422	52.9493	0.102414	-1.28587	0.767442	0.232558
1as	421717_1as	5564	54.8053	-0.0040672	3.90858	0.967213	0.0327869
1as	3263146_1as	10347	54.8109	-1.95748	0.00255213	0.0338983	0.966102
1as	3263146_1as	10748	54.8109	0.0140054	-1.65965	0.933333	0.0666667
1as	3263146_1as	1083	54.8109	-0.615284	0.273761	0.54902	0.45098
1as	3263146_1as	10963	54.8109	-0.00316006	2.2626	0.931034	0.0689655
1as	3287846_1as	7217	54.8499	-0.00284518	0.893385	0.891304	0.108696
1as	3257766_1as	11951	56.0394	-0.0142405	0.797467	0.8	0.2
1as	3257766_1as	11986	56.0394	-0.00925573	0.710634	0.87037	0.12963
1as	3257766_1as	12006	56.0394	-0.00146183	1.01013	0.96	0.04
1as	3257766_1as	12007	56.0394	-0.00146183	1.01013	0.96	0.04
1as	3307156_1as	2409	56.0394	-0.00181815	2.30178	0.967213	0.0327869
1as	3307156_1as	2728	56.0394	-0.00188013	2.30881	0.967213	0.0327869
1as	3307156_1as	2779	56.0394	-0.00180508	2.30328	0.967742	0.0322581
1as	3307156_1as	2792	56.0394	-0.00180508	2.30328	0.967742	0.0322581
1as	3307156_1as	3838	56.0394	-0.0539876	0.587751	0.792453	0.207547
1as	3307157_1as	3455	56.0394	-0.00226649	1.44149	0.967213	0.0327869
1as	3307157_1as	3522	56.0394	0.0186741	-0.606462	0.875	0.125
1as	3307157_1as	876	56.0394	0.0164802	-0.960794	0.888889	0.111111
1as	2546343_1as	1610	56.967	0.156147	-0.500249	0.627907	0.372093
1as	2546343_1as	448	56.967	0.00241797	-0.664941	0.961538	0.0384615
1as	2546343_1as	521	56.967	-0.449335	0.26809	0.5	0.5
1as	2546343_1as	605	56.967	-0.341123	0.575644	0.74	0.26
1as	2546343_1as	896	56.967	0.00598224	-0.480573	0.909091	0.0909091
1as	635558_1as	1480	56.967	-0.00568115	1.7924	0.951613	0.0483871
1as	635558_1as	1522	56.967	0.0704199	-0.295763	0.75	0.25
1as	635558_1as	1599	56.967	0.0190536	-0.757061	0.890909	0.109091
1as	635558_1as	1785	56.967	0.0464858	-1.02119	0.811321	0.188679
1as	635558_1as	1934	56.967	0.0480287	-1.03056	0.814815	0.185185
1as	635558_1as	1942	56.967	0.0493921	-1.0457	0.811321	0.188679
1as	635558_1as	1958	56.967	0.0491197	-1.11291	0.814815	0.185185
1as	635558_1as	1965	56.967	0.046744	-1.11251	0.833333	0.166667
1as	635558_1as	1975	56.967	0.047446	-1.14277	0.830189	0.169811
1as	635558_1as	1977	56.967	0.047446	-1.14277	0.830189	0.169811
1as	635558_1as	2153	56.967	0.0325228	-1.07769	0.823529	0.176471
1as	3274931_1as	7201	57.7491	-0.0859374	0.749198	0.763636	0.236364
1as	3305942_1as	388	57.779	0.0193794	-0.395043	0.87931	0.12069
1as	3258376_1as	267	57.7923	-0.373261	1.0398	0.763158	0.236842
1as	3258376_1as	339	57.7923	0.114763	-0.560314	0.8125	0.1875
1as	3254375_1as	266	57.7923	-0.0513444	2.80683	0.923077	0.0769231
1as	3277572_1as	11680	57.8009	0.0233364	-0.678312	0.886792	0.113208
1as	3277572_1as	11742	57.8009	0.0264091	-0.614954	0.867925	0.132075
1as	3277572_1as	11837	57.8009	0.0138179	-0.654969	0.90566	0.0943396
1as	3277572_1as	2820	57.8009	0.0512132	-0.753135	0.8	0.2
1as	3277572_1as	9059	57.8009	-0.00469789	1.04293	0.955556	0.0444444
1as	3277572_1as	9355	57.8009	-0.456026	1.70745	0.770833	0.229167
1as	3277572_1as	9424	57.8009	-0.422741	1.08973	0.755556	0.244444
1as	3277572_1as	9648	57.8009	-0.612824	0.0499728	0.163265	0.836735
1as	3256718_1as	20647	60.634	0.0296247	-1.17906	0.883721	0.116279
1as	3256718_1as	21004	60.634	-0.00482417	0.974482	0.891304	0.108696
1as	3256718_1as	21018	60.634	-1.28757	0.13591	0.155556	0.844444
1as	3256718_1as	21044	60.634	-0.0673444	2.00911	0.883721	0.116279
1as	3256718_1as	21062	60.634	-0.0663635	2.02409	0.860465	0.139535
1as	3256718_1as	21114	60.634	-2.08309	0.313145	0.317073	0.682927
1as	3256718_1as	21118	60.634	-1.46716	0.400134	0.536585	0.463415
1as	3256718_1as	21134	60.634	0.0750002	-2.05313	0.844444	0.155556
1as	3256718_1as	3096	60.634	-1.08757	1.51755	0.636364	0.363636
1as	2392146_1as	1518	60.666	-0.0107787	3.35937	0.95082	0.0491803
1as	3253025_1as	3703	60.8182	0.00250304	-0.623257	0.961538	0.0384615
1as	3254020_1as	13690	61.7087	-0.0558019	0.382863	0.509434	0.490566
1as	3254020_1as	13774	61.7087	-0.00886672	1.1379	0.944444	0.0555556
1as	3254020_1as	14252	61.7087	-0.0023544	0.939404	0.888889	0.111111
1as	3254020_1as	14446	61.7087	-0.0204514	0.879409	0.9	0.1
1as	3254020_1as	2118	61.7087	-0.00931693	0.866475	0.934783	0.0652174
1as	3254020_1as	2202	61.7087	-0.0235374	1.09841	0.893617	0.106383
1as	3254020_1as	5991	61.7087	-0.0199829	1.03312	0.903846	0.0961538
1as	120644_1as	196	61.7274	-0.00313737	1.25495	0.918367	0.0816327
1as	1650873_1as	3488	61.7284	0.0961075	-0.554803	0.767857	0.232143
1as	1650873_1as	3549	61.7284	0.0188074	-0.450125	0.875	0.125
1as	2470672_1as	1588	62.4523	0.00564866	-0.623236	0.93617	0.0638298
1as	2470672_1as	459	62.4523	0.00173087	-0.311556	0.95	0.05
1as	1708588_1as	2327	62.9435	0.0064399	-0.457877	0.901961	0.0980392
1as	1708588_1as	2328	62.9435	0.0064399	-0.457877	0.901961	0.0980392
1as	1708588_1as	4036	62.9435	-0.00370787	0.700787	0.829268	0.170732
1as	3300029_1as	2431	62.9566	-0.00381709	1.45049	0.956522	0.0434783
1as	3293592_1as	1453	63.9587	-0.0030918	2.24774	0.965517	0.0344828
1as	3293592_1as	1539	63.9587	-0.0268414	0.721893	0.810345	0.189655
1as	3293592_1as	1544	63.9587	-0.0268414	0.721893	0.810345	0.189655
1as	3293592_1as	345	63.9587	0.0257328	-0.455837	0.851852	0.148148
1as	3310491_1as	1568	63.9587	1.96261	-0.00320688	0.0363636	0.963636
1as	3310491_1as	281	63.9587	-0.00212824	0.916208	0.947368	0.0526316
1as	3310491_1as	777	63.9587	-0.00239891	2.07746	0.962963	0.037037
1as	3310491_1as	897	63.9587	1.95308	-0.0020494	0.0322581	0.967742
1as	3287953_1as	2497	63.9983	1.85377	-0.00307936	0.04	0.96
1as	3287953_1as	2599	63.9983	0.177501	-0.82722	0.714286	0.285714
1as	3287953_1as	2600	63.9983	0.201868	-0.879838	0.708333	0.291667
1as	3287953_1as	2779	63.9983	0.167952	-1.24819	0.75	0.25
1as	3287953_1as	2934	63.9983	0.220926	-1.32973	0.75	0.25
1as	3314072_1as	4426	65.1858	-0.509682	0.346952	0.521739	0.478261
1as	3314072_1as	4487	65.1858	-0.0087153	1.1417	0.87234	0.12766
1as	3314072_1as	4504	65.1858	1.17354	-0.00922591	0.133333	0.866667
1as	3263776_1as	3006	65.1954	0.00502567	-0.714482	0.934426	0.0655738
1as	3263776_1as	3010	65.1954	0.00258472	-0.734922	0.95	0.05
1as	3260522_1as	1670	65.212	-0.00476074	2.31372	0.957447	0.0425532
1as	3260522_1as	1830	65.212	-0.0210587	0.741565	0.811321	0.188679
1as	3314325_1as	8679	65.2188	1.01085	-0.00211476	0.0425532	0.957447
1as	3314325_1as	8827	65.2188	0.0117568	-0.598422	0.903846	0.0961538
1as	3314325_1as	8828	65.2188	0.0127542	-0.619852	0.901961	0.0980392
1as	3314325_1as	8867	65.2188	0.729094	-0.00154469	0.0377358	0.962264
1as	3314325_1as	8964	65.2188	0.021825	-1.02796	0.882353	0.117647
1as	3314325_1as	8978	65.2188	0.00569909	-1.00494	0.921569	0.0784314
1as	3314325_1as	8997	65.2188	0.0213423	-1.25066	0.901961	0.0980392
1as	3314325_1as	9013	65.2188	0.0238664	-1.35605	0.867925	0.132075
1as	3314325_1as	9024	65.2188	0.0213361	-1.43379	0.907407	0.0925926
1as	3314325_1as	9027	65.2188	0.00206702	-1.34769	0.962264	0.0377358
1as	3314325_1as	9032	65.2188	0.00206164	-1.40398	0.962963	0.037037
1as	2999738_1as	70	66.1272	0.00672392	-0.893161	0.9	0.1
1as	3299374_1as	528	66.3762	-1.03913	0.00174058	0.0333333	0.966667
1as	3299374_1as	751	66.3762	1.27904	-0.006852	0.0769231	0.923077
1as	3305783_1as	5141	66.3762	-0.00281543	1.2782	0.955556	0.0444444
1as	3305783_1as	5150	66.3762	-0.00729825	1.10447	0.933333	0.0666667
1as	3281370_1as	8087	68.1562	0.00299176	-1.47195	0.954545	0.0454545
1as	3252130_1as	1534	68.1711	-0.00389968	1.65347	0.925	0.075
1as	3278629_1as	2847	68.1875	-0.00532523	3.47737	0.927273	0.0727273
1as	2903019_1as	1168	69.2021	-0.111592	0.69316	0.711111	0.288889
1as	136721_1as	1202	71.1718	0.00488938	-1.15552	0.943396	0.0566038
1as	136721_1as	1262	71.1718	0.00506298	-1.10711	0.921569	0.0784314
1as	2252650_1as	1259	71.1718	0.00272091	-1.76043	0.962963	0.037037
1as	2252650_1as	1447	71.1718	0.109733	-0.623039	0.714286	0.285714
1as	2252650_1as	220	71.1718	-0.00388507	3.61312	0.962264	0.0377358
1as	3267754_1as	1712	71.1718	-0.00396391	1.1165	0.95082	0.0491803
1as	3267754_1as	2118	71.1718	-0.00381233	1.15386	0.95	0.05
1as	3304663_1as	2396	71.1718	0.384087	-0.177589	0.54902	0.45098
1as	3304663_1as	2891	71.1718	0.283877	-0.148697	0.574468	0.425532
1as	3304663_1as	2979	71.1718	-0.0258307	1.28723	0.924528	0.0754717
1as	3304663_1as	4349	71.1718	-0.0283646	1.50332	0.919355	0.0806452
1as	3304664_1as	1849	71.1718	0.305828	-0.148581	0.454545	0.545455
1as	3304664_1as	705	71.1718	0.264346	-0.14341	0.563636	0.436364
1as	662252_1as	174	71.1753	0.294559	-0.17558	0.472727	0.527273
1as	2453378_1as	1396	71.1886	0.0114097	-0.468941	0.9	0.1
1as	2453378_1as	1398	71.1886	0.00579396	-0.83433	0.94	0.06
1as	2453378_1as	254	71.1886	1.07865	-0.247248	0.25	0.75
1as	2453378_1as	352	71.1886	0.00553852	-0.89724	0.946429	0.0535714
1as	2453378_1as	443	71.1886	1.27081	-0.299855	0.254237	0.745763
1as	2453378_1as	509	71.1886	0.792332	-0.428687	0.54717	0.45283
1as	2453378_1as	571	71.1886	0.0216072	-0.545325	0.881356	0.118644
1as	2453378_1as	675	71.1886	1.10554	-0.296974	0.271186	0.728814
1as	2453378_1as	873	71.1886	0.439294	-0.343715	0.581818	0.418182
1as	2453378_1as	876	71.1886	0.0195837	-0.516636	0.883333	0.116667
1as	3296105_1as	1174	71.1921	0.638123	-0.312594	0.462963	0.537037
1as	3296105_1as	1448	71.1921	0.539784	-0.305774	0.47541	0.52459
1as	3296105_1as	1743	71.1921	0.247551	-0.150989	0.509434	0.490566
1as	3296105_1as	1757	71.1921	-0.0140196	6.08452	0.962264	0.0377358
1as	3296105_1as	1914	71.1921	0.0141352	-1.20385	0.912281	0.0877193
1as	3296105_1as	1936	71.1921	0.00568012	-0.598685	0.912281	0.0877193
1as	3296105_1as	2015	71.1921	-0.0103852	5.56646	0.964286	0.0357143
1as	3296105_1as	2049	71.1921	0.00573402	-2.44842	0.96	0.04
1as	3296105_1as	2085	71.1921	0.00577441	-2.49455	0.961538	0.0384615
1as	3296105_1as	373	71.1921	0.76448	-0.257143	0.448276	0.551724
1as	3296105_1as	393	71.1921	0.723644	-0.156973	0.262295	0.737705
1as	3296105_1as	420	71.1921	0.695974	-0.161855	0.266667	0.733333
1as	3314952_1as	15965	73.3512	0.00645094	-0.591336	0.923077	0.0769231
1as	3276227_1as	10077	74.2675	-0.140417	1.39778	0.784314	0.215686
1as	3276227_1as	13112	74.2675	-0.02742	1.72289	0.918367	0.0816327
1as	3276227_1as	7370	74.2675	0.00569812	-0.411404	0.90566	0.0943396
1as	3269301_1as	1240	74.2944	0.0744157	-0.341223	0.75	0.25
1as	3269301_1as	1244	74.2944	0.00605078	-0.375148	0.901961	0.0980392
1as	3269301_1as	1309	74.2944	0.00640986	-0.342928	0.914894	0.0851064
1as	3269301_1as	1398	74.2944	0.065982	-0.527856	0.813953	0.186047
1as	3269301_1as	3772	74.2944	0.0408436	-0.564385	0.809524	0.190476
1as	3269301_1as	4081	74.2944	0.00490696	-0.386014	0.925926	0.0740741
1as	3269301_1as	5325	74.2944	0.0400736	-0.40608	0.85	0.15
1as	3291462_1as	1631	74.2957	-0.222338	1.24096	0.803279	0.196721
1as	3291462_1as	1723	74.2957	-0.307047	0.0354285	0.189655	0.810345
1as	3291462_1as	1747	74.2957	0.108711	-0.42954	0.677966	0.322034
1as	3313347_1as	5850	74.3097	0.00243969	-0.707511	0.952381	0.047619
1as	3313347_1as	5886	74.3097	0.017737	-0.585321	0.860465	0.139535
1as	3313347_1as	5892	74.3097	0.010542	-0.530614	0.906977	0.0930233
1as	3313347_1as	5896	74.3097	0.00906681	-0.540986	0.914894	0.0851064
1as	3313780_1as	1140	75.4694	-0.00642711	1.04119	0.916667	0.0833333
1as	3298174_1as	245	75.4754	0.750921	-0.0841281	0.214286	0.785714
1as	3298174_1as	300	75.4754	-0.00909003	1.62409	0.946429	0.0535714
1as	3298174_1as	773	75.4754	0.472549	-0.34942	0.517857	0.482143
1as	3298174_1as	838	75.4754	0.464147	-0.383073	0.509804	0.490196
1as	3298174_1as	871	75.4754	0.462078	-0.380786	0.469388	0.530612
1as	3298174_1as	913	75.4754	0.443897	-0.397288	0.469388	0.530612
1as	3298174_1as	940	75.4754	0.468136	-0.435974	0.418605	0.581395
1as	3286421_1as	2644	76.4862	0.00340923	-1.09777	0.956522	0.0434783
1as	3286421_1as	2719	76.4862	-0.00373625	1.16945	0.952381	0.047619
1as	380247_1as	1691	76.4923	0.656822	-0.462838	0.509804	0.490196
1as	380247_1as	1698	76.4923	0.658143	-0.567884	0.529412	0.470588
1as	380247_1as	2015	76.4923	0.330626	-0.811917	0.659574	0.340426
1as	380247_1as	2028	76.4923	0.290666	-0.783184	0.695652	0.304348
1as	380247_1as	2034	76.4923	0.0475085	-0.505626	0.826923	0.173077
1as	380247_1as	2219	76.4923	-0.0071256	2.99275	0.966102	0.0338983
1as	380247_1as	2315	76.4923	0.648451	-0.342859	0.357143	0.642857
1as	380247_1as	2355	76.4923	0.758917	-0.371209	0.298246	0.701754
1as	380247_1as	2462	76.4923	-0.0179029	2.79882	0.95082	0.0491803
1as	380247_1as	2477	76.4923	0.247055	-0.289688	0.633333	0.366667
1as	380247_1as	3614	76.4923	0.741041	-0.269337	0.350877	0.649123
1as	380247_1as	3620	76.4923	0.741041	-0.269337	0.362069	0.637931
1as	380247_1as	3629	76.4923	0.73189	-0.270799	0.368421	0.631579
1as	380247_1as	3634	76.4923	0.73189	-0.270799	0.368421	0.631579
1as	380247_1as	3644	76.4923	0.857528	-0.288129	0.357143	0.642857
1as	380247_1as	3655	76.4923	0.849457	-0.281477	0.350877	0.649123
1as	380247_1as	3689	76.4923	1.07344	-0.289383	0.309091	0.690909
1as	380247_1as	3731	76.4923	1.06268	-0.363895	0.381818	0.618182
1as	380247_1as	3736	76.4923	1.07071	-0.342825	0.385965	0.614035
1as	380247_1as	3759	76.4923	0.990876	-0.409924	0.425926	0.574074
1as	380247_1as	3767	76.4923	0.875277	-0.420914	0.45098	0.54902
1as	380247_1as	3776	76.4923	1.13608	-0.519107	0.446809	0.553191
1as	380247_1as	3779	76.4923	1.05449	-0.525094	0.456522	0.543478
1as	380247_1as	3783	76.4923	1.20038	-0.602931	0.465116	0.534884
1as	380247_1as	803	76.4923	0.0525505	-0.882848	0.824561	0.175439
1as	380247_1as	939	76.4923	-0.00764136	1.1513	0.948276	0.0517241
1as	242180_1as	500	78.0698	0.635426	-0.586814	0.574468	0.425532
1as	242180_1as	698	78.0698	-0.00303717	1.14198	0.942308	0.0576923
1as	242180_1as	725	78.0698	1.10781	-0.592372	0.381818	0.618182
1as	242180_1as	858	78.0698	-0.00310815	1.41421	0.966667	0.0333333
1as	242180_1as	900	78.0698	1.16779	-0.49009	0.375	0.625
1as	2524605_1as	1080	78.0698	0.0163954	-0.55148	0.894737	0.105263
1as	2524605_1as	1163	78.0698	-0.00442985	1.68334	0.964286	0.0357143
1as	2524605_1as	1188	78.0698	0.74731	-0.40792	0.45283	0.54717
1as	2524605_1as	1202	78.0698	0.726746	-0.553922	0.510204	0.489796
1as	2524605_1as	1205	78.0698	0.847539	-0.0674793	0.148148	0.851852
1as	1327483_1as	1107	78.0891	-0.0102272	0.772152	0.891304	0.108696
1as	1327483_1as	1185	78.0891	-0.133507	0.681737	0.642857	0.357143
1as	1327483_1as	1192	78.0891	-0.0901358	0.584665	0.642857	0.357143
1as	3189161_1as	446	78.0898	-0.303836	0.534878	0.456522	0.543478
1as	3189161_1as	460	78.0898	-0.333252	0.597077	0.456522	0.543478
1as	1355725_1as	1668	78.0953	-0.056957	1.15812	0.875	0.125
1as	1355725_1as	1673	78.0953	-0.0176079	5.93387	0.938776	0.0612245
1as	1355725_1as	1691	78.0953	0.0328982	-0.832578	0.88	0.12
1as	1355725_1as	1748	78.0953	-0.0817444	1.32348	0.851852	0.148148
1as	1355725_1as	1779	78.0953	-0.0538709	1.99861	0.909091	0.0909091
1as	1052864_1as	150	78.6485	-0.0429816	0.659429	0.75	0.25
1as	1052864_1as	275	78.6485	-0.0192786	0.892748	0.898305	0.101695
1as	1052864_1as	28	78.6485	-0.058139	0.489337	0.591837	0.408163
1as	1052864_1as	321	78.6485	-0.0173925	0.881668	0.898305	0.101695
1as	3291503_1as	1121	78.6485	-0.0123188	7.25575	0.967742	0.0322581
1as	3291503_1as	1634	78.6485	-0.0185445	3.31947	0.927273	0.0727273
1as	3291503_1as	2206	78.6485	0.111118	-0.661577	0.695652	0.304348
1as	3278285_1as	4885	78.6561	-0.00269293	1.01703	0.949153	0.0508475
1as	3278285_1as	4972	78.6561	0.0019134	-1.1356	0.95	0.05
1as	3278285_1as	5270	78.6561	0.00321338	-3.97174	0.966667	0.0333333
1as	3278285_1as	6179	78.6561	-0.00156786	1.72308	0.962963	0.037037
1as	3278285_1as	6371	78.6561	-0.00122977	1.53107	0.966102	0.0338983
1as	3278285_1as	6479	78.6561	-0.00126091	1.51813	0.95	0.05
1as	3278285_1as	6569	78.6561	-0.00126738	1.51706	0.95	0.05
1as	3242127_1as	11292	81.1102	-0.00134479	1.45506	0.965517	0.0344828
1as	3242127_1as	9293	81.1102	0.026861	-2.08978	0.9	0.1
1as	3242127_1as	9362	81.1102	0.022636	-2.15721	0.912281	0.0877193
1as	3242127_1as	9403	81.1102	0.0216741	-2.15224	0.915254	0.0847458
1as	3242127_1as	9688	81.1102	0.0203827	-1.9975	0.918033	0.0819672
1as	3274218_1as	247	81.1156	-0.00548018	1.14718	0.931818	0.0681818
1as	2146315_1as	10114	81.1239	0.382115	-0.858607	0.614035	0.385965
1as	2146315_1as	10165	81.1239	0.411436	-0.919953	0.576271	0.423729
1as	2146315_1as	10338	81.1239	0.467038	-0.906603	0.589286	0.410714
1as	2146315_1as	10380	81.1239	0.432749	-0.738618	0.54386	0.45614
1as	2146315_1as	10488	81.1239	0.378808	-0.667758	0.566667	0.433333
1as	2146315_1as	10704	81.1239	0.415724	-0.752064	0.563636	0.436364
1as	2146315_1as	10878	81.1239	0.316695	-0.543537	0.535714	0.464286
1as	2146315_1as	11026	81.1239	0.199977	-0.443586	0.6	0.4
1as	2146315_1as	11350	81.1239	0.161957	-0.363223	0.614035	0.385965
1as	2146315_1as	515	81.1239	0.0393163	-0.606126	0.808511	0.191489
1as	2146315_1as	521	81.1239	0.0852133	-0.459159	0.722222	0.277778
1as	2146315_1as	7061	81.1239	0.153162	-0.429843	0.62069	0.37931
1as	2146315_1as	7253	81.1239	0.203844	-0.496735	0.607143	0.392857
1as	2146315_1as	7644	81.1239	0.166233	-0.455534	0.625	0.375
1as	2146315_1as	7736	81.1239	0.218875	-0.421569	0.559322	0.440678
1as	2146315_1as	7824	81.1239	0.15715	-0.380225	0.625	0.375
1as	3316737_1as	7430	81.233	-0.18166	0.244448	0.483333	0.516667
1as	3316737_1as	7762	81.233	-0.00254836	1.6972	0.964912	0.0350877
1as	3316737_1as	9370	81.233	-0.178917	0.213519	0.479167	0.520833
1as	1858340_1as	5696	82.5537	0.00151927	-0.858389	0.965517	0.0344828
1as	1858340_1as	5717	82.5537	0.00279346	-0.817087	0.95	0.05
1as	3269916_1as	7872	82.5537	0.00269848	-0.363395	0.95	0.05
1as	3259625_1as	10866	83.2739	-0.540003	0.00124139	0.04	0.96
1as	2882248_1as	2303	83.7216	-0.0648638	0.726474	0.808511	0.191489
1as	2882248_1as	2372	83.7216	-0.115145	1.09004	0.73913	0.26087
1as	2882248_1as	2431	83.7216	-0.038983	0.818642	0.888889	0.111111
1as	2882248_1as	585	83.7216	-0.54146	1.53194	0.770833	0.229167
1as	2882248_1as	738	83.7216	-0.512484	0.256242	0.285714	0.714286
1as	3307474_1as	5073	83.7266	0.0751461	-0.658176	0.77551	0.22449
1as	3307474_1as	5602	83.7266	0.0436743	-0.484785	0.8	0.2
1as	3307474_1as	5671	83.7266	0.0402182	-0.49689	0.803279	0.196721
1as	3315496_1as	2240	84.4204	-0.00122581	1.02478	0.967742	0.0322581
1as	1197725_1as	2555	84.674	-0.357305	0.184178	0.368421	0.631579
1as	1197725_1as	2926	84.674	-0.0142228	1.15995	0.919355	0.0806452
1as	1197725_1as	3096	84.674	-0.013134	2.58739	0.938776	0.0612245
1as	3282050_1as	2584	85.1908	-0.0162048	0.834549	0.9	0.1
1as	3282050_1as	8775	85.1908	0.00736271	-1.57317	0.946429	0.0535714
1as	3282050_1as	9015	85.1908	1.28572	-0.221677	0.244898	0.755102
1as	3273266_1as	1900	87.5013	-0.00602712	3.38724	0.92	0.08
1as	3285811_1as	2590	87.5017	0.00165392	-1.1379	0.964286	0.0357143
1as	3271100_1as	11231	87.5023	0.00186094	-1.04957	0.953488	0.0465116
1as	3271100_1as	11234	87.5023	0.00181686	-1.15916	0.954545	0.0454545
1as	3271100_1as	11240	87.5023	0.00166937	-1.0083	0.953488	0.0465116
1as	3275483_1as	12622	87.5023	0.00172515	-0.871201	0.952381	0.047619
1as	3281519_1as	6064	87.5023	0.00148758	-0.590568	0.961538	0.0384615
1as	3285956_1as	5976	88.4663	0.456084	-0.214161	0.452381	0.547619
1as	3285956_1as	6229	88.4663	0.712301	-0.173462	0.230769	0.769231
1as	204711_1as	142	88.4751	0.560313	-0.198716	0.488372	0.511628
1as	204711_1as	2424	88.4751	-0.00136831	0.722465	0.961538	0.0384615
1as	2140893_1as	323	88.4751	-0.00159641	0.818957	0.956522	0.0434783
1as	3295776_1as	8035	88.4751	0.499646	-0.0969065	0.35	0.65
1as	812369_1as	1071	88.4751	0.515421	-0.157117	0.456522	0.543478
1as	812369_1as	1089	88.4751	0.637383	-0.100447	0.244444	0.755556
1as	812369_1as	1293	88.4751	0.74657	-0.092866	0.232143	0.767857
1as	812369_1as	1379	88.4751	0.783924	-0.0993707	0.254902	0.745098
1as	812369_1as	1413	88.4751	0.603606	-0.0815684	0.395833	0.604167
1as	812369_1as	1464	88.4751	0.798869	-0.108646	0.25	0.75
1as	812369_1as	975	88.4751	0.738182	-0.119137	0.22449	0.77551
1as	3251772_1as	3865	88.4793	0.00533267	-0.435502	0.928571	0.0714286
1as	3251772_1as	4010	88.4793	0.00547915	-0.487645	0.933333	0.0666667
1as	3251772_1as	4150	88.4793	0.0453454	-0.376887	0.803279	0.196721
1as	3251772_1as	4184	88.4793	0.0421176	-0.332798	0.8	0.2
1as	2325403_1as	1345	89.0231	0.0445758	-0.478333	0.843137	0.156863
1as	2325403_1as	233	89.0231	-0.00838927	1.05984	0.949153	0.0508475
1as	2325403_1as	382	89.0231	0.0787105	-0.314842	0.766667	0.233333
1as	2325403_1as	471	89.0231	-0.167	0.556668	0.627119	0.372881
1as	2325403_1as	522	89.0231	-0.00638197	1.34234	0.951613	0.0483871
1as	3255605_1as	2599	89.0231	-0.00527265	0.920957	0.946429	0.0535714
1as	3255605_1as	2614	89.0231	-0.00799474	1.43106	0.946429	0.0535714
1as	3255605_1as	5443	89.0231	-0.00311288	0.73464	0.894737	0.105263
1as	788049_1as	887	89.0231	0.133039	-0.364626	0.711538	0.288462
1as	3306225_1as	16025	89.4962	0.00139013	-0.244662	0.955556	0.0444444
1as	3306225_1as	16582	89.4962	-0.00745541	1.95332	0.96	0.04
1as	3306225_1as	16629	89.4962	-0.0811245	0.555063	0.8	0.2
1as	3306225_1as	5610	89.4962	0.432348	-0.222422	0.5	0.5
1as	3306225_1as	7548	89.4962	-0.0702643	0.770398	0.859649	0.140351
1as	3306225_1as	8259	89.4962	0.578059	-0.281147	0.309091	0.690909
1as	3306225_1as	8286	89.4962	0.652936	-0.326468	0.315789	0.684211
1as	3306225_1as	8516	89.4962	-0.122601	0.704242	0.783333	0.216667
1as	3306225_1as	8656	89.4962	0.00576402	-0.951063	0.951613	0.0483871
1as	3263479_1as	17747	90.7366	-0.221645	1.1806	0.644444	0.355556
1as	3263479_1as	17916	90.7366	-0.0146148	1.78665	0.903846	0.0961538
1as	3263479_1as	18038	90.7366	-0.147924	1.18661	0.666667	0.333333
1as	3263479_1as	18072	90.7366	-0.0872419	1.17116	0.714286	0.285714
1as	3263479_1as	18101	90.7366	-0.119437	1.2683	0.7	0.3
1as	3263479_1as	18115	90.7366	-0.124634	1.30569	0.7	0.3
1as	3263479_1as	18242	90.7366	-0.0778505	1.17262	0.72	0.28
1as	3263479_1as	18267	90.7366	-0.076409	1.11604	0.711538	0.288462
1as	3263479_1as	18522	90.7366	-0.0771579	0.773917	0.711111	0.288889
1as	3263479_1as	20420	90.7366	-0.0451713	0.770827	0.716981	0.283019
1as	3263479_1as	2799	90.7366	-0.0501181	0.713681	0.75	0.25
1as	3314478_1as	1126	90.7587	0.00911122	-1.12068	0.928571	0.0714286
1as	3314478_1as	1128	90.7587	0.00805092	-1.05467	0.925	0.075
1as	3294722_1as	2138	90.7599	0.00248793	-1.00264	0.962963	0.037037
1as	3294722_1as	2147	90.7599	0.00248793	-1.00264	0.961538	0.0384615
1as	3294722_1as	3924	90.7599	0.0414782	-0.69781	0.823529	0.176471
1as	3294722_1as	3934	90.7599	0.0427677	-0.594576	0.803922	0.196078
1as	3294722_1as	3935	90.7599	0.0442651	-0.6521	0.807692	0.192308
1as	3294722_1as	3937	90.7599	0.0442651	-0.6521	0.807692	0.192308
1as	3294722_1as	3939	90.7599	0.0442651	-0.6521	0.811321	0.188679
1as	3294722_1as	3947	90.7599	0.0425331	-0.593389	0.814815	0.185185
1as	3294722_1as	3954	90.7599	0.0365199	-0.661532	0.833333	0.166667
1as	3294722_1as	3969	90.7599	0.0379347	-0.683908	0.818182	0.181818
1as	3294722_1as	3986	90.7599	0.0324603	-0.728554	0.836364	0.163636
1as	3294722_1as	4079	90.7599	0.114244	-0.943	0.654545	0.345455
1as	3294722_1as	4258	90.7599	0.00198522	-1.05018	0.959184	0.0408163
1as	108201_1as	1954	90.9972	0.0049961	-1.24569	0.918033	0.0819672
1as	108201_1as	6320	90.9972	0.00623067	-0.829569	0.9	0.1
1as	108201_1as	8609	90.9972	0.00777745	-1.0344	0.9	0.1
1as	108201_1as	8866	90.9972	0.04997	-1.03938	0.839286	0.160714
1as	3277022_1as	3298	90.9972	0.0019264	-1.53149	0.967742	0.0322581
1as	3286667_1as	3053	90.9972	-0.0562231	1.29313	0.8	0.2
1as	3286667_1as	3190	90.9972	-0.00747027	2.11782	0.886792	0.113208
1as	3286667_1as	3217	90.9972	-0.0859305	1.60404	0.82	0.18
1as	3286667_1as	3256	90.9972	-0.0696402	0.91966	0.673913	0.326087
1as	3286667_1as	3258	90.9972	-0.0696402	0.91966	0.673913	0.326087
1as	3286667_1as	3289	90.9972	-0.00332702	1.8598	0.957447	0.0425532
1as	2183291_1as	1066	93.2743	0.0653309	-1.26364	0.822581	0.177419
1as	2183291_1as	1608	93.2743	0.0595715	-1.53121	0.830508	0.169492
1as	2183291_1as	421	93.2743	0.0651159	-1.277	0.813559	0.186441
1as	3286563_1as	1416	93.2743	-1.50554	0.465125	0.434783	0.565217
1as	3286563_1as	1468	93.2743	0.00536422	-1.92575	0.934783	0.0652174
1as	3286563_1as	1613	93.2743	-1.13255	0.185714	0.218182	0.781818
1as	3286563_1as	1694	93.2743	-0.0119503	1.9479	0.913793	0.0862069
1as	3286563_1as	1848	93.2743	-0.85108	0.113081	0.28	0.72
1as	3286563_1as	1862	93.2743	-0.914216	0.114277	0.229167	0.770833
1as	3286563_1as	1886	93.2743	-0.670829	0.11587	0.333333	0.666667
1as	3286563_1as	2534	93.2743	-0.00288202	0.708977	0.95082	0.0491803
1as	3286563_1as	2898	93.2743	0.00686227	-0.824616	0.912281	0.0877193
1as	3254954_1as	11334	94.2103	0.00710099	-0.994138	0.918367	0.0816327
1as	3254954_1as	1142	94.2103	0.0180655	-0.631342	0.854545	0.145455
1as	3254954_1as	393	94.2103	-0.271311	0.00529904	0.0943396	0.90566
1as	3254954_1as	3988	94.2103	-0.0076726	0.938615	0.911111	0.0888889
1as	3254954_1as	401	94.2103	0.0538008	-1.38749	0.865385	0.134615
1as	3254954_1as	4132	94.2103	0.00207919	-0.950189	0.961538	0.0384615
1as	3254954_1as	4323	94.2103	0.0466712	-0.632654	0.823529	0.176471
1as	3254954_1as	4479	94.2103	0.00129958	-0.77455	0.965517	0.0344828
1as	3254954_1as	4486	94.2103	0.00129958	-0.77455	0.966102	0.0338983
1as	3254954_1as	4613	94.2103	0.00129958	-0.77455	0.965517	0.0344828
1as	3270733_1as	6243	94.2103	0.0460995	-0.587162	0.826087	0.173913
1as	3270733_1as	6357	94.2103	0.00280285	-0.524134	0.95	0.05
1as	3287964_1as	1146	94.2103	0.0333753	-0.500629	0.881356	0.118644
1as	3287964_1as	14351	94.2103	-0.54377	0.150288	0.304348	0.695652
1as	3287964_1as	14409	94.2103	0.00241212	-0.547551	0.955556	0.0444444
1as	3287964_1as	15995	94.2103	-0.666114	0.653663	0.574468	0.425532
1as	3287964_1as	16019	94.2103	-0.683523	0.480161	0.553191	0.446809
1as	3304123_1as	9238	95.5693	-0.00210786	0.910595	0.953488	0.0465116
1as	3302296_1as	1133	96.6922	-0.35845	0.268838	0.526316	0.473684
1as	3302296_1as	1149	96.6922	-0.661641	0.200497	0.241379	0.758621
1as	3275964_1as	2724	96.6923	-0.00618171	1.50834	0.930233	0.0697674
1as	3275964_1as	3389	96.6923	-0.287056	0.390237	0.508772	0.491228
1as	3275964_1as	6560	96.6923	-0.211534	0.244293	0.464286	0.535714
1as	3293310_1as	3019	96.6923	-0.012197	1.87834	0.928571	0.0714286
1as	3306890_1as	1326	96.6928	-0.206452	0.218083	0.410256	0.589744
1as	3283686_1as	508	96.6928	-0.0056694	1.55908	0.955556	0.0444444
1as	3309666_1as	11269	97.3967	0.00206819	-0.862435	0.96	0.04
1as	3295159_1as	13526	98.5764	-0.018288	0.703072	0.8	0.2
1as	150381_1as	131	98.5799	-0.252608	0.356279	0.54717	0.45283
1as	3271989_1as	14989	98.8995	-0.00145933	1.83438	0.967213	0.0327869
1as	3271989_1as	3501	98.8995	-0.00139817	1.82741	0.951613	0.0483871
1as	3271989_1as	4072	98.8995	-0.00139817	1.82741	0.967742	0.0322581
1as	3271989_1as	4244	98.8995	-0.00145933	1.83438	0.95082	0.0491803
1as	3271989_1as	4721	98.8995	-0.00150288	1.81548	0.95	0.05
1as	3271989_1as	5283	98.8995	-0.00140777	1.82447	0.967213	0.0327869
1as	3271989_1as	5284	98.8995	-0.00140777	1.82447	0.967213	0.0327869
1as	3271989_1as	5444	98.8995	-0.00146121	1.83382	0.95082	0.0491803
1as	3271989_1as	5471	98.8995	-0.0014169	1.82781	0.966667	0.0333333
1as	3315990_1as	3705	99.3497	-0.00344968	1.78694	0.960784	0.0392157
1as	3315990_1as	5327	99.3497	-0.00331488	1.88285	0.963636	0.0363636
1as	3315990_1as	5889	99.3497	-0.47184	0.107034	0.327586	0.672414
1as	3315990_1as	5890	99.3497	-0.47184	0.107034	0.327586	0.672414
1as	3315990_1as	5938	99.3497	-0.526653	0.123918	0.345455	0.654545
1as	3315990_1as	6776	99.3497	-0.0039133	1.68663	0.957447	0.0425532
1as	3315990_1as	7118	99.3497	-0.00327739	1.73046	0.966102	0.0338983
1as	3315990_1as	7316	99.3497	-0.699753	0.15452	0.361702	0.638298
1as	3302920_1as	7384	100.249	-0.580935	0.0321466	0.189655	0.810345
1as	3266873_1as	688	100.249	0.00187141	-0.868336	0.959184	0.0408163
1as	3270232_1as	7651	100.561	0.00189338	-0.833086	0.957447	0.0425532
1as	3296042_1as	6995	101.346	0.686199	-0.000902893	0.0333333	0.966667
1as	3296042_1as	712	101.346	0.00757056	-0.762103	0.912281	0.0877193
1as	3305277_1as	1732	101.346	-0.121584	0.284383	0.509804	0.490196
1as	3305277_1as	6107	101.346	-0.0187131	0.757032	0.849057	0.150943
1as	3276435_1as	5027	101.347	-0.00165519	1.20166	0.962963	0.037037
1as	3281075_1as	569	101.35	0.00124975	-0.907317	0.966667	0.0333333
1as	1214283_1as	4276	102.128	0.00927783	-0.528836	0.916667	0.0833333
1as	3249952_1as	2830	102.129	-0.00099556	0.802421	0.962264	0.0377358
1as	2036910_1as	853	102.739	-0.0113585	0.598216	0.714286	0.285714
1as	2036910_1as	917	102.739	-0.00937664	0.622374	0.836735	0.163265
1as	3312389_1as	1946	103.945	-0.00186123	1.35311	0.945455	0.0545455
1as	3277420_1as	9921	104.174	-0.00209283	0.878987	0.959184	0.0408163
1as	3296743_1as	6552	104.589	-0.696715	0.00185791	0.0444444	0.955556
1as	3267727_1as	1333	105.087	-0.838974	0.00168808	0.0483871	0.951613
1as	3267936_1as	2524	105.087	0.00151493	-0.62718	0.961538	0.0384615
1as	3267936_1as	2533	105.087	0.00141245	-0.627128	0.962264	0.0377358
1as	3288876_1as	3027	105.089	-0.0048595	0.861751	0.906977	0.0930233
1as	3264177_1as	10245	105.993	-0.00140174	0.71068	0.958333	0.0416667
1as	3264177_1as	10246	105.993	-0.00139271	0.713067	0.959184	0.0408163
2al	6340544_2al	1112	127.366	0.001781	-0.210158	0.966102	0.0338983
2al	6434080_2al	9184	128.365	-0.00673626	2.42506	0.94	0.06
2al	6434080_2al	9320	128.365	-0.00458844	1.02322	0.929825	0.0701754
2al	6434080_2al	9505	128.365	-0.00419905	1.16524	0.925926	0.0740741
2al	6344880_2al	1945	128.365	-0.00563542	1.19753	0.9375	0.0625
2al	6380801_2al	8728	140.012	-0.0019879	0.922387	0.959184	0.0408163
2al	6374288_2al	8736	140.026	-0.00181893	1.01496	0.95	0.05
2al	6433481_2al	5385	140.752	0.00650468	-0.256574	0.903846	0.0961538
2al	6362503_2al	10936	142.428	-0.373548	0.0649648	0.217391	0.782609
2al	6362503_2al	9369	142.428	-0.191784	0.348697	0.585366	0.414634
2al	6399329_2al	709	143.306	-0.00417703	1.62486	0.953488	0.0465116
2al	6434341_2al	2196	143.315	-0.00315448	1.35012	0.914894	0.0851064
2al	6366774_2al	1619	143.418	-0.00340205	1.12608	0.951613	0.0483871
2al	6366774_2al	2215	143.418	-0.012105	0.976474	0.915254	0.0847458
2al	6427127_2al	8014	143.42	-0.0117666	0.935441	0.934783	0.0652174
2al	6384064_2al	11012	144.715	-0.00578146	1.60146	0.95	0.05
2al	6375845_2al	1579	145.145	-0.00237208	0.687904	0.964286	0.0357143
2al	6374918_2al	2610	145.582	-0.00690482	1.88502	0.945455	0.0545455
2al	6437596_2al	12167	145.582	0.00188801	-1.56516	0.967742	0.0322581
2al	6362936_2al	6157	146.968	-0.682668	0.167958	0.382353	0.617647
2al	6362936_2al	6192	146.968	0.0205757	-0.610413	0.864865	0.135135
2al	3148576_2al	1715	146.971	-0.00259823	3.03733	0.95	0.05
2al	3148576_2al	226	146.971	-0.00258431	3.03915	0.95	0.05
2al	3148576_2al	255	146.971	-0.00249058	3.04099	0.95082	0.0491803
2al	3148576_2al	2724	146.971	-0.00321819	3.03154	0.960784	0.0392157
2al	3148576_2al	2885	146.971	-0.00249224	3.04551	0.963636	0.0363636
2al	4252615_2al	3340	148.357	-0.00124801	0.793732	0.957447	0.0425532
2al	4252615_2al	3346	148.357	-0.00155131	0.795823	0.953488	0.0465116
2al	6408224_2al	1238	148.358	-0.00293118	0.753314	0.959184	0.0408163
2al	5375621_2al	14605	148.885	0.00144159	-0.237863	0.95	0.05
2al	6421201_2al	17542	148.885	-0.00228857	1.51275	0.913043	0.0869565
2al	6421201_2al	17545	148.885	-0.00192938	1.3004	0.958333	0.0416667
2al	6421201_2al	18745	148.885	-0.970555	0.75209	0.490196	0.509804
2al	6421201_2al	18976	148.885	-1.17477	0.361767	0.409091	0.590909
2al	6421201_2al	5858	148.885	-0.00369385	1.15741	0.931034	0.0689655
2al	6354973_2al	9086	150.628	-0.72747	0.0316947	0.137931	0.862069
2al	6354973_2al	9193	150.628	-0.736023	0.0308513	0.135593	0.864407
2al	6354973_2al	9256	150.628	-0.736023	0.0308513	0.129032	0.870968
2al	6354973_2al	9567	150.628	-0.023305	1.06567	0.894737	0.105263
2al	6283472_2al	2571	150.636	0.0732085	-1.36307	0.86	0.14
2al	6283472_2al	2649	150.636	0.517572	-0.285328	0.46	0.54
2al	6355839_2al	301	150.908	0.00734946	-0.24649	0.9	0.1
2al	6355839_2al	3939	150.908	0.0168195	-0.323111	0.862745	0.137255
2al	6355839_2al	3951	150.908	0.0168195	-0.323111	0.862745	0.137255
2al	6342797_2al	8581	150.921	0.00134875	-0.584009	0.959184	0.0408163
2al	6342797_2al	8864	150.921	-0.051846	0.660557	0.795918	0.204082
2al	6342797_2al	8917	150.921	0.300989	-0.100817	0.469388	0.530612
2al	6395897_2al	13810	151.949	-0.00233898	0.973016	0.964912	0.0350877
2al	6434652_2al	1019	151.954	1.45198	-0.0158975	0.0740741	0.925926
2al	6434652_2al	529	151.954	0.948636	-0.00693701	0.101695	0.898305
2al	6434652_2al	644	151.954	0.946011	-0.00773834	0.103448	0.896552
2al	6434652_2al	891	151.954	0.938267	-0.00712157	0.101695	0.898305
2al	6367891_2al	11223	153.063	-0.00466763	0.82967	0.885246	0.114754
2al	6367891_2al	11291	153.063	-0.00512359	0.878056	0.883333	0.116667
2al	6367891_2al	11689	153.063	-0.00437046	1.03871	0.934426	0.0655738
2al	6367891_2al	12216	153.063	-0.00050175	0.744597	0.967213	0.0327869
2al	6367891_2al	12230	153.063	-0.00288	1.27296	0.912281	0.0877193
2al	6367891_2al	12449	153.063	-0.000610111	0.797415	0.966102	0.0338983
2al	6367891_2al	6133	153.063	-0.000900241	0.921846	0.943396	0.0566038
2al	6367891_2al	6353	153.063	-0.000875137	1.13768	0.95	0.05
2al	6403476_2al	9875	153.065	0.00181047	-0.966794	0.961538	0.0384615
2al	6317317_2al	2367	153.1	0.00157392	-0.459585	0.954545	0.0454545
2al	6432695_2al	12004	153.808	-0.00176598	0.731116	0.951613	0.0483871
2al	6432695_2al	7025	153.808	-0.000947407	0.922774	0.942308	0.0576923
2al	6315789_2al	3953	154.347	-0.482051	0.00142338	0.0491803	0.95082
2al	6327509_2al	567	154.347	-0.10157	0.379055	0.583333	0.416667
2al	6439623_2al	2717	154.352	-0.000835993	0.747378	0.960784	0.0392157
2al	6320894_2al	4115	154.707	1.62992	-0.00312244	0.122449	0.877551
2al	6414070_2al	5016	154.707	-0.00263332	0.829496	0.952381	0.047619
2al	6414070_2al	5044	154.707	-0.00283471	1.58177	0.957447	0.0425532
2al	6414070_2al	5045	154.707	-0.00283471	1.58177	0.957447	0.0425532
2al	6414070_2al	5046	154.707	-0.00283471	1.58177	0.957447	0.0425532
2al	6414070_2al	5065	154.707	-0.00308451	1.55459	0.955556	0.0444444
2al	6353102_2al	12815	155.945	0.048279	-1.11904	0.868852	0.131148
2al	6353102_2al	13264	155.945	0.038153	-0.612567	0.8125	0.1875
2al	6353102_2al	13558	155.945	-0.00156543	1.23982	0.962264	0.0377358
2al	6353102_2al	3216	155.945	0.00661929	-0.602355	0.910714	0.0892857
2al	6353102_2al	3236	155.945	0.00593664	-0.571698	0.913793	0.0862069
2al	6353102_2al	3395	155.945	0.00547962	-0.549605	0.915254	0.0847458
2al	6353102_2al	3797	155.945	0.00734547	-0.51957	0.903226	0.0967742
2al	6353102_2al	4618	155.945	0.0017127	-0.520662	0.95082	0.0491803
2al	6353102_2al	5266	155.945	0.01167	-0.459797	0.9	0.1
2al	6324122_2al	13294	155.952	-0.121507	0.56335	0.75	0.25
2al	6427097_2al	6599	155.963	-0.00337712	0.918577	0.933333	0.0666667
2al	6427097_2al	7420	155.963	-0.00381118	0.924211	0.925926	0.0740741
2al	6427097_2al	8023	155.963	-0.00329468	1.84502	0.95	0.05
2al	6427097_2al	8531	155.963	-0.00237545	1.29937	0.949153	0.0508475
2al	6436311_2al	5384	155.964	0.0834098	-0.22847	0.72	0.28
2al	6436311_2al	6084	155.964	0.0472917	-0.325975	0.836735	0.163265
2al	6402041_2al	36462	156.565	0.142373	-0.552283	0.716981	0.283019
2al	6402041_2al	36700	156.565	0.00136951	-1.08876	0.961538	0.0384615
2al	6402041_2al	36890	156.565	0.583528	-0.025724	0.222222	0.777778
2al	6402041_2al	5105	156.565	-0.00494424	4.06416	0.890909	0.109091
2al	6402041_2al	5108	156.565	-0.0044096	4.17589	0.946429	0.0535714
2al	6323891_2al	10031	159.238	-0.0319311	0.784593	0.827586	0.172414
2al	6323891_2al	11006	159.238	-0.00936816	0.855625	0.886792	0.113208
2al	6323891_2al	16817	159.238	1.17465	-0.492464	0.446429	0.553571
2al	6435235_2al	10148	159.242	-0.0371813	0.562253	0.678571	0.321429
2al	6435235_2al	9468	159.242	-0.00262656	1.89112	0.962963	0.037037
2al	6435235_2al	9471	159.242	-0.00262656	1.89112	0.962963	0.037037
2al	6423402_2al	4512	159.247	1.2447	-0.0816836	0.163265	0.836735
2al	6420525_2al	4090	159.247	0.0023678	-0.750594	0.952381	0.047619
2al	6420525_2al	4091	159.247	0.00232482	-0.743944	0.953488	0.0465116
2al	6303451_2al	3692	159.249	-0.00942682	4.03468	0.947368	0.0526316
2al	4852128_2al	3771	159.703	0.0369812	-0.519277	0.813559	0.186441
2al	4852128_2al	3824	159.703	0.0158948	-0.56188	0.87931	0.12069
2al	4852128_2al	4971	159.703	0.00244082	-0.581728	0.95082	0.0491803
2al	4852128_2al	5064	159.703	0.0196054	-0.512002	0.862069	0.137931
2al	6397042_2al	1838	159.704	0.0116487	-0.902777	0.927273	0.0727273
2al	6397042_2al	2727	159.704	0.0566491	-1.00395	0.765957	0.234043
2al	6397042_2al	2811	159.704	0.00396209	-1.29164	0.959184	0.0408163
2al	6325679_2al	1371	159.706	0.407808	-0.0624486	0.415094	0.584906
2al	6325679_2al	1383	159.706	0.788547	-0.0895677	0.230769	0.769231
2al	6325679_2al	1417	159.706	0.631083	-0.147406	0.423077	0.576923
2al	6330565_2al	2296	161.121	-0.00832847	0.74401	0.9	0.1
2al	1715448_2al	546	161.124	-0.00804856	3.0048	0.95	0.05
2al	1715448_2al	997	161.124	0.00483283	-1.20821	0.918033	0.0819672
2al	6349054_2al	1077	161.124	0.0017058	-1.53863	0.962264	0.0377358
2al	6353080_2al	1931	161.124	0.00494494	-0.664271	0.915254	0.0847458
2al	6431435_2al	8357	161.188	0.00754397	-0.388514	0.90566	0.0943396
2al	6409286_2al	2143	161.189	-0.585273	0.00886777	0.1	0.9
2al	6409286_2al	418	161.189	-0.0188024	2.062	0.934783	0.0652174
2al	6409286_2al	884	161.189	-0.00198547	0.88155	0.962963	0.037037
2al	6409286_2al	974	161.189	-0.0958543	1.55923	0.780488	0.219512
2al	6409286_2al	985	161.189	-0.0731881	1.54183	0.822222	0.177778
2al	6339951_2al	3564	162.708	0.167642	-0.525712	0.716667	0.283333
2al	6339951_2al	3566	162.708	0.179495	-0.4872	0.704918	0.295082
2al	6339951_2al	3637	162.708	0.179495	-0.4872	0.709677	0.290323
2al	6339951_2al	3815	162.708	0.152192	-0.337636	0.672727	0.327273
2al	2480710_2al	579	162.715	-0.00930727	0.792448	0.842105	0.157895
2al	2480710_2al	605	162.715	-0.00518706	1.03222	0.925926	0.0740741
2al	2480710_2al	606	162.715	-0.00518706	1.03222	0.943396	0.0566038
2al	6435905_2al	10042	162.877	-0.0106974	1.02695	0.918367	0.0816327
2al	6435905_2al	10147	162.877	-0.134641	0.717386	0.75	0.25
2al	6435905_2al	9551	162.877	0.00132965	-0.98394	0.966102	0.0338983
2al	6438259_2al	8126	163.798	0.0367363	-1.02862	0.862745	0.137255
2al	6438259_2al	8168	163.798	0.0396495	-0.978022	0.839286	0.160714
2al	6393644_2al	1238	163.802	-0.0142849	1.16779	0.860465	0.139535
2al	6393644_2al	1386	163.802	-0.00372251	1.50389	0.9375	0.0625
2al	6353950_2al	7328	164.407	-0.762393	0.00584956	0.0714286	0.928571
2al	6433461_2al	3854	164.407	0.00226032	-0.639672	0.95082	0.0491803
2al	6317723_2al	189	164.412	0.00178988	-0.586484	0.95082	0.0491803
2al	6379063_2al	1323	164.412	-0.0175096	0.775091	0.857143	0.142857
2al	6433484_2al	3780	164.413	-0.000631472	0.706617	0.967213	0.0327869
2al	6433484_2al	3960	164.413	0.0015509	-0.642588	0.951613	0.0483871
2al	6373111_2al	1062	164.413	-0.00154113	1.43479	0.960784	0.0392157
2al	6373111_2al	637	164.413	-0.00131651	1.50608	0.966102	0.0338983
2al	6373111_2al	646	164.413	-0.00138242	1.51375	0.965517	0.0344828
2al	6421740_2al	1542	165.818	-0.0027202	1.32474	0.955556	0.0444444
2al	6426362_2al	6188	165.859	-0.00811759	0.625055	0.829268	0.170732
2al	6419642_2al	22026	165.859	-0.0155603	1.83611	0.935484	0.0645161
2al	6419642_2al	6314	165.859	-0.112312	0.697739	0.727273	0.272727
2al	6419642_2al	6349	165.859	0.590306	-0.107567	0.294118	0.705882
2al	6419642_2al	6363	165.859	0.628949	-0.119066	0.307692	0.692308
2al	6419642_2al	6394	165.859	0.641263	-0.115638	0.321429	0.678571
2al	6419642_2al	6514	165.859	0.688376	-0.105427	0.307692	0.692308
2al	6419642_2al	6555	165.859	0.53457	-0.128607	0.36	0.64
2al	6419642_2al	6590	165.859	0.560639	-0.154083	0.408163	0.591837
2al	6317106_2al	13682	167.057	-0.0110806	0.681455	0.833333	0.166667
2al	6317106_2al	13702	167.057	-0.0168737	0.899932	0.816327	0.183673
2al	6317106_2al	13766	167.057	-0.00489161	1.48705	0.847826	0.152174
2al	6317106_2al	13811	167.057	-0.00451109	1.56986	0.869565	0.130435
2al	6317106_2al	13840	167.057	-0.00475564	1.65972	0.833333	0.166667
2al	6317106_2al	15348	167.057	-0.00499093	1.82169	0.953488	0.0465116
2al	6317106_2al	4328	167.057	0.0372781	-0.795267	0.803922	0.196078
2al	6370497_2al	11876	167.057	-0.00347142	1.61074	0.957447	0.0425532
2al	6401899_2al	7070	167.057	-0.00325171	0.903975	0.795918	0.204082
2al	6401899_2al	8055	167.057	-0.00252277	0.93973	0.865385	0.134615
2al	6401899_2al	8062	167.057	-0.00114866	0.951087	0.963636	0.0363636
2al	6344229_2al	5689	167.548	-0.000778247	1.0374	0.967742	0.0322581
2al	6344229_2al	5818	167.548	-0.000778247	1.0374	0.967742	0.0322581
2al	6344229_2al	5837	167.548	-0.000778247	1.0374	0.967742	0.0322581
2al	6344229_2al	5886	167.548	-0.00080813	1.03198	0.966667	0.0333333
2al	6344229_2al	5887	167.548	-0.00080813	1.03198	0.966667	0.0333333
2al	6344229_2al	5911	167.548	-0.000779567	1.02201	0.967213	0.0327869
2al	6344229_2al	6229	167.548	-0.000836827	0.997498	0.963636	0.0363636
2al	6344229_2al	9985	167.548	-0.00073432	1.00675	0.966667	0.0333333
2al	6437056_2al	1312	167.553	-0.545786	0.0333701	0.185185	0.814815
2al	6437056_2al	1444	167.553	-0.726712	0.0220216	0.148936	0.851064
2al	6437879_2al	715	167.554	-0.00904127	0.880771	0.864407	0.135593
2al	6437694_2al	10389	167.563	0.00725379	-0.929211	0.916667	0.0833333
2al	6437694_2al	11557	167.563	0.0105503	-0.936867	0.903226	0.0967742
2al	6437694_2al	11625	167.563	0.0122399	-1.00938	0.9	0.1
2al	6437694_2al	11738	167.563	0.0109506	-0.934454	0.901639	0.0983607
2al	6437694_2al	6363	167.563	0.00760438	-1.84026	0.911111	0.0888889
2al	6437694_2al	9578	167.563	0.00636312	-1.86864	0.918033	0.0819672
2al	6437694_2al	9677	167.563	0.00636312	-1.86864	0.918033	0.0819672
2al	6394460_2al	15394	168.733	0.00126354	-0.646932	0.954545	0.0454545
2al	6319787_2al	4720	168.746	-0.0011936	0.687513	0.964286	0.0357143
2al	6319787_2al	4763	168.746	-0.00107873	0.716279	0.967213	0.0327869
2al	6319787_2al	4799	168.746	-0.00107991	0.712744	0.966667	0.0333333
2al	6319787_2al	5102	168.746	-0.00142955	0.966378	0.963636	0.0363636
2al	6319787_2al	5369	168.746	-0.00147725	0.966124	0.961538	0.0384615
2al	6319787_2al	5407	168.746	-0.00134128	0.99925	0.962963	0.037037
2al	6319787_2al	7054	168.746	-0.00151791	0.966907	0.943396	0.0566038
2al	6319787_2al	9222	168.746	-0.00125331	1.05403	0.967213	0.0327869
2al	6412146_2al	7643	168.79	0.0605284	-0.399109	0.75	0.25
2al	6412146_2al	8277	168.79	1.29287	-0.00366252	0.0545455	0.945455
2al	6373712_2al	2788	168.834	-0.00304511	1.67177	0.962963	0.037037
2al	6373712_2al	3841	168.834	-0.00304267	1.73736	0.961538	0.0384615
2al	6431932_2al	4781	168.844	-0.00261864	1.41407	0.92	0.08
2al	6431932_2al	5035	168.844	0.00258611	-1.37064	0.961538	0.0384615
2al	6431932_2al	5206	168.844	-0.00215615	1.21607	0.892857	0.107143
2al	6431932_2al	5252	168.844	-0.00206148	1.17092	0.909091	0.0909091
2al	6342632_2al	790	170.457	-0.811658	0.135703	0.339623	0.660377
2al	6342632_2al	811	170.457	-0.909444	0.135015	0.327273	0.672727
2al	6342632_2al	981	170.457	-0.579861	0.129927	0.346939	0.653061
2al	6331329_2al	1496	170.459	0.00358843	-1.055	0.962963	0.037037
2al	6433577_2al	8302	170.46	0.00152444	-0.483247	0.959184	0.0408163
2al	6436403_2al	15698	170.649	0.64722	-0.09338	0.259259	0.740741
2al	6436403_2al	4998	170.649	-0.0753752	0.675027	0.781818	0.218182
2al	6436403_2al	6037	170.649	0.558255	-0.138471	0.298246	0.701754
2al	6436403_2al	6181	170.649	-0.138328	0.585234	0.745455	0.254545
2al	6436403_2al	6193	170.649	-0.141114	0.600123	0.732143	0.267857
2al	6436403_2al	7127	170.649	-0.00310768	0.916765	0.923077	0.0769231
2al	6436403_2al	7128	170.649	-0.00310768	0.916765	0.901961	0.0980392
2al	6436403_2al	7130	170.649	-0.00310768	0.916765	0.923077	0.0769231
2al	6436403_2al	7132	170.649	-0.00310768	0.916765	0.923077	0.0769231
2al	6436403_2al	7251	170.649	-0.00698398	0.618083	0.762712	0.237288
2al	6436403_2al	7359	170.649	-0.00719008	0.620504	0.785714	0.214286
2al	6436403_2al	7506	170.649	0.15346	-0.237616	0.604167	0.395833
2al	6376905_2al	4304	171.185	-0.000768337	0.831341	0.962264	0.0377358
2al	6337356_2al	483	171.206	0.00130804	-0.24068	0.956522	0.0434783
2al	6421446_2al	4001	172.446	1.03398	-0.0447786	0.163636	0.836364
2al	6421446_2al	4267	172.446	0.967927	-0.0318659	0.140351	0.859649
2al	6421446_2al	4387	172.446	0.845266	-0.0746468	0.367347	0.632653
2al	6421446_2al	4515	172.446	-0.00805686	0.88142	0.929825	0.0701754
2al	6421446_2al	4739	172.446	0.871333	-0.0644106	0.175439	0.824561
2al	6421446_2al	5420	172.446	0.845726	-0.0458034	0.157895	0.842105
2al	6339596_2al	1860	173.208	0.6566	-0.056173	0.163934	0.836066
2al	6339596_2al	2299	173.208	0.217388	-0.0703863	0.517857	0.482143
2al	6339596_2al	2437	173.208	0.663008	-0.0562932	0.163934	0.836066
2al	6339596_2al	2440	173.208	0.663008	-0.0562932	0.163934	0.836066
2al	6339596_2al	2547	173.208	0.653167	-0.061879	0.169492	0.830508
2al	6339596_2al	2605	173.208	0.625977	-0.0784651	0.181818	0.818182
2al	6339596_2al	2995	173.208	0.859185	-0.0540611	0.140351	0.859649
2al	6339596_2al	3026	173.208	0.75928	-0.0462171	0.137931	0.862069
2al	6339596_2al	3362	173.208	0.708806	-0.0283522	0.118644	0.881356
2al	6339596_2al	3511	173.208	0.755571	-0.0402971	0.131148	0.868852
2al	6339596_2al	605	173.208	0.235032	-0.0868016	0.541667	0.458333
2al	6377901_2al	9723	173.208	-0.00552627	3.37103	0.964286	0.0357143
2al	6402432_2al	3784	173.208	0.00138619	-0.806763	0.961538	0.0384615
2al	6402432_2al	3909	173.208	-0.00396674	2.26501	0.958333	0.0416667
2al	6432504_2al	5061	173.208	0.0339864	-0.762012	0.816667	0.183333
2al	6432504_2al	5922	173.208	0.0378376	-0.830437	0.813559	0.186441
2al	6432504_2al	6193	173.208	0.0421129	-0.75939	0.8125	0.1875
2al	6434749_2al	2454	173.208	0.0399917	-0.860873	0.803279	0.196721
2al	6435704_2al	2786	173.208	-0.00230731	1.52283	0.958333	0.0416667
2al	6435704_2al	2930	173.208	-0.00299395	2.06583	0.958333	0.0416667
2al	6435704_2al	2955	173.208	-0.00401222	0.988344	0.941176	0.0588235
2al	6433054_2al	2575	175.307	1.79619	-0.109524	0.196429	0.803571
2al	6433054_2al	2600	175.307	1.83707	-0.11305	0.196429	0.803571
2al	6433054_2al	2647	175.307	1.59711	-0.0754191	0.183333	0.816667
2al	6433054_2al	3379	175.307	1.33157	-0.0849219	0.195652	0.804348
2al	6433054_2al	384	175.307	0.00618151	-0.813898	0.909091	0.0909091
2al	6433054_2al	4507	175.307	1.10583	-0.0383843	0.185185	0.814815
2al	6433054_2al	5100	175.307	0.952325	-0.0222117	0.181818	0.818182
2al	6433054_2al	5119	175.307	0.677542	-0.0111571	0.169811	0.830189
2al	6433054_2al	5156	175.307	0.888793	-0.00686857	0.12	0.88
2al	6433054_2al	6407	175.307	2.48131	-0.0141251	0.142857	0.857143
2al	6436595_2al	2587	175.309	-0.00863165	0.871796	0.844828	0.155172
2al	6437263_2al	677	175.442	-0.000821989	0.789931	0.96	0.04
2al	6437263_2al	679	175.442	-0.000718419	0.690401	0.961538	0.0384615
2al	6291471_2al	10401	176.243	0.00669048	-0.635596	0.914894	0.0851064
2al	6291471_2al	11273	176.243	-1.21343	0.00207069	0.0333333	0.966667
2al	6291471_2al	11575	176.243	-1.20352	0.0021377	0.0327869	0.967213
2al	6291471_2al	11977	176.243	-1.25023	0.00494162	0.0847458	0.915254
2al	6291471_2al	12633	176.243	-0.673972	0.00153524	0.0377358	0.962264
2al	6291471_2al	13162	176.243	0.00139119	-0.627429	0.955556	0.0444444
2al	6291471_2al	13164	176.243	0.00789508	-0.565814	0.911111	0.0888889
2al	6436431_2al	901	176.249	-0.00159023	0.998662	0.907407	0.0925926
2al	6436431_2al	9842	176.249	-0.00114001	0.759247	0.894737	0.105263
2al	6436431_2al	9990	176.249	0.00135157	-0.693358	0.957447	0.0425532
2al	6417303_2al	2680	176.25	-0.00378269	2.22422	0.94	0.06
2al	6333162_2al	3269	176.266	0.00245071	-1.64443	0.964912	0.0350877
2al	6412825_2al	2682	178.104	0.00253711	-0.215655	0.957447	0.0425532
2al	4079901_2al	7417	178.11	0.296846	-0.2593	0.45098	0.54902
2al	4079901_2al	7489	178.11	0.294614	-0.261597	0.469388	0.530612
2al	4079901_2al	7576	178.11	0.307428	-0.235502	0.471698	0.528302
2al	5133291_2al	2434	179.125	0.00155433	-0.673025	0.951613	0.0483871
2al	2456402_2al	733	179.125	0.00136495	-1.24347	0.951613	0.0483871
2al	6383994_2al	5986	179.612	0.00560654	-1.05029	0.915254	0.0847458
2al	6437760_2al	777	179.612	-0.183532	0.334676	0.581818	0.418182
2al	6350991_2al	13928	181.283	-0.223445	1.21348	0.764706	0.235294
2al	6350991_2al	13974	181.283	-0.0791152	0.958511	0.730769	0.269231
2al	6350991_2al	14064	181.283	-0.50656	0.810495	0.461538	0.538462
2al	6350991_2al	14795	181.283	-0.252357	1.18568	0.745098	0.254902
2al	6350991_2al	14861	181.283	-0.0785526	0.933903	0.82	0.18
2al	6350991_2al	20916	181.283	-0.262637	0.456386	0.45283	0.54717
2al	6436833_2al	5546	181.3	-0.106048	0.977629	0.72	0.28
2al	6436833_2al	5877	181.3	0.0595011	-0.423426	0.755556	0.244444
2al	6436833_2al	5985	181.3	0.0571777	-0.315271	0.767857	0.232143
2al	6436833_2al	6641	181.3	-0.0626937	0.71426	0.857143	0.142857
2al	6436833_2al	6815	181.3	-0.0825797	0.971295	0.867925	0.132075
2al	6390122_2al	4876	181.309	-0.00903298	1.00718	0.929825	0.0701754
2al	6389423_2al	7110	181.312	0.00790829	-0.33452	0.912281	0.0877193
2al	6403333_2al	10540	181.312	0.0119872	-0.384791	0.903846	0.0961538
2al	6403333_2al	5591	181.312	-0.392413	0.445924	0.517241	0.482759
2al	6403333_2al	7430	181.312	-0.396838	0.372891	0.438596	0.561404
2al	6320738_2al	3640	181.313	-0.00733718	3.30907	0.966102	0.0338983
2al	6423154_2al	11552	183.822	-0.00164242	1.56523	0.967742	0.0322581
2al	6423154_2al	11630	183.822	-0.00180541	1.64473	0.966667	0.0333333
2al	6423154_2al	11636	183.822	-0.0436164	0.695191	0.8	0.2
2al	6423154_2al	12855	183.822	-0.00205329	1.97937	0.967742	0.0322581
2al	6423154_2al	12960	183.822	-0.00205329	1.97937	0.967742	0.0322581
2al	6423154_2al	13144	183.822	-0.00274253	2.18579	0.964912	0.0350877
2al	6423154_2al	13449	183.822	-0.00205329	1.97937	0.967742	0.0322581
2al	6423154_2al	13926	183.822	-0.00221436	1.89107	0.966102	0.0338983
2al	6439487_2al	12149	183.823	0.00472003	-2.49217	0.95122	0.0487805
2al	6439487_2al	12182	183.823	0.0509108	-1.53072	0.857143	0.142857
2al	6439487_2al	3057	183.823	0.00787098	-0.64542	0.916667	0.0833333
2al	6433812_2al	9098	183.825	-0.036083	0.894858	0.903846	0.0961538
2al	6358386_2al	2221	183.872	-0.0657535	1.98513	0.808511	0.191489
2al	6358386_2al	2567	183.872	0.121356	-0.300674	0.68	0.32
2al	6426396_2al	1971	185.033	0.10811	-0.475685	0.766667	0.233333
2al	6375562_2al	11091	185.037	-0.00411466	1.38664	0.914894	0.0851064
2al	6322374_2al	6390	185.049	-0.0234296	0.639627	0.735849	0.264151
2al	6322374_2al	8216	185.049	-0.0223559	0.808539	0.844444	0.155556
2al	6410940_2al	6338	185.77	0.0100469	-0.793707	0.923077	0.0769231
2al	6410940_2al	6425	185.77	-0.00324458	0.762477	0.8	0.2
2al	6389330_2al	3918	185.778	-0.00154558	0.704786	0.957447	0.0425532
2al	6396152_2al	2064	185.779	0.0224724	-1.26969	0.903846	0.0961538
2al	6434821_2al	861	185.782	-0.00234175	1.42144	0.964286	0.0357143
2al	6383024_2al	1132	187.016	0.0161357	-0.387257	0.859649	0.140351
2al	6366171_2al	2510	187.017	-0.00200653	1.08553	0.962963	0.037037
2al	6366171_2al	2653	187.017	-0.00214902	1.09815	0.958333	0.0416667
2al	6329789_2al	3547	187.026	0.0961103	-0.443284	0.77551	0.22449
2al	6329789_2al	7407	187.026	-0.379854	1.00807	0.657895	0.342105
2al	6329789_2al	9008	187.026	-0.431159	0.530209	0.581818	0.418182
2al	6329789_2al	9123	187.026	0.183732	-1.18745	0.785714	0.214286
2al	6329789_2al	9185	187.026	-0.0017497	0.738373	0.962264	0.0377358
2al	6329789_2al	9209	187.026	-0.00206869	0.786102	0.96	0.04
2al	6329789_2al	9245	187.026	0.08962	-1.50611	0.830189	0.169811
2al	6329789_2al	9330	187.026	0.00640665	-0.628919	0.916667	0.0833333
2al	6344680_2al	793	188.103	0.0173014	-0.889784	0.890909	0.109091
2al	6344680_2al	797	188.103	0.0173014	-0.889784	0.890909	0.109091
2al	6344680_2al	977	188.103	-1.03764	0.156596	0.339286	0.660714
2al	6437985_2al	9474	188.118	-0.00266199	0.906407	0.944444	0.0555556
2al	6437985_2al	9590	188.118	-0.00349293	2.26342	0.938776	0.0612245
2al	6376914_2al	1580	188.122	-0.0119415	1.4489	0.895833	0.104167
2al	6376914_2al	1602	188.122	-0.0112003	1.43737	0.938776	0.0612245
2al	6376914_2al	2411	188.122	0.13267	-0.293185	0.652174	0.347826
2al	1457791_2al	2337	189.895	0.638292	-0.380882	0.368421	0.631579
2al	1457791_2al	2522	189.895	0.238048	-0.487522	0.690909	0.309091
2al	1457791_2al	2980	189.895	0.0934975	-0.448471	0.764706	0.235294
2al	1457791_2al	3234	189.895	0.104986	-0.31777	0.706897	0.293103
2al	1457791_2al	3240	189.895	0.134153	-0.339253	0.722222	0.277778
2al	1457791_2al	3451	189.895	0.20532	-0.787856	0.732143	0.267857
2al	1457791_2al	3732	189.895	1.19533	-0.426904	0.303571	0.696429
2al	6434204_2al	1300	189.898	-0.00907398	3.52978	0.918367	0.0816327
2al	6434204_2al	1491	189.898	-0.00460518	0.914128	0.90566	0.0943396
2al	6434204_2al	1521	189.898	-0.00780305	1.06121	0.809524	0.190476
2al	6383445_2al	10147	189.898	1.42154	-0.0038009	0.0425532	0.957447
2al	6383445_2al	12334	189.898	0.225825	-0.379064	0.606061	0.393939
2al	6383445_2al	9787	189.898	0.378286	-0.166376	0.45098	0.54902
2al	6383445_2al	9831	189.898	-0.0354368	1.02058	0.888889	0.111111
2al	6330919_2al	958	189.94	-0.0231483	0.642809	0.826087	0.173913
2al	6432463_2al	2279	189.966	-0.652	0.0182123	0.117647	0.882353
2al	6432463_2al	2290	189.966	-0.773558	0.0222287	0.117647	0.882353
2al	6432463_2al	2323	189.966	-0.868181	0.0257875	0.115385	0.884615
2al	6432463_2al	2572	189.966	-2.29245	0.0833618	0.102041	0.897959
2al	6432463_2al	2686	189.966	0.144246	-0.255797	0.666667	0.333333
2al	6432463_2al	2780	189.966	-3.39673	0.0705204	0.12766	0.87234
2al	6440111_2al	10056	192.153	-0.00325422	0.930706	0.875	0.125
2al	6440111_2al	19389	192.153	0.52123	-0.742359	0.466667	0.533333
2al	6440111_2al	19392	192.153	0.523819	-0.794177	0.477273	0.522727
2al	6440111_2al	19404	192.153	0.716615	-1.43323	0.55814	0.44186
2al	6440111_2al	19431	192.153	1.47727	-1.21763	0.395833	0.604167
2al	6440111_2al	19433	192.153	0.643325	-1.3356	0.653061	0.346939
2al	6440111_2al	19446	192.153	1.48815	-1.25707	0.416667	0.583333
2al	6440111_2al	19451	192.153	1.48815	-1.25707	0.404255	0.595745
2al	6440111_2al	19471	192.153	1.59043	-1.21516	0.372549	0.627451
2al	6440111_2al	19492	192.153	1.57258	-0.0262097	0.0677966	0.932203
2al	6440111_2al	19496	192.153	0.0296912	-1.05701	0.915254	0.0847458
2al	6440111_2al	19537	192.153	0.707962	-0.817245	0.654545	0.345455
2al	6440111_2al	19665	192.153	1.53721	-0.0265036	0.0677966	0.932203
2al	6440111_2al	19690	192.153	1.59617	-0.675059	0.440678	0.559322
2al	6440111_2al	19712	192.153	0.590753	-0.6568	0.642857	0.357143
2al	6440111_2al	19722	192.153	-0.436104	2.14748	0.785714	0.214286
2al	6440111_2al	19764	192.153	0.0136263	-0.606371	0.907407	0.0925926
2al	6440111_2al	19768	192.153	0.0150316	-0.622309	0.903846	0.0961538
2al	6440111_2al	8820	192.153	0.488601	-0.291219	0.404255	0.595745
2al	6440111_2al	8955	192.153	0.00132815	-0.519306	0.960784	0.0392157
2al	6440111_2al	9403	192.153	0.0054081	-0.312769	0.914894	0.0851064
2al	6371508_2al	1097	192.158	0.563157	-0.120677	0.266667	0.733333
2al	6393238_2al	349	192.501	-0.00254068	0.736796	0.956522	0.0434783
2al	2391885_2al	5999	193.317	-0.00365664	0.862967	0.946429	0.0535714
2al	6403331_2al	7845	193.317	-0.00411189	0.934769	0.95	0.05
2al	6398906_2al	2031	193.635	-0.00291312	0.904038	0.946429	0.0535714
2al	6319289_2al	4771	193.766	-0.00305607	0.965719	0.95	0.05
2al	6386051_2al	7351	194.355	-0.00167117	0.867337	0.955556	0.0444444
2al	6344695_2al	7009	194.957	0.00539599	-0.359733	0.9375	0.0625
2al	6438417_2al	4961	195.154	-0.356555	0.315169	0.595745	0.404255
2al	6438417_2al	5029	195.154	0.04469	-0.310347	0.810345	0.189655
2al	6438417_2al	5089	195.154	0.00712926	-0.427756	0.928571	0.0714286
2al	6438417_2al	5158	195.154	-0.268562	0.0617931	0.203704	0.796296
2al	6361021_2al	3201	195.154	0.155724	-0.354352	0.636364	0.363636
2al	6361021_2al	3206	195.154	-0.270238	0.0796717	0.236364	0.763636
2al	6361021_2al	3212	195.154	-0.283574	0.079642	0.235294	0.764706
2al	6348091_2al	12806	196.644	0.00569784	-1.61819	0.959184	0.0408163
2al	6348091_2al	13095	196.644	-0.123559	1.60038	0.829787	0.170213
2al	6348091_2al	13744	196.644	-0.126012	1.36364	0.8125	0.1875
2al	6348091_2al	13959	196.644	-0.00293047	1.49161	0.951613	0.0483871
2al	6348091_2al	15101	196.644	-0.0547906	1.73275	0.844828	0.155172
2al	6348091_2al	15114	196.644	-0.0684912	1.74867	0.814815	0.185185
2al	6348091_2al	15348	196.644	-0.0259296	0.885181	0.844828	0.155172
2al	6373437_2al	479	197.076	0.109595	-0.119558	0.697674	0.302326
2al	6378746_2al	18623	197.076	0.0079418	-0.495039	0.95082	0.0491803
2al	6378746_2al	18896	197.076	0.156481	-0.427314	0.754717	0.245283
2al	6378746_2al	21350	197.076	0.0122417	-0.64473	0.942308	0.0576923
2al	6378746_2al	21449	197.076	0.00464082	-0.686841	0.962264	0.0377358
2al	6433717_2al	17431	197.076	-0.00358015	1.85452	0.958333	0.0416667
2al	6433717_2al	17436	197.076	-0.00359866	1.85691	0.956522	0.0434783
2al	6433717_2al	17487	197.076	-0.00805249	0.750223	0.878049	0.121951
2al	6433717_2al	17555	197.076	-0.0439203	0.928601	0.777778	0.222222
2al	6433717_2al	17558	197.076	-0.0439203	0.928601	0.795455	0.204545
2al	6433717_2al	17566	197.076	-0.0437623	0.912756	0.795455	0.204545
2al	6433717_2al	19773	197.076	0.218214	-0.856284	0.604651	0.395349
2al	6369726_2al	10140	198.296	-0.660515	0.00719515	0.0754717	0.924528
2al	6332830_2al	8973	198.296	-0.0337228	0.95548	0.837209	0.162791
2al	6384891_2al	5235	199.561	-0.00134059	0.702469	0.854167	0.145833
2al	6384891_2al	5367	199.561	-0.00154803	0.746151	0.87234	0.12766
2al	6439862_2al	8265	200.202	-0.00462404	1.88661	0.914894	0.0851064
2al	6439862_2al	829	200.202	-0.00309037	1.46792	0.904762	0.0952381
2al	6439862_2al	830	200.202	-0.00290781	1.38703	0.926829	0.0731707
2al	6439862_2al	831	200.202	-0.00290781	1.38703	0.926829	0.0731707
2al	6439862_2al	839	200.202	-0.0027082	1.29181	0.926829	0.0731707
2al	6352428_2al	8234	202.261	0.00751262	-2.89987	0.934783	0.0652174
2al	6362725_2al	5642	202.262	-0.00275686	1.96288	0.9	0.1
2al	6362725_2al	5675	202.262	-0.00315685	2.0993	0.934783	0.0652174
2al	6362725_2al	8194	202.262	0.00240645	-0.98183	0.953488	0.0465116
2al	6356902_2al	12125	202.263	1.27421	-0.00351993	0.0487805	0.95122
2al	6356902_2al	12140	202.263	1.18318	-0.00921959	0.0666667	0.933333
2al	6356902_2al	12151	202.263	1.40743	-0.00421387	0.0731707	0.926829
2al	6395361_2al	2709	202.264	0.00530987	-0.47364	0.912281	0.0877193
2al	6436197_2al	7458	202.298	-0.00863774	1.49433	0.911111	0.0888889
2al	6436197_2al	9144	202.298	-0.00696973	0.864247	0.913043	0.0869565
2al	6436197_2al	9166	202.298	-0.00695183	0.872455	0.914894	0.0851064
2al	6352389_2al	6692	202.314	-0.0261426	1.76027	0.893617	0.106383
2al	6352389_2al	7409	202.314	-1.19493	0.0645906	0.212766	0.787234
2al	6352389_2al	7532	202.314	-1.02848	0.0330131	0.153846	0.846154
2al	6352389_2al	7691	202.314	-0.0343184	1.52374	0.869565	0.130435
2al	6352389_2al	7697	202.314	-0.0343184	1.52374	0.869565	0.130435
2al	6316321_2al	7550	204.299	0.00669346	-1.6042	0.918367	0.0816327
2al	6316321_2al	7579	204.299	0.00677145	-1.60483	0.914894	0.0851064
2al	6437360_2al	3113	205.62	-0.00328892	1.08863	0.941176	0.0588235
2al	2415575_2al	7223	205.62	-0.000957357	0.888427	0.918367	0.0816327
2al	2415575_2al	7500	205.62	-0.00104788	0.795344	0.953488	0.0465116
2as	5282792_2as	7390	12.9961	-0.0104433	0.941983	0.862745	0.137255
2as	5282792_2as	7525	12.9961	-0.00883879	1.66832	0.87234	0.12766
2as	5282792_2as	7526	12.9961	0.00204344	-1.81662	0.958333	0.0416667
2as	5282792_2as	9873	12.9961	-0.00329824	2.57263	0.94	0.06
2as	5282792_2as	9874	12.9961	-0.00234551	2.41353	0.964286	0.0357143
2as	5282792_2as	9882	12.9961	-0.00234551	2.41353	0.964286	0.0357143
2as	5283411_2as	7911	15.5671	-0.00161587	1.41712	0.960784	0.0392157
2as	5283411_2as	7977	15.5671	-0.00237723	1.97548	0.963636	0.0363636
2as	5190090_2as	344	15.6093	-0.730523	0.669443	0.48	0.52
2as	5220174_2as	3225	15.6093	-0.0480044	1.23714	0.814815	0.185185
2as	5305607_2as	540	15.6218	-0.00793993	3.26331	0.960784	0.0392157
2as	5204626_2as	2946	15.6289	-0.00351055	0.984123	0.945455	0.0545455
2as	5204626_2as	2947	15.6289	-0.00351055	0.984123	0.945455	0.0545455
2as	5251472_2as	1967	15.6907	0.00123321	-0.538914	0.955556	0.0444444
2as	5251472_2as	2053	15.6907	-0.4628	0.0976028	0.285714	0.714286
2as	5251472_2as	2054	15.6907	-0.4628	0.0976028	0.285714	0.714286
2as	5251472_2as	2830	15.6907	0.0014913	-0.988729	0.965517	0.0344828
2as	5251472_2as	2836	15.6907	-0.0122165	2.64284	0.948276	0.0517241
2as	5251472_2as	2897	15.6907	-0.00419343	2.40703	0.964286	0.0357143
2as	5251472_2as	3102	15.6907	0.00179744	-1.38763	0.964912	0.0350877
2as	5251472_2as	3141	15.6907	0.00172415	-1.33277	0.965517	0.0344828
2as	5251472_2as	3160	15.6907	0.00172415	-1.33277	0.965517	0.0344828
2as	5251472_2as	3257	15.6907	0.00186728	-1.38739	0.964912	0.0350877
2as	5251472_2as	3275	15.6907	0.00202292	-1.44234	0.964286	0.0357143
2as	5251472_2as	3283	15.6907	0.00202292	-1.44234	0.964286	0.0357143
2as	5251472_2as	3293	15.6907	0.00202292	-1.44234	0.964286	0.0357143
2as	5251472_2as	3354	15.6907	0.00185819	-1.81917	0.963636	0.0363636
2as	5201908_2as	1059	17.8233	-0.00318132	0.928945	0.9375	0.0625
2as	5201908_2as	11889	17.8233	0.00168167	-2.2198	0.963636	0.0363636
2as	5201908_2as	11896	17.8233	0.00168167	-2.2198	0.963636	0.0363636
2as	5201908_2as	11907	17.8233	0.00168167	-2.2198	0.963636	0.0363636
2as	5201908_2as	1249	17.8233	0.00180489	-2.29762	0.963636	0.0363636
2as	5201908_2as	1255	17.8233	0.00191639	-2.15786	0.961538	0.0384615
2as	5201908_2as	1299	17.8233	0.0023383	-2.09745	0.956522	0.0434783
2as	5201908_2as	1305	17.8233	0.00214088	-2.01243	0.957447	0.0425532
2as	5265661_2as	2405	18.2804	-0.00745061	0.874702	0.916667	0.0833333
2as	5265661_2as	3896	18.2804	-0.00798397	1.51163	0.929825	0.0701754
2as	5265661_2as	858	18.2804	-0.0109782	1.4784	0.921569	0.0784314
2as	5265661_2as	9906	18.2804	-0.0143575	0.988875	0.90566	0.0943396
2as	5273836_2as	18430	18.2804	-0.0190815	12.7655	0.962963	0.037037
2as	5273836_2as	18478	18.2804	-0.0181426	12.7905	0.964286	0.0357143
2as	5273836_2as	18487	18.2804	-0.0182169	12.7882	0.962963	0.037037
2as	5273836_2as	18517	18.2804	-0.0184957	12.7805	0.96	0.04
2as	5273836_2as	18523	18.2804	-0.0184957	12.7805	0.96	0.04
2as	5273836_2as	18532	18.2804	-0.0193836	12.7544	0.959184	0.0408163
2as	5275619_2as	1100	18.2804	-0.250618	1.84831	0.764706	0.235294
2as	5275619_2as	1235	18.2804	-0.35059	2.44951	0.745455	0.254545
2as	5275619_2as	1249	18.2804	-0.350162	2.45113	0.763636	0.236364
2as	5275619_2as	1528	18.2804	-0.354336	2.499	0.762712	0.237288
2as	5275619_2as	1621	18.2804	0.607291	-1.26817	0.654545	0.345455
2as	5275619_2as	1721	18.2804	-0.396068	2.26697	0.758621	0.241379
2as	5275619_2as	1966	18.2804	-0.415859	2.85343	0.767857	0.232143
2as	5275619_2as	2660	18.2804	-0.437967	2.75582	0.759259	0.240741
2as	5275619_2as	2952	18.2804	-0.43461	2.26455	0.727273	0.272727
2as	5275619_2as	3497	18.2804	-0.37085	2.14522	0.769231	0.230769
2as	5275619_2as	445	18.2804	-0.583206	2.69172	0.729167	0.270833
2as	5275619_2as	4619	18.2804	-0.35978	2.04654	0.775862	0.224138
2as	5275619_2as	4745	18.2804	-0.35978	2.04654	0.77193	0.22807
2as	5275619_2as	4821	18.2804	-0.400559	2.16406	0.77193	0.22807
2as	5275619_2as	5070	18.2804	0.321427	-0.786853	0.672727	0.327273
2as	5275619_2as	5542	18.2804	-0.355068	1.76612	0.77193	0.22807
2as	5275619_2as	6572	18.2804	0.140197	-1.17064	0.816667	0.183333
2as	5275619_2as	695	18.2804	-0.30895	1.46049	0.75	0.25
2as	5237065_2as	1019	18.2827	-0.250996	0.733892	0.660714	0.339286
2as	5237065_2as	1265	18.2827	-0.283494	1.26284	0.754386	0.245614
2as	5237065_2as	1360	18.2827	-0.027101	3.08951	0.946429	0.0535714
2as	5237065_2as	1509	18.2827	-0.291244	1.41285	0.680851	0.319149
2as	5237065_2as	561	18.2827	-0.198214	0.734125	0.755102	0.244898
2as	5237065_2as	589	18.2827	-1.32021	1.04601	0.354167	0.645833
2as	5281412_2as	728	18.2834	-0.217854	1.06634	0.765957	0.234043
2as	5277208_2as	18635	25.6181	0.727481	-0.772387	0.55	0.45
2as	5277208_2as	18668	25.6181	0.0110348	-1.15865	0.938776	0.0612245
2as	5277208_2as	18672	25.6181	0.0110348	-1.15865	0.938776	0.0612245
2as	5277208_2as	18912	25.6181	2.28572	-0.291231	0.229167	0.770833
2as	5217461_2as	1596	25.6256	-0.261942	0.686329	0.654545	0.345455
2as	5217461_2as	2034	25.6256	0.339726	-0.190038	0.454545	0.545455
2as	5217461_2as	5614	25.6256	-0.0253738	1.75417	0.896552	0.103448
2as	5217461_2as	6961	25.6256	-0.0258213	4.61771	0.928571	0.0714286
2as	5217461_2as	8246	25.6256	-0.0508273	1.77895	0.892857	0.107143
2as	5217461_2as	9405	25.6256	-0.0379912	4.63492	0.931034	0.0689655
2as	5306990_2as	5677	26.925	0.563488	-0.136729	0.285714	0.714286
2as	5306990_2as	815	26.925	-0.00401099	1.29154	0.959184	0.0408163
2as	5306990_2as	823	26.925	-0.00425488	1.35731	0.957447	0.0425532
2as	5306990_2as	865	26.925	-0.163106	0.925119	0.681818	0.318182
2as	1634055_2as	82	26.9355	-0.0067126	1.89071	0.93617	0.0638298
2as	1634055_2as	97	26.9355	-0.00638746	0.898503	0.913043	0.0869565
2as	5204059_2as	1678	26.9435	-0.00646948	0.899258	0.849057	0.150943
2as	5219103_2as	1826	26.9435	-0.028926	1.72784	0.886792	0.113208
2as	5303749_2as	6977	26.9435	0.65043	-0.215227	0.339623	0.660377
2as	5303749_2as	7096	26.9435	0.678777	-0.258985	0.365385	0.634615
2as	5208397_2as	1051	26.9436	0.848558	-0.648897	0.314815	0.685185
2as	5208397_2as	1113	26.9436	0.0171876	-0.782034	0.927273	0.0727273
2as	5208397_2as	1171	26.9436	0.222679	-0.625332	0.709091	0.290909
2as	5208397_2as	1223	26.9436	0.0152322	-0.675292	0.925926	0.0740741
2as	5208397_2as	1293	26.9436	0.0943135	-0.526584	0.77551	0.22449
2as	5208397_2as	1366	26.9436	0.0971088	-0.70057	0.809524	0.190476
2as	5208397_2as	1381	26.9436	0.0256507	-0.957625	0.906977	0.0930233
2as	5208397_2as	926	26.9436	0.324403	-0.483361	0.4	0.6
2as	5208397_2as	984	26.9436	0.266704	-0.384714	0.482143	0.517857
2as	5237771_2as	1193	26.9453	0.163394	-0.449335	0.698113	0.301887
2as	5237771_2as	132	26.9453	-0.0149942	3.23875	0.958333	0.0416667
2as	5237771_2as	688	26.9453	0.577585	-0.724015	0.407407	0.592593
2as	5237771_2as	901	26.9453	0.0894887	-0.555236	0.777778	0.222222
2as	5237771_2as	949	26.9453	0.143051	-0.816979	0.781818	0.218182
2as	5257411_2as	1264	26.9497	0.212986	-0.723568	0.727273	0.272727
2as	5306873_2as	1542	26.9757	0.616217	-0.268353	0.295455	0.704545
2as	5306873_2as	1580	26.9757	-0.00854806	0.812066	0.875	0.125
2as	5261855_2as	2425	29.4935	-0.0249796	4.09666	0.926829	0.0731707
2as	5261855_2as	2426	29.4935	-0.0120393	1.06748	0.914894	0.0851064
2as	5257228_2as	3245	29.4937	0.225755	-0.107234	0.508772	0.491228
2as	5257228_2as	3274	29.4937	0.225755	-0.107234	0.508772	0.491228
2as	5257228_2as	3378	29.4937	0.371559	-0.126407	0.421053	0.578947
2as	5257228_2as	3414	29.4937	0.00264529	-1.20625	0.967742	0.0322581
2as	5304717_2as	16233	29.4957	0.00409135	-0.804632	0.95	0.05
2as	5304717_2as	16257	29.4957	0.00131178	-0.74378	0.965517	0.0344828
2as	5304717_2as	16362	29.4957	0.748235	-0.244443	0.277778	0.722222
2as	5304717_2as	2302	29.4957	0.263409	-0.675566	0.666667	0.333333
2as	747669_2as	1491	29.4957	0.498189	-0.450742	0.395833	0.604167
2as	747669_2as	906	29.4957	-0.000759075	0.73099	0.966667	0.0333333
2as	5207846_2as	1490	29.5018	-0.000773797	0.689453	0.963636	0.0363636
2as	5207846_2as	1499	29.5018	-0.000772333	0.693555	0.963636	0.0363636
2as	5207846_2as	1500	29.5018	-0.000776487	0.677097	0.962963	0.037037
2as	5207846_2as	1501	29.5018	-0.000776487	0.677097	0.962963	0.037037
2as	5203038_2as	25900	30.3627	0.0333948	-0.31725	0.830508	0.169492
2as	5164109_2as	1098	30.3723	0.0706224	-0.6921	0.792453	0.207547
2as	5241151_2as	1077	31.7168	-0.0216268	1.31491	0.745455	0.254545
2as	5293577_2as	1373	31.7184	-0.427315	0.332972	0.408163	0.591837
2as	167292_2as	1105	31.7195	-0.0345014	1.56406	0.875	0.125
2as	5197962_2as	12627	31.7195	-0.0165203	0.715879	0.790698	0.209302
2as	5260383_2as	7134	31.7616	0.810134	-0.290817	0.372549	0.627451
2as	5260383_2as	7180	31.7616	0.69499	-0.280606	0.381818	0.618182
2as	5195193_2as	1247	32.36	0.00141379	-0.822826	0.959184	0.0408163
2as	5243792_2as	2682	32.36	0.0573285	-0.919105	0.770833	0.229167
2as	5243792_2as	2695	32.36	0.0357981	-1.04657	0.818182	0.181818
2as	5300956_2as	10810	33.5149	-0.0334389	1.22832	0.866667	0.133333
2as	5300956_2as	10897	33.5149	0.0112723	-1.51048	0.921569	0.0784314
2as	5300956_2as	10948	33.5149	0.0136144	-1.52028	0.916667	0.0833333
2as	5300956_2as	10992	33.5149	0.0150676	-1.58461	0.914894	0.0851064
2as	5300956_2as	11009	33.5149	0.00802687	-1.59735	0.934783	0.0652174
2as	5300956_2as	11388	33.5149	0.0160002	-1.45335	0.918367	0.0816327
2as	5300956_2as	11574	33.5149	-0.0135405	2.00851	0.923077	0.0769231
2as	5300956_2as	11580	33.5149	-0.0125509	1.97467	0.924528	0.0754717
2as	5300956_2as	11581	33.5149	-0.0121378	1.99868	0.925926	0.0740741
2as	5300956_2as	11645	33.5149	-0.00537806	2.19963	0.941176	0.0588235
2as	5218259_2as	1852	34.3739	-0.653278	0.0263794	0.122807	0.877193
2as	5218259_2as	563	34.3739	-0.492966	0.34545	0.5	0.5
2as	5218259_2as	636	34.3739	-0.548129	0.419053	0.508772	0.491228
2as	5254755_2as	11543	34.3739	-0.662369	0.257731	0.422222	0.577778
2as	5254755_2as	11904	34.3739	-0.393391	0.332765	0.490196	0.509804
2as	5254755_2as	11915	34.3739	-0.459189	0.357791	0.490196	0.509804
2as	5254755_2as	12000	34.3739	-0.380835	0.307086	0.481481	0.518519
2as	5254755_2as	2202	34.3739	-0.35434	0.370875	0.535714	0.464286
2as	5254755_2as	3844	34.3739	-0.408353	0.342332	0.517241	0.482759
2as	5254755_2as	416	34.3739	-0.309311	0.312229	0.520833	0.479167
2as	5254755_2as	4899	34.3739	-0.435031	0.306133	0.448276	0.551724
2as	5254755_2as	5114	34.3739	-0.475231	0.40943	0.473684	0.526316
2as	5254755_2as	5162	34.3739	-0.444092	0.354261	0.465517	0.534483
2as	5254755_2as	5598	34.3739	-0.473064	0.32272	0.457627	0.542373
2as	5254755_2as	5680	34.3739	-0.508187	0.357819	0.448276	0.551724
2as	5254755_2as	7055	34.3739	0.0267806	-0.647837	0.885246	0.114754
2as	5254755_2as	7507	34.3739	-0.595829	0.285262	0.468085	0.531915
2as	5254755_2as	7548	34.3739	-0.466378	0.34201	0.511628	0.488372
2as	5254755_2as	889	34.3739	-0.511148	0.280148	0.468085	0.531915
2as	5188630_2as	1546	35.625	-0.00698476	1.74619	0.943396	0.0566038
2as	5284483_2as	1203	35.625	-0.00529387	1.04951	0.886792	0.113208
[truncated: 31,094 more rows]
