# Supplementary material for: A haplotype map of allohexaploid wheat reveals distinct patterns of selection on homoeologous genomes
Source: Genome Biol. 2015 Feb 26;16(1):48. doi: 10.1186/s13059-015-0606-4 (PMC4389885; doi:10.1186/s13059-015-0606-4)
Supplement: Additional file 10: Table S18. — The targets of selection identified using the XP-CLR scan. [file 13059_2015_606_MOESM10_ESM.xls]

## Sheet: Supplementary Table 18
Table S18. CSS contigs located in the regions-outliers of the XP-CLR selection scan.
* indicates that the contig was also detected by the XP-CLR analysis while contrasting spring and winter wheat.
Chromosome arm	CSS contig	XP-CLR test statistic
1al	3935850_1al	20.5862
1al	3872719_1al	20.5862
1al	1887129_1al	20.5862
1al	3917679_1al	20.5862
1al	3971536_1al	20.5862
1al	3613150_1al	20.5862
1al	3876631_1al	20.5862
1al	3912093_1al	20.5862
1al	3971538_1al	20.5862
1al	3898263_1al	20.5862
1al	1167089_1al	20.5862
1al	3910704_1al	20.5862
1al	3871075_1al	20.5862
1al	287457_1al	20.5862
1al	2210182_1al	20.5862
1al	3940186_1al	20.5862
1al	3976013_1al	20.5862
1al	1716588_1al	20.5862
1al	3875734_1al	20.5862
1al	2263268_1al	20.5862
1al	1100565_1al	20.5862
1al	3974832_1al	20.5862
1al	3957236_1al	20.5862
1al	3971813_1al	20.5862
1al	3914019_1al	20.5862
1al	3976436_1al	20.5862
1al	3975310_1al	20.5862
1al	1364568_1al	20.5862
1al	3977250_1al	20.5862
1al	695551_1al	20.5862
1al	135665_1al	20.5862
1al	3976012_1al	20.5862
1al	3907614_1al	20.5862
1al	3971537_1al	20.5862
1al	3884385_1al	20.5862
1al	167733_1al	20.5862
1al	3870803_1al	20.5862
1al	3957235_1al	20.5862
1al	3882544_1al	20.5862
1al	3171784_1al	20.5862
1al	3589723_1al	20.5862
1al	70622_1al	20.5862
1al	267327_1al	20.5862
1al	3891897_1al	20.5862
1al	3174703_1al	20.5862
1al	2345153_1al	20.5862
1al	3912825_1al	20.5862
1al	3908585_1al	20.5862
1al	1598905_1al	20.5862
1al	3147061_1al	20.5862
1al	3901597_1al	20.5862
1al	2346509_1al	20.5862
1al	3955967_1al	20.5862
1al	3898545_1al	10.5671
1al	3927580_1al	10.5671
1al	3879339_1al	10.5671
1al	3873532_1al	10.5671
1al	3955537_1al	10.5671
1al	3920134_1al	10.5671
1al	3969831_1al	10.5671
1al	3971614_1al	10.5671
1al	3180156_1al	10.5671
1as	3278485_1as	16.7932
1as	3265698_1as	16.7932
1as	3287304_1as	16.7932
1as	3270232_1as	16.7932
1as	2402568_1as	16.7932
1as	3274343_1as	16.7932
1as	692285_1as	16.7932
1as	3273947_1as	15.1285
1as	3261983_1as	15.1285
1as	318226_1as	15.1285
1as	3252307_1as	14.5319
1as	138372_1as	14.5319
1as	449966_1as	14.5319
1as	2417639_1as	14.5319
1as	3313233_1as	14.5319
1as	3259469_1as	14.5319
1as	3281159_1as	14.5319
1as	2298229_1as	14.5319
1as	2243605_1as	14.5319
1as	3274044_1as	14.5319
1as	295654_1as	14.5319
1as	461783_1as	14.5319
1as	3267110_1as	14.5319
1as	3255897_1as	14.5319
1as	3260734_1as	14.5319
1as	3266864_1as	14.5319
1as	3258383_1as	14.5319
1as	3296534_1as	14.5319
1as	3228757_1as	14.5319
1as	984790_1as	14.5319
1as	1367212_1as	14.5319
1as	3260766_1as	14.5319
1as	3284975_1as	14.5319
1as	229851_1as	14.5319
1as	3290566_1as	14.5319
1as	3295302_1as	14.463
1as	3272935_1as	14.463
1as	3311016_1as	14.463
1as	2049293_1as	14.463
1as	5953_1as	14.463
1as	2114359_1as	14.463
1as	3259067_1as	14.463
1as	1899785_1as	14.463
1as	3266961_1as	14.463
1as	3312089_1as	14.463
1as	3301554_1as	14.463
1as	3267951_1as	14.463
1as	2867848_1as	14.463
1as	751150_1as	14.463
1as	2739468_1as	14.463
1as	3317094_1as	14.463
1as	876122_1as	14.463
1as	3298944_1as	14.463
1as	3287811_1as	14.463
1as	3271146_1as	14.463
1as	2530798_1as	14.463
1as	3314778_1as	14.463
1as	3293409_1as	14.463
1as	3308751_1as	14.463
1as	529722_1as	14.463
1as	3303999_1as	14.463
1as	3272085_1as	14.463
1as	3306299_1as	14.0891
1as	3298316_1as	12.4929
1as	3259168_1as	12.4929
1as	3305374_1as	12.4929
1as	3261491_1as	12.4929
1as	34146_1as	12.4929
1as	119984_1as	12.4929
1as	1412650_1as	12.4929
1as	3261131_1as	12.4929
1as	1191104_1as	12.4929
1as	2229648_1as	12.4929
1as	3309330_1as	11.9648
1as	3310194_1as	11.9648
1as	3264177_1as	11.9648
1as	3224463_1as	11.9648
1as	3291093_1as	11.9648
1as	3272957_1as	11.9648
1as	3305349_1as	11.9648
1as	3281518_1as	11.9648
1as	3296733_1as	11.8676
1as	3270596_1as	11.8676
1as	3260723_1as	11.8676
1as	1214283_1as	11.8676
1as	3238881_1as	11.8676
1as	3269380_1as	11.8676
1as	1701295_1as	11.8676
1as	3249952_1as	11.8676
1as	3275231_1as	11.8676
1as	1036513_1as	11.8676
1as	3261789_1as	11.8676
1as	2153433_1as	11.8676
1as	3256220_1as	11.8676
1as	3278849_1as	11.8676
1as	3315507_1as	11.8676
1as	3268862_1as	11.8676
1as	3297795_1as	11.8676
1as	3288741_1as	11.8676
1as	3284328_1as	11.8676
1as	3315592_1as	11.8676
1as	3234310_1as	11.0146
1as	3255253_1as	10.8891
1as	3313444_1as	10.8891
1as	3284876_1as	10.8891
1as	3255381_1as	10.8891
1as	2012401_1as	10.8891
1as	3146112_1as	10.8891
1as	3279089_1as	10.8891
1bl	3916113_1bl	23.2508
1bl	3870791_1bl	23.2508
1bl	3855924_1bl	23.2508
1bl	3896363_1bl	23.2508
1bl	3823211_1bl	23.2508
1bl	3857266_1bl	23.2508
1bl	3751981_1bl	23.2508
1bl	3917497_1bl	23.2508
1bl	1203215_1bl	23.2508
1bl	3874724_1bl	23.2508
1bl	3755636_1bl	23.2508
1bl	601627_1bl	23.2508
1bl	3811036_1bl	23.2508
1bl	3889525_1bl	23.2508
1bl	3827163_1bl	23.2508
1bl	3918273_1bl	23.2508
1bl	3406869_1bl	23.2508
1bl	327807_1bl	23.2508
1bl	3125760_1bl	23.2508
1bl	3799383_1bl	13.4237
1bl	3841276_1bl	13.4237
1bl	3915205_1bl	13.4237
1bl	3916685_1bl	13.4237
1bl	3810883_1bl	13.4237
1bl	3898001_1bl	13.4237
1bl	3790784_1bl	13.4237
1bl	3833337_1bl	11.7571
1bl	3818830_1bl	11.7571
1bs	3437991_1bs	12.402
1bs	3420930_1bs	12.402
1bs	3481992_1bs	12.402
1bs	3471091_1bs	12.402
1bs	2566925_1bs	12.402
1bs	3450409_1bs	12.402
1dl	226626_1dl	11.2646
1dl	1015836_1dl	11.2646
1dl	2265172_1dl	11.2646
1dl	2202706_1dl	11.2646
1dl	2272354_1dl	11.2646
1dl	2229690_1dl	11.2646
1dl	1393167_1dl	11.2646
1dl	2235315_1dl	11.2646
1dl	2251593_1dl	11.2646
1dl	593778_1dl	11.2646
1dl	625125_1dl	11.2646
1dl	2279899_1dl	11.2646
1dl	277111_1dl	11.2646
1dl	1418344_1dl	11.2646
1dl	1577118_1dl	11.2646
1dl	2236549_1dl	11.2646
1dl	192730_1dl	11.2646
1dl	2243354_1dl	11.2646
1dl	2273467_1dl	11.2646
1dl	1206619_1dl	11.2646
1dl	2251305_1dl	11.2646
1dl	2246694_1dl	11.2646
1dl	13096_1dl	11.2646
1dl	348581_1dl	11.2646
1dl	2275930_1dl	11.2646
1dl	1629302_1dl	11.2646
1dl	2260537_1dl	11.2646
1dl	2255861_1dl	10.5629
1dl	2253233_1dl	10.5184
1dl	2238038_1dl	10.5184
1dl	1009676_1dl	10.5184
1dl	2274910_1dl	10.5184
1dl	2284840_1dl	10.5184
1dl	2249497_1dl	10.5184
1dl	2223119_1dl	10.5184
1dl	2291224_1dl	10.4533
1dl	1652729_1dl	10.4533
1dl	1967894_1dl	10.4533
1dl	53156_1dl	10.4533
1dl	2250857_1dl	10.4533
1dl	1459914_1dl	10.4533
1dl	1651992_1dl	10.4533
1dl	1793394_1dl	10.4533
1dl	1848434_1dl	10.4533
1dl	1543623_1dl	10.4533
1dl	163000_1dl	10.4533
1dl	2233499_1dl	10.4533
1dl	1041555_1dl	10.4533
1dl	2048738_1dl	10.4533
1dl	612480_1dl	10.4533
1dl	158534_1dl	10.4533
1dl	1952987_1dl	10.4533
1dl	2256207_1dl	10.4533
1dl	2242083_1dl	10.4533
1dl	2227179_1dl	10.4533
1dl	1177023_1dl	10.4533
1dl	1587878_1dl	10.4533
1dl	920572_1dl	10.4533
1dl	2248720_1dl	10.4533
1dl	319258_1dl	10.4533
1dl	255347_1dl	10.4533
1dl	52122_1dl	10.4533
1dl	1388456_1dl	10.4533
1dl	2090834_1dl	10.4533
1dl	2247097_1dl	10.4533
1dl	2282166_1dl	10.4533
1dl	2117975_1dl	10.4533
1dl	739228_1dl	10.4533
1dl	389486_1dl	10.4533
1dl	1124279_1dl	10.4533
1dl	2079906_1dl	10.4533
1dl	2275038_1dl	10.4533
1dl	706626_1dl	10.4533
1dl	726882_1dl	10.4533
1dl	438374_1dl	10.4533
1dl	1371813_1dl	10.4533
1dl	2231722_1dl	10.4533
1dl	172926_1dl	10.4533
1dl	1207829_1dl	10.4533
1dl	983820_1dl	10.4533
1dl	896962_1dl	10.4533
1dl	1366543_1dl	10.4533
1dl	2272622_1dl	10.4533
1dl	1227790_1dl	10.4533
1dl	1536863_1dl	10.4533
1dl	56747_1dl	10.4533
1dl	2241379_1dl	10.4533
1dl	671919_1dl	10.4533
1dl	2262307_1dl	10.4533
1dl	2271456_1dl	10.4533
1dl	985948_1dl	10.4533
1dl	818225_1dl	10.4533
1dl	2272270_1dl	10.4533
1dl	1336743_1dl	10.4533
1dl	52121_1dl	10.4533
1dl	2241701_1dl	10.4533
1dl	1054347_1dl	10.4533
1dl	1518305_1dl	10.4533
1dl	562326_1dl	10.4533
1dl	2258252_1dl	10.4533
1dl	2058259_1dl	10.4533
1dl	1281121_1dl	10.4533
1dl	2231540_1dl	10.4533
1dl	1778487_1dl	10.4533
1dl	2247367_1dl	10.4533
1dl	1529869_1dl	10.4533
1dl	2262945_1dl	10.4533
1dl	2253270_1dl	10.1465
1dl	2246342_1dl	10.1465
1dl	2261880_1dl	10.1465
1dl	1362192_1dl	10.1465
1dl	1386536_1dl	10.1465
1dl	2279520_1dl	10.1465
1dl	2266757_1dl	10.1465
1dl	2247075_1dl	10.1465
1dl	2254578_1dl	10.1465
1dl	2238982_1dl	10.1465
1dl	2232034_1dl	10.1465
1dl	2224514_1dl	10.1465
1dl	2062423_1dl	10.1465
1dl	2223446_1dl	10.1465
1dl	1239452_1dl	10.1465
1dl	2264072_1dl	10.1465
1dl	766609_1dl	10.1465
1dl	1979719_1dl	10.1465
1dl	2068050_1dl	10.1465
1dl	2258613_1dl	10.1465
1dl	2290390_1dl	10.1465
1dl	2260027_1dl	10.1465
1dl	2256658_1dl	10.1465
1dl	1495205_1dl	10.1465
1dl	2240555_1dl	10.1465
1dl	202667_1dl	10.1465
1dl	326426_1dl	10.1465
1dl	2286929_1dl	10.1465
1dl	2247754_1dl	10.1465
1dl	2233085_1dl	10.1465
1dl	2229902_1dl	10.1465
1dl	2269209_1dl	10.1465
1dl	2251774_1dl	10.1465
1dl	2125160_1dl	10.1465
1dl	2285890_1dl	10.1465
1dl	2282843_1dl	10.1465
1dl	2264258_1dl	10.1465
1dl	2233089_1dl	10.1465
1dl	2224259_1dl	10.1465
1dl	2235332_1dl	10.1465
1dl	2280787_1dl	10.1465
1dl	2240409_1dl	10.1465
1dl	2266484_1dl	10.1465
1dl	872839_1dl	10.1465
1dl	2243056_1dl	10.1465
1dl	2200953_1dl	10.1465
1dl	1352472_1dl	10.1465
1dl	2247725_1dl	10.1465
1dl	523596_1dl	10.1465
1dl	2250418_1dl	10.1465
1dl	2227523_1dl	10.1465
1dl	2284316_1dl	10.1465
1dl	1972970_1dl	10.1465
1dl	1440376_1dl	10.1465
1dl	2281247_1dl	10.1465
1dl	2247262_1dl	10.1465
1dl	2237940_1dl	10.1465
1dl	2283272_1dl	10.1465
1dl	502325_1dl	10.1465
1dl	2290615_1dl	10.1465
1dl	2225594_1dl	10.1465
1dl	1913395_1dl	10.1465
1dl	2259312_1dl	10.1465
1dl	2229134_1dl	10.1465
1dl	2251074_1dl	9.80735
1dl	741820_1dl	9.80735
1dl	2255881_1dl	9.80735
1dl	2234912_1dl	9.80735
1dl	2289601_1dl	9.80735
1dl	2290286_1dl	9.80735
1dl	2272309_1dl	9.80735
1dl	2246156_1dl	9.80735
1dl	1231110_1dl	9.80735
1dl	1392919_1dl	9.80735
1dl	2239043_1dl	9.80735
1dl	373561_1dl	9.80735
1dl	2278460_1dl	9.80735
1dl	688884_1dl	9.80735
1dl	1224351_1dl	9.80735
1dl	2250157_1dl	9.80735
1dl	2268340_1dl	9.80735
1dl	2288331_1dl	9.80735
1dl	2280459_1dl	9.80735
1dl	2272855_1dl	9.80735
1dl	2088266_1dl	9.80735
1dl	2208503_1dl	9.80735
1dl	2290272_1dl	9.80735
1dl	2198991_1dl	9.80735
1dl	2246492_1dl	9.80735
1dl	2251711_1dl	9.80735
1dl	2266578_1dl	9.80735
1dl	2205216_1dl	9.80735
1dl	803731_1dl	9.80735
1dl	1705960_1dl	9.80735
1dl	2257695_1dl	9.80735
1dl	720530_1dl	9.80735
1dl	763515_1dl	9.80735
1dl	2200555_1dl	9.80735
1dl	59246_1dl	9.80735
1dl	2291412_1dl	9.80735
1dl	2252651_1dl	9.80735
1dl	2198868_1dl	9.57629
1dl	1597150_1dl	9.57629
1dl	1945303_1dl	9.57629
1dl	2280788_1dl	9.57629
1dl	2243176_1dl	9.57629
1dl	1903065_1dl	9.57629
1dl	1677028_1dl	9.57629
1dl	2237941_1dl	9.54535
1dl	309035_1dl	9.54535
1dl	2283726_1dl	9.54535
1dl	2286154_1dl	9.54535
1dl	2267617_1dl	9.54535
1dl	658524_1dl	9.54535
1dl	1450033_1dl	9.54535
1dl	2285141_1dl	9.54535
1dl	2253079_1dl	9.54535
1dl	349084_1dl	9.54535
1dl	2270251_1dl	9.54535
1dl	2260115_1dl	9.54535
1dl	2266648_1dl	9.54535
1dl	316538_1dl	9.54535
1dl	265503_1dl	9.54535
1dl	2261707_1dl	9.54535
1dl	1049303_1dl	9.54535
1dl	2226412_1dl	9.54535
1dl	1057123_1dl	9.54535
1dl	1959963_1dl	9.54535
1dl	2285128_1dl	9.54535
1dl	516618_1dl	9.54535
1dl	2256831_1dl	9.54535
1dl	2200294_1dl	9.54535
1dl	521676_1dl	9.54535
1dl	2201167_1dl	9.54535
1dl	2290035_1dl	9.54535
1dl	2281082_1dl	9.54535
1dl	1625577_1dl	9.54535
1dl	486329_1dl	9.54535
1dl	1641119_1dl	9.54535
1dl	548659_1dl	9.54535
1dl	2232277_1dl	9.54535
1dl	41348_1dl	9.54535
1dl	1295860_1dl	9.54535
1dl	2258390_1dl	9.54535
1dl	2224663_1dl	9.54535
1dl	2231785_1dl	9.54535
1dl	361473_1dl	9.54535
1dl	2140657_1dl	9.54535
1dl	2266258_1dl	9.54535
1dl	2247070_1dl	9.54535
1dl	342615_1dl	9.54535
1dl	2267596_1dl	9.19443
1dl	2253213_1dl	9.19443
1dl	2251084_1dl	9.19443
1dl	2241566_1dl	9.19443
1dl	1443972_1dl	9.19443
1dl	246103_1dl	9.19443
1dl	2224459_1dl	9.19443
1dl	1844482_1dl	9.19443
1dl	101100_1dl	9.19443
1dl	2247763_1dl	9.19443
1dl	2246059_1dl	9.19443
1dl	2235575_1dl	9.19443
1dl	2287430_1dl	9.19443
1dl	2201534_1dl	9.19443
1dl	2278061_1dl	9.19443
1dl	2287042_1dl	9.19443
1dl	380500_1dl	9.19443
1dl	709955_1dl	9.19443
1dl	2098472_1dl	9.19443
1dl	1850424_1dl	9.19443
1dl	2222860_1dl	9.19443
1dl	2251751_1dl	9.19443
1dl	776205_1dl	9.19443
1dl	90995_1dl	9.19443
1dl	2261222_1dl	9.19443
1dl	2279016_1dl	9.19443
1dl	949048_1dl	9.19443
1dl	1470322_1dl	9.19443
1dl	2273951_1dl	9.19443
1dl	2285031_1dl	9.08038
1dl	2193405_1dl	9.08038
1dl	2052826_1dl	9.08038
1dl	2260447_1dl	9.08038
1dl	406686_1dl	9.08038
1dl	1209149_1dl	9.08038
1dl	196269_1dl	9.08038
1dl	1090773_1dl	9.08038
1dl	2284590_1dl	9.08038
1dl	483715_1dl	9.08038
1dl	1366135_1dl	9.08038
1dl	2230161_1dl	9.08038
1dl	2287398_1dl	9.08038
1dl	1669003_1dl	9.08038
1dl	2227944_1dl	9.08038
1dl	2292219_1dl	9.08038
1dl	2284591_1dl	9.08038
1dl	2229128_1dl	9.08038
1dl	546693_1dl	9.08038
1dl	135967_1dl	9.08038
1dl	2231745_1dl	9.08038
1dl	495848_1dl	9.08038
1dl	2224460_1dl	9.08038
1dl	2236579_1dl	9.08038
1dl	2238256_1dl	9.08038
1dl	724720_1dl	9.08038
1dl	2257870_1dl	9.08038
1dl	1496343_1dl	9.08038
1dl	1474202_1dl	9.08038
1dl	2281769_1dl	9.08038
1dl	2269136_1dl	8.84747
1dl	2254766_1dl	8.84747
1dl	1313036_1dl	8.84747
1dl	159383_1dl	8.84747
1dl	2260193_1dl	8.84747
1dl	2271773_1dl	8.84747
1dl	2070910_1dl	8.84747
1dl	2283684_1dl	8.84747
1dl	2228704_1dl	8.84747
1dl	2224260_1dl	8.84747
1dl	2253586_1dl	8.84747
1dl	2275147_1dl	8.84747
1dl	2257000_1dl	8.84747
1dl	2265890_1dl	8.84747
1dl	1161681_1dl	8.84747
1dl	2262570_1dl	8.84747
1dl	2286296_1dl	8.84747
1dl	2287539_1dl	8.84747
1dl	2226715_1dl	8.84747
1dl	2275212_1dl	8.84747
1dl	2237919_1dl	8.84747
1dl	2231713_1dl	8.84747
1dl	2290265_1dl	8.80541
1dl	2265651_1dl	8.80541
1dl	2289695_1dl	8.80541
1dl	2237627_1dl	8.80541
1dl	302344_1dl	8.80541
1dl	2252024_1dl	8.80541
1dl	2292047_1dl	8.80541
1dl	2231282_1dl	8.80541
1dl	2289486_1dl	8.80541
1dl	2262434_1dl	8.80541
1dl	1809775_1dl	8.80541
1dl	2285523_1dl	8.80541
1dl	2290804_1dl	8.80541
1dl	2243145_1dl	8.80541
1dl	2232188_1dl	8.80541
1dl	2277235_1dl	8.80541
1dl	2235523_1dl	8.80541
1dl	2287772_1dl	8.80541
1dl	2234898_1dl	8.80541
1dl	1816965_1dl	8.80541
1dl	2258010_1dl	8.80541
1dl	2291174_1dl	8.80541
1dl	2229720_1dl	8.80541
1dl	2252542_1dl	8.80541
1dl	2223105_1dl	8.80541
1dl	2287194_1dl	8.80541
1dl	2284384_1dl	8.80541
1dl	973653_1dl	8.80541
1dl	2237158_1dl	8.80541
1dl	2233618_1dl	8.80541
1dl	2255514_1dl	8.80541
1dl	1294316_1dl	8.80541
1dl	542210_1dl	8.80541
1dl	2290639_1dl	8.80541
1dl	2250218_1dl	8.80541
1dl	2292062_1dl	8.80541
1dl	2269852_1dl	8.80541
1dl	2254425_1dl	8.80541
1dl	2264971_1dl	8.80541
1dl	2275538_1dl	8.80541
1dl	2244883_1dl	8.80541
1dl	2271905_1dl	8.80541
1dl	2239512_1dl	8.80541
1dl	1148330_1dl	8.80541
1dl	202775_1dl	8.80541
1dl	2237935_1dl	8.80541
1dl	2251326_1dl	8.80541
1dl	548206_1dl	8.80541
1dl	2234450_1dl	8.80541
1dl	2243101_1dl	8.80541
1dl	2291933_1dl	8.80541
1dl	2291657_1dl	8.80541
1dl	2169189_1dl	8.80541
1dl	1088542_1dl	8.80541
1dl	2234051_1dl	8.60561
1dl	1803787_1dl	8.60561
1dl	2274815_1dl	8.60561
1dl	2259316_1dl	8.60561
1dl	1613867_1dl	8.60561
1dl	2244929_1dl	8.60561
1dl	2272412_1dl	8.60561
1dl	2260712_1dl	8.60561
1dl	1936794_1dl	8.60561
1dl	2262480_1dl	8.60561
1dl	262532_1dl	8.60561
1dl	1059748_1dl	8.60561
1dl	1481643_1dl	8.60561
1dl	2270223_1dl	8.60561
1dl	1040291_1dl	8.60561
1dl	2272479_1dl	8.60561
1dl	2288991_1dl	8.60561
1dl	2274540_1dl	8.60561
1dl	1501328_1dl	8.60561
1dl	2279015_1dl	8.60561
1dl	330904_1dl	8.60561
1dl	2008451_1dl	8.60561
1dl	2262478_1dl	8.60561
1dl	2271054_1dl	8.60561
1dl	2267874_1dl	8.60561
1dl	2283996_1dl	8.60561
1dl	2268935_1dl	8.60561
1dl	2249626_1dl	8.60561
1dl	2283683_1dl	8.60561
1dl	133742_1dl	8.60561
1dl	172288_1dl	8.60561
1dl	2242226_1dl	8.60561
1dl	1856901_1dl	8.60561
1dl	1703457_1dl	8.60561
1dl	2283682_1dl	8.60561
1dl	2232204_1dl	8.60561
1dl	964434_1dl	8.60561
1dl	2290345_1dl	8.60561
1dl	477171_1dl	8.60561
1dl	1618147_1dl	8.60561
1dl	1193795_1dl	8.60561
1dl	2263185_1dl	8.60561
1dl	2276516_1dl	8.60561
1dl	2291296_1dl	8.60561
1dl	2265642_1dl	8.60561
1dl	2141567_1dl	8.60561
1dl	294013_1dl	8.60561
1dl	189476_1dl	8.60561
1dl	1362746_1dl	8.60561
1dl	2234943_1dl	8.60561
1dl	2267294_1dl	8.60561
1dl	2286189_1dl	8.60561
1dl	762823_1dl	8.60561
1dl	1577993_1dl	8.60561
1dl	2235665_1dl	8.60561
1dl	2243189_1dl	8.60561
1dl	1906019_1dl	8.60561
1dl	2291167_1dl	8.60561
1dl	2290926_1dl	8.60561
1dl	2284201_1dl	8.60561
1dl	2290824_1dl	8.60561
1dl	2254278_1dl	8.60561
1dl	2282655_1dl	8.60561
1dl	1368169_1dl	8.60561
1dl	2239201_1dl	8.60561
1dl	2278701_1dl	8.60561
1dl	2269728_1dl	8.60561
1dl	2266242_1dl	8.60561
1dl	2225183_1dl	8.60561
1dl	565889_1dl	8.60561
1dl	2254720_1dl	8.60561
1dl	2290780_1dl	8.60561
1dl	2288133_1dl	8.60561
1dl	2256901_1dl	8.60561
1dl	2276458_1dl	8.60561
1dl	1775193_1dl	8.60561
1dl	1999936_1dl	8.60561
1dl	2291517_1dl	8.60561
1dl	2225149_1dl	8.60561
1dl	2244524_1dl	8.60561
1dl	1991261_1dl	8.60561
1dl	2230010_1dl	8.60561
1dl	2247049_1dl	8.60561
1dl	2231167_1dl	8.60561
1dl	2222902_1dl	8.60561
1dl	2283265_1dl	8.60561
1dl	914691_1dl	8.60561
1dl	2249295_1dl	8.60561
1dl	2262395_1dl	8.60561
1dl	1210800_1dl	8.60561
1dl	2279121_1dl	8.60561
1dl	2291926_1dl	8.60561
1dl	2223901_1dl	8.60561
1dl	2291946_1dl	8.60561
1dl	2263824_1dl	8.60561
1ds	1897092_1ds	10.9892
1ds	1903668_1ds	10.9892
1ds	999678_1ds	10.9892
1ds	1908286_1ds	10.9892
1ds	1877001_1ds	10.9892
1ds	1900500_1ds	10.9892
1ds	411541_1ds	10.9892
1ds	125868_1ds	10.9892
1ds	870035_1ds	10.9892
1ds	1883403_1ds	10.9892
1ds	63122_1ds	10.9892
1ds	1894194_1ds	9.63767
1ds	1885460_1ds	9.63767
1ds	287772_1ds	9.63767
2al	6434564_2al	13.2757
2al	6436981_2al	13.2757
2al	6383003_2al	13.2757
2al	6414139_2al	13.2757
2as	5219331_2as	17.9118
2as	5306624_2as	17.9118
2as	5247223_2as	17.9118
2as	5241131_2as	17.9118
2as	5282792_2as	16.9642
2as	5187408_2as	16.9642
2as	5265097_2as	16.9642
2as	368620_2as	16.9642
2as	5205891_2as*	11.9027
2as	5220957_2as*	11.9027
2as	5220956_2as*	11.9027
2as	5277614_2as*	11.9027
2as	5281903_2as	10.9132
2as	5307182_2as	10.9132
2as	5238399_2as	10.9132
2as	5304368_2as	10.9132
2as	5201480_2as	10.9132
2as	5200930_2as	10.9132
2as	5307183_2as	10.9132
2as	5221753_2as	10.9132
2as	5275249_2as	10.9132
2as	5242479_2as	10.9132
2as	5204708_2as	10.9132
2as	5280684_2as	10.9132
2as	5231125_2as	10.9132
2as	1381706_2as	10.9132
2as	5236115_2as	10.9132
2bl	8041188_2bl	16.3593
2bl	6377061_2bl	16.3593
2bl	8013547_2bl	16.3593
2bl	8005893_2bl	16.3593
2bl	7999279_2bl	16.3455
2bl	4406655_2bl	16.3455
2bl	1730040_2bl	16.3455
2bl	656539_2bl	16.3455
2bl	4638416_2bl	16.3455
2bl	6191419_2bl	16.3455
2bl	8010106_2bl	16.3455
2bl	8065752_2bl	16.3455
2bl	8080923_2bl	16.3455
2bl	5357826_2bl	16.3455
2bl	2263632_2bl	16.3455
2bl	8039865_2bl	16.3455
2bl	7991591_2bl	16.3455
2bl	1284923_2bl	16.3455
2bl	7947092_2bl	16.3455
2bl	8030631_2bl	16.3455
2bl	7998725_2bl	16.3455
2bl	6325239_2bl	16.3455
2bl	7953172_2bl	16.3455
2bl	7990896_2bl	16.3455
2bl	7952395_2bl	13.0514
2bl	8062280_2bl	13.0514
2bl	8039382_2bl	13.0514
2bl	7942359_2bl	13.0514
2bl	7985489_2bl	13.0514
2bl	8073540_2bl	13.0514
2bl	7931388_2bl	13.0514
2bl	8046919_2bl	13.0514
2bl	8066821_2bl	13.0514
2bl	7931529_2bl	13.0514
2bl	8087947_2bl	13.0514
2bl	8040497_2bl	13.0514
2bl	8025760_2bl	13.0514
2bl	8065446_2bl	13.0514
2bl	8064819_2bl	13.0514
2bl	7991797_2bl	13.0514
2bl	8039646_2bl	13.0514
2bl	8089279_2bl	13.0514
2bl	7972867_2bl	13.0514
2bl	8091092_2bl	13.0514
2bl	7963761_2bl	13.0514
2bl	8023287_2bl	11.7766
2bl	7844475_2bl	11.7766
2bl	7937823_2bl	11.7766
2bl	8073065_2bl	11.7766
2bl	8058562_2bl	11.7766
2bl	7943228_2bl	11.7766
2bl	8023028_2bl	11.7766
2bl	6478966_2bl	11.7766
2bl	8017445_2bl	11.7766
2bl	7941585_2bl	11.7766
2bl	8030299_2bl	11.7766
2bl	7989653_2bl	11.7766
2bl	6340544_2bl	11.7766
2bl	6208453_2bl	11.7766
2bl	3834041_2bl	11.7766
2bl	867489_2bl	11.7766
2bl	3549964_2bl	11.7766
2bs	5164198_2bs	16.7998
2bs	5203703_2bs	16.7998
2bs	5170529_2bs	16.7998
2bs	5160952_2bs	16.7998
2bs	5246186_2bs	13.1191
2bs	688897_2bs	13.1191
2bs	5187335_2bs	13.1191
2bs	5209494_2bs	13.1191
2bs	5241337_2bs	13.1191
2dl	9908035_2dl	12.0512
2dl	3496468_2dl	12.0512
2dl	9754353_2dl	12.0512
2dl	1015427_2dl	12.0512
2dl	9752517_2dl	12.0512
2dl	9909638_2dl	12.0512
2dl	9908435_2dl	12.0512
2dl	3641980_2dl	12.0512
2dl	824578_2dl	12.0512
2dl	9738238_2dl	12.0512
2dl	9721835_2dl	12.0512
2dl	9705273_2dl	12.0512
2dl	9846795_2dl	12.0512
2dl	4990067_2dl	12.0512
2dl	9858077_2dl	12.0512
2dl	5477030_2dl	12.0512
2dl	9704489_2dl	8.97057
2dl	9826589_2dl	8.97057
2dl	4332697_2dl	8.97057
2ds	5341846_2ds	17.5461
2ds	5368388_2ds	17.5461
2ds	5341683_2ds	17.5461
2ds	5388389_2ds	17.5461
2ds	5364728_2ds	17.5461
2ds	4891638_2ds	17.5461
2ds	5359651_2ds	17.5461
2ds	4338395_2ds	17.5461
2ds	5352624_2ds	17.5461
2ds	1988753_2ds	17.5461
2ds	5301090_2ds	17.5461
2ds	5384214_2ds	17.5461
2ds	3256791_2ds	17.5461
2ds	5377614_2ds	17.5461
2ds	5316111_2ds	17.5461
2ds	5366894_2ds	17.5461
2ds	5371750_2ds	17.5461
2ds	4182901_2ds	17.5461
2ds	5316076_2ds	17.5461
2ds	5344641_2ds	17.5461
2ds	5390954_2ds	16.9483
2ds	3571219_2ds	16.9483
2ds	5328113_2ds	16.9483
2ds	1877241_2ds	16.9483
2ds	4833683_2ds	16.9483
2ds	5362623_2ds	16.9483
2ds	3658038_2ds	16.9483
2ds	5359323_2ds	16.9483
2ds	5354405_2ds	16.9483
2ds	5341914_2ds	16.9483
2ds	5389772_2ds	16.9483
2ds	4590913_2ds	16.9483
2ds	4183113_2ds	16.9483
2ds	4619613_2ds	16.9483
2ds	4217311_2ds	16.9483
2ds	4882898_2ds	16.9483
2ds	5342620_2ds	16.9483
2ds	4703357_2ds	16.9483
2ds	5361468_2ds	16.9483
2ds	5338371_2ds	16.9483
2ds	839611_2ds	16.9483
2ds	4022043_2ds	16.9483
2ds	5321549_2ds	16.9483
2ds	5340671_2ds	16.9483
2ds	5334603_2ds	16.9483
2ds	5362361_2ds	16.9483
2ds	4758611_2ds	16.9483
2ds	5371506_2ds	16.9483
2ds	5341583_2ds	16.9483
2ds	4370996_2ds	16.9483
2ds	5344309_2ds	16.9483
2ds	5248518_2ds	16.9483
2ds	5387468_2ds	16.9483
2ds	5339986_2ds	16.9483
2ds	5324441_2ds	16.9483
2ds	5389652_2ds	16.9483
2ds	5358699_2ds	16.9483
2ds	361335_2ds	16.9483
2ds	5357265_2ds	16.9483
2ds	5325544_2ds	16.9483
2ds	5346792_2ds	16.9483
2ds	2812061_2ds	16.9483
2ds	5307067_2ds	16.9483
2ds	1907758_2ds	16.9483
2ds	1646756_2ds	16.9483
2ds	2952035_2ds	16.9483
2ds	5390639_2ds	16.9483
2ds	5340365_2ds	16.9483
2ds	5384144_2ds	16.9483
2ds	5364479_2ds	16.9483
2ds	5388673_2ds	16.9483
2ds	5389490_2ds	16.9483
2ds	5331146_2ds	16.9483
2ds	5358467_2ds	16.9483
2ds	5378122_2ds	16.9483
2ds	2996384_2ds	16.9483
2ds	5377108_2ds	16.9483
2ds	5354217_2ds	16.9483
2ds	5353452_2ds	16.9483
2ds	4533684_2ds	16.9483
2ds	4916918_2ds	16.9483
2ds	5321548_2ds	16.9483
2ds	5055899_2ds	16.9483
2ds	5380276_2ds	16.9483
2ds	556864_2ds	16.9483
2ds	5366451_2ds	16.9483
2ds	5387476_2ds	16.9483
2ds	5328314_2ds	16.9483
2ds	5340662_2ds	16.9483
2ds	5369467_2ds	16.9483
2ds	5357138_2ds	16.9483
2ds	5359322_2ds	16.9483
2ds	5328112_2ds	16.9483
2ds	1689877_2ds	16.9483
2ds	5389090_2ds	16.9483
2ds	1190171_2ds	15.5645
2ds	2854719_2ds	15.5645
2ds	5379189_2ds	15.5645
2ds	5124502_2ds	15.5645
2ds	3035633_2ds	15.5645
2ds	5355547_2ds	15.5645
2ds	5365736_2ds	15.5645
2ds	5380770_2ds	15.5645
2ds	5296987_2ds	15.5645
2ds	1499831_2ds	15.5645
2ds	2036082_2ds	15.5645
2ds	5352559_2ds	15.5645
2ds	5390874_2ds	15.5645
2ds	5378710_2ds	11.3719
2ds	5365967_2ds	11.3719
2ds	5390837_2ds	11.3719
2ds	5375245_2ds	11.3719
2ds	5387329_2ds	11.3719
2ds	5377866_2ds	11.3719
2ds	5371249_2ds	11.3719
2ds	5389724_2ds	10.5116
2ds	4719747_2ds	10.5116
2ds	5372213_2ds	10.5116
2ds	5386761_2ds	10.5116
2ds	5388763_2ds	10.5116
2ds	5354022_2ds	10.5116
2ds	3137634_2ds	10.5116
2ds	1510445_2ds	10.5116
2ds	5354021_2ds	10.5116
2ds	5318044_2ds	10.5116
2ds	5310563_2ds	10.5116
2ds	5389275_2ds	10.5116
2ds	5343593_2ds	10.2942
2ds	5352241_2ds	9.93266
2ds	5311817_2ds	9.93266
2ds	5375208_2ds	9.93266
2ds	5354008_2ds	9.93266
2ds	3090782_2ds	9.93266
2ds	3900963_2ds	9.93266
2ds	4192642_2ds	9.93266
2ds	5322188_2ds	9.93266
2ds	1883664_2ds	9.93266
2ds	3200530_2ds	9.93266
2ds	5373238_2ds	9.93266
2ds	5356979_2ds	9.93266
2ds	5375645_2ds	9.93266
2ds	5388343_2ds	9.93266
2ds	5329289_2ds	9.93266
2ds	5319364_2ds	9.93266
2ds	5390898_2ds	9.93266
2ds	1957610_2ds	9.93266
2ds	4819768_2ds	9.93266
2ds	5339747_2ds	9.93266
2ds	5364409_2ds	9.92983
2ds	5338602_2ds	9.92983
2ds	2494091_2ds	9.92983
2ds	5291863_2ds	9.92983
2ds	263624_2ds	9.92983
2ds	528156_2ds	9.92983
2ds	2567934_2ds	9.92983
2ds	5334912_2ds	9.92983
2ds	5289931_2ds	9.02919
2ds	5301573_2ds	9.02919
2ds	4980568_2ds	9.02919
3al	3340254_3al	15.8464
3al	3980186_3al	15.8464
3al	2329291_3al	15.8464
3al	4450736_3al	15.8464
3al	667624_3al	15.8464
3al	4395226_3al	15.8464
3al	4342625_3al*	12.5663
3al	4402340_3al*	12.5663
3al	4433870_3al*	12.5663
3al	4349542_3al*	12.5663
3al	4306233_3al*	12.5663
3al	4440718_3al*	12.5663
3al	4330413_3al*	12.5663
3al	4448001_3al*	12.5663
3al	4369618_3al*	12.5663
3al	4439712_3al*	12.5663
3al	4404962_3al*	12.5663
3al	4455807_3al*	12.5663
3al	1860212_3al	12.5549
3al	491953_3al	12.5549
3al	4388548_3al	12.5549
3al	2609070_3al	12.5549
3al	4448477_3al	12.3562
3al	558535_3al	12.3196
3al	4428232_3al	12.3196
3al	114223_3al	12.3196
3al	4379265_3al	12.3196
3al	4238763_3al	12.2509
3al	3187237_3al	12.2509
3al	4400450_3al	12.2509
3al	4359171_3al	12.2509
3al	924678_3al	12.2509
3al	4361616_3al	10.7598
3al	4345379_3al	10.7598
3al	4454752_3al	10.7182
3al	4331058_3al	10.7182
3al	4239397_3al	10.7182
3al	4270434_3al	10.7182
3al	3390044_3al	10.7182
3al	4314792_3al	10.7182
3al	4331721_3al	10.7182
3al	4202771_3al	10.5413
3al	2853372_3al	10.5413
3al	2300588_3al	10.5413
3al	2243578_3al	10.5413
3al	4428802_3al	10.5413
3al	4404384_3al	10.5413
3as	3442786_3as	22.4601
3as	2700820_3as	22.4601
3as	3385172_3as	22.4601
3as	3351469_3as	22.4601
3as	3370431_3as	22.4601
3as	3286341_3as	22.4601
3as	3442264_3as	22.4601
3as	619298_3as	22.4601
3as	3288176_3as	22.4601
3as	3368224_3as	22.4601
3as	405081_3as	22.4601
3as	3394190_3as	22.4601
3as	3410415_3as	22.4601
3as	3351774_3as	22.4601
3as	3336088_3as	22.4601
3as	3303015_3as	22.4601
3as	3422547_3as	22.4601
3as	3429480_3as	18.1241
3as	3335651_3as	18.1241
3as	3375293_3as	18.1241
3as	3366594_3as	18.1241
3as	3356505_3as	18.1241
3as	3301933_3as	18.1241
3as	3352400_3as	18.1241
3as	3318622_3as	18.0504
3as	3345102_3as	18.0504
3as	2591403_3as	18.0504
3as	3445071_3as	18.0504
3as	3381368_3as	18.0504
3as	3424281_3as	18.0504
3as	3354968_3as	17.7399
3as	3430015_3as	17.7399
3as	3347714_3as	17.7399
3as	3322844_3as	17.7399
3as	3395096_3as	17.7399
3as	1070686_3as	17.7399
3as	3421285_3as	17.7399
3as	3389399_3as	17.7399
3as	3328415_3as	17.7399
3as	3299785_3as	15.1654
3as	3294338_3as	15.1654
3as	3369660_3as	14.6367
3as	3388919_3as	14.6367
3as	3347004_3as	14.6367
3as	1849968_3as	13.923
3as	3442372_3as	13.923
3as	3353630_3as	13.923
3as	3442373_3as	13.923
3as	670830_3as	13.923
3as	3333702_3as	13.923
3as	3276737_3as	13.923
3as	1392445_3as	13.923
3as	3380592_3as	13.923
3as	3443962_3as	13.923
3as	3378454_3as	13.923
3as	3414852_3as	13.923
3as	3353036_3as	13.923
3as	1061749_3as	13.923
3as	3298687_3as	13.923
3as	2334818_3as	13.923
3as	3415903_3as	13.923
3as	3422069_3as	13.923
3as	1545066_3as	13.923
3as	3414853_3as	13.923
3as	3403836_3as	13.923
3as	3435347_3as	13.9159
3as	764817_3as	13.9159
3as	3378325_3as	13.9159
3as	625728_3as	13.9159
3as	3443219_3as	13.9159
3as	3423753_3as	13.9159
3as	3445950_3as	13.9159
3as	3440559_3as	13.9159
3as	3387017_3as	13.9159
3as	3394096_3as	13.3861
3as	648767_3as	13.3861
3as	510306_3as	13.3861
3as	3377453_3as	13.3861
3as	3421981_3as	13.3861
3as	3282413_3as	13.3861
3as	3434079_3as	13.3861
3as	3395982_3as	13.3861
3as	3321364_3as	13.3861
3as	3437081_3as	13.3861
3as	3322903_3as	13.3861
3as	3433343_3as	13.3861
3as	3338593_3as	13.3861
3as	2212812_3as	13.3861
3as	2518871_3as	13.3861
3as	3362949_3as	13.3861
3as	3402063_3as	13.26
3as	393353_3as	13.26
3as	3442156_3as	13.26
3as	3432861_3as	13.26
3as	1288664_3as	13.26
3as	3441542_3as	13.26
3as	3321431_3as	13.26
3as	3339713_3as	13.26
3as	81777_3as	13.26
3as	3428548_3as	13.26
3as	3441660_3as	13.26
3as	3443847_3as	13.26
3as	3301177_3as	13.26
3as	1131695_3as	13.26
3as	3316975_3as	13.26
3as	3442454_3as	13.26
3as	2969958_3as	13.26
3as	1204955_3as*	13.0331
3as	3430847_3as	12.915
3as	3380836_3as	12.6249
3as	3326228_3as	12.6249
3as	3293594_3as	12.6249
3as	1584582_3as	12.6249
3as	2423931_3as	12.6249
3as	3276886_3as	11.6789
3as	3345908_3as	11.6789
3as	3336756_3as	11.6789
3as	3339272_3as	11.6789
3as	3427139_3as	10.734
3as	3284484_3as	10.734
3as	3282352_3as	10.734
3as	3372127_3as	10.734
3as	3441221_3as	10.734
3as	2921761_3as	10.734
3as	3304598_3as	10.734
3as	3384396_3as	10.734
3as	3426476_3as	10.734
3as	1868462_3as	10.734
3as	3350598_3as	10.734
3as	3291910_3as	10.734
3as	3328068_3as	10.734
3as	1947696_3as	10.734
3as	3406156_3as	10.734
3b	10766701_3b	31.7707
3b	10761406_3b	31.7707
3b	10446864_3b	31.7707
3b	10436893_3b	18.1838
3b	10619819_3b	18.1838
3b	10688051_3b	18.1838
3b	2242742_3b	18.1838
3b	10642304_3b	18.1838
3b	10604293_3b	18.1838
3b	10688050_3b	18.1838
3b	10490173_3b	18.1838
3b	10458273_3b	17.6516
3b	10599282_3b	17.6516
3b	10602092_3b	17.6516
3b	10527672_3b	17.6516
3b	10759204_3b	17.6516
3b	10759794_3b	17.6516
3b	10761496_3b	17.6516
3b	10764145_3b	17.6516
3b	10460019_3b	17.6516
3b	10726509_3b	17.6516
3b	10485827_3b	17.6516
3b	10760765_3b	17.6516
3b	10578355_3b	17.6516
3b	10484566_3b	17.6516
3b	10456576_3b	17.6516
3b	10771383_3b	17.6516
3b	10050036_3b	17.6516
3b	10457533_3b	17.6516
3b	10468148_3b	17.6516
3b	5580752_3b	17.6516
3b	10554414_3b	17.6516
3b	2770734_3b	17.6516
3b	2085280_3b	17.6516
3b	6525901_3b	17.6516
3b	10762307_3b	17.6516
3b	10448156_3b	17.6516
3b	10770654_3b	17.6516
3b	10676676_3b	17.6516
3b	10661466_3b	17.6516
3b	10558237_3b	17.6516
3b	10556376_3b	17.6516
3b	10493826_3b	17.6516
3b	10473145_3b	17.6516
3b	10599283_3b	17.6516
3b	10638985_3b	17.6516
3b	4139306_3b	17.6516
3b	10534301_3b	17.6516
3b	10460021_3b	17.6516
3b	10693454_3b	17.6516
3b	10603446_3b	17.6516
3b	10694549_3b	17.6516
3b	10650561_3b	17.6516
3b	10433815_3b	17.6516
3b	10517902_3b	17.6516
3b	10452621_3b	17.6516
3b	10643995_3b	17.6516
3b	10584283_3b	17.6516
3b	10460018_3b	17.6516
3b	6236488_3b	17.6516
3b	6162053_3b	17.6516
3b	10460020_3b	17.6516
3b	10398207_3b	17.6516
3b	3207829_3b	17.6516
3b	4167126_3b	17.6516
3b	10643573_3b	17.6516
3b	10704043_3b	17.6516
3b	10731779_3b	17.6516
3b	10522120_3b	17.6516
3b	10607831_3b	17.6516
3b	10768349_3b	17.6516
3b	10714828_3b	17.6516
3b	10604443_3b	13.5206
3b	10663471_3b	13.5206
3b	4269863_3b	13.5206
3b	10510918_3b	13.5206
3b	10449437_3b	13.5206
3b	10777276_3b	13.5206
3b	4104103_3b	13.5206
3b	8435556_3b	13.5206
3b	10757445_3b	13.5206
3b	10411564_3b	13.5206
3b	3447844_3b	13.5206
3b	10583003_3b	13.5206
3b	10584921_3b	13.5206
3b	10518926_3b	13.5206
3b	9282837_3b	13.4256
3b	10583252_3b	13.4256
3b	10542870_3b	13.4256
3b	10536260_3b	12.6968
3b	10503511_3b	12.6968
3b	10467416_3b	12.6968
3b	10719990_3b	12.6968
3b	10609873_3b	12.6968
3b	10407903_3b	12.6968
3b	10729582_3b	12.6968
3b	5721868_3b	12.6968
3b	2262658_3b	12.6968
3b	10735698_3b	12.6968
3b	10771030_3b	12.6968
3b	10424677_3b	12.6968
3b	10533986_3b	12.6968
3b	10480957_3b	12.6968
3b	10463772_3b	12.6968
3b	10668133_3b	12.6968
3b	10409702_3b	12.6968
3b	10521067_3b	12.6968
3b	10596362_3b	12.6968
3b	80072_3b	12.6968
3b	10761175_3b	12.6968
3b	10724824_3b	12.6968
3b	10757944_3b	12.6968
3b	10694996_3b	12.6968
3b	10646911_3b	12.6968
3b	10654762_3b	12.6968
3b	10661276_3b	12.6968
3b	10658729_3b	12.6968
3b	10439398_3b	12.6968
3b	6805655_3b	12.6968
3b	2901820_3b	12.6968
3b	10583096_3b	12.6968
3b	10506989_3b	12.6968
3b	10400877_3b	12.6968
3b	10422706_3b	12.6968
3b	10773230_3b	12.6968
3b	10441605_3b	12.6968
3b	10763723_3b	12.6968
3b	10482354_3b	12.6968
3b	10427224_3b	12.6968
3b	10556873_3b	12.6968
3b	10410423_3b	12.6968
3b	10767440_3b	12.6968
3b	10729887_3b	12.6968
3b	10640723_3b	12.6968
3b	10556874_3b	12.6968
3b	3931718_3b	12.6968
3b	10530150_3b	12.6968
3b	10416611_3b	12.6968
3b	10475849_3b	12.6968
3b	10542605_3b	12.6968
3b	10773477_3b	12.6968
3b	10594664_3b	12.6968
3b	10461763_3b	12.6968
3b	10500968_3b	12.6968
3b	10777341_3b	12.6968
3b	4992754_3b	12.6968
3b	10739233_3b	12.6968
3b	10599081_3b	12.6968
3b	10624910_3b	12.6968
3b	10739630_3b	12.6968
3b	10642787_3b	12.6968
3b	10763008_3b	12.6968
3b	10478000_3b	12.6968
3b	10646639_3b	12.6968
3b	10694995_3b	12.6968
3b	10426811_3b	12.6968
3b	10436566_3b	12.6968
3b	10468508_3b	12.6968
3b	3426809_3b	12.6968
3b	10659097_3b	12.6968
3b	10523830_3b	12.6968
3b	10506538_3b	12.6968
3b	10603922_3b	12.6968
3b	10562879_3b	12.6968
3b	10415920_3b	12.6968
3b	10533068_3b	12.6968
3b	10518503_3b	12.6968
3b	8318082_3b	12.6968
3b	10702755_3b	12.6968
3b	10584592_3b	12.6968
3b	10443292_3b	12.6968
3b	1470061_3b	12.6968
3b	10764601_3b	12.6968
3b	10770850_3b	12.6968
3b	10551491_3b	12.6968
3b	10401266_3b	12.6968
3b	10399940_3b	12.6968
3b	10597916_3b	12.6968
3b	10763009_3b	12.6968
3b	5739212_3b	12.6968
3b	10637928_3b	12.6968
3b	10743355_3b	12.6968
3b	10542266_3b	12.6968
3b	10687370_3b	12.6968
3b	742763_3b	12.6968
3b	10514438_3b	12.6968
3b	10499243_3b	12.6968
3b	10511873_3b	12.6968
3b	10663550_3b	12.6968
3b	10663440_3b	12.6968
3b	10671385_3b	12.6968
3b	10776415_3b	12.6968
3b	10747828_3b	12.6968
3b	1203950_3b	12.6968
3b	10650404_3b	12.6968
3b	10717727_3b	12.6968
3b	10757508_3b	12.6968
3b	10609202_3b	12.6968
3b	10502962_3b	12.6968
3b	10759704_3b	12.6968
3b	10539206_3b	12.6968
3b	10755375_3b	12.6968
3b	10773351_3b	12.6968
3b	10735265_3b	12.6968
3b	10765743_3b	12.6968
3b	10775154_3b	12.6968
3b	10396838_3b	12.6968
3b	10626224_3b	12.6968
3b	10430980_3b	12.6968
3b	10662145_3b	12.6968
3b	2819510_3b	12.6968
3b	10699684_3b	12.6968
3b	10436417_3b	12.6968
3b	10587581_3b	12.6968
3b	10455339_3b	11.7113
3b	10425066_3b	11.7113
3b	10438205_3b	11.7113
3b	3655426_3b	11.7113
3b	10601383_3b	11.7113
3b	10547458_3b	11.7113
3b	10768409_3b	11.7113
3b	10725169_3b	11.7113
3b	10616011_3b	11.7113
3b	10689299_3b	11.7113
3b	10666157_3b	11.7113
3b	10552212_3b	11.7113
3b	10519317_3b	11.7113
3b	10438673_3b	11.7113
3b	10768549_3b	11.7113
3b	10750706_3b	11.7113
3b	10758087_3b	11.7113
3b	10437849_3b	11.7113
3b	10732579_3b	11.7113
3b	10664166_3b	11.7113
3b	10455261_3b	11.7113
3b	10639815_3b	11.7113
3b	10775703_3b	11.7113
3b	10417739_3b	11.7113
3b	10496085_3b	11.7113
3b	10761538_3b	11.7113
3b	10733370_3b	11.7113
3b	10451896_3b	11.7113
3b	10402008_3b	11.7113
3b	285914_3b	11.7113
3b	10608482_3b	11.7113
3b	10636536_3b	11.7113
3b	10738026_3b	11.7113
3b	10477203_3b	11.7113
3b	10425702_3b	11.7113
3b	10484786_3b	11.7113
3b	10567026_3b	11.7113
3b	10677290_3b	11.7113
3b	10668014_3b	11.7113
3b	10485238_3b	11.7113
3b	10522468_3b	11.7113
3b	10434405_3b	11.7113
3dl	6822488_3dl	13.6905
3dl	5197723_3dl	13.6905
3dl	6894237_3dl	13.6905
3dl	123459_3dl	13.6905
3dl	4045396_3dl	13.6905
3dl	4735522_3dl	13.6905
3dl	1000176_3dl	13.6905
3dl	6927892_3dl	13.6905
3dl	6840034_3dl	13.6905
3dl	6823476_3dl	13.6905
3dl	6936175_3dl	13.6905
3dl	6952002_3dl	13.6905
3dl	688533_3dl	13.6905
3dl	1779610_3dl	13.6905
3dl	6934047_3dl	13.6905
3dl	1017675_3dl	13.6905
3dl	3904817_3dl	13.6905
3dl	6907504_3dl	13.6905
3dl	2915635_3dl	13.6905
3dl	6398667_3dl	13.6905
3dl	4953857_3dl	13.6905
3dl	6863045_3dl	13.6905
3dl	221912_3dl	13.6905
3dl	2060347_3dl	13.6905
3dl	6899981_3dl	13.6905
3dl	6838517_3dl	13.6905
3dl	6834133_3dl	13.6905
3dl	6956287_3dl	13.6905
3dl	6909163_3dl	13.6905
3dl	6893507_3dl	13.6905
3dl	6949743_3dl	13.6905
3dl	1606284_3dl	13.6905
3dl	6852349_3dl	13.6905
3dl	6860525_3dl	13.6905
3dl	6834964_3dl	13.6905
3dl	6938605_3dl	13.6905
3dl	2530022_3dl	13.6905
3dl	2306017_3dl	13.6905
3dl	6853438_3dl	13.6905
3dl	6907244_3dl	13.6905
3dl	6916953_3dl	13.6905
3dl	4616149_3dl	13.6905
3dl	2580842_3dl	13.6905
3dl	6955396_3dl	13.6905
3dl	6829120_3dl	13.6905
3dl	6807130_3dl	10.4601
3dl	4950557_3dl	10.4601
3dl	6902823_3dl	10.4601
3dl	6808526_3dl	10.4601
3dl	6906174_3dl	10.4601
3dl	6910783_3dl	10.4601
3dl	6868444_3dl	10.4601
3dl	6951741_3dl	10.4601
3dl	6934359_3dl	10.4601
3dl	6908469_3dl	10.4601
3dl	6888802_3dl	10.4601
3dl	6862750_3dl	10.4601
3dl	6941121_3dl	10.4601
3dl	6919472_3dl	10.4601
3dl	6894077_3dl	10.4601
3dl	6837876_3dl	10.4601
3dl	6873090_3dl	10.4601
3dl	6950798_3dl	10.4601
3dl	6954691_3dl	10.4601
3dl	2059739_3dl	10.4601
3dl	6946219_3dl	10.4601
3dl	6952721_3dl	10.4601
3dl	6867839_3dl	10.4601
3dl	6953267_3dl	10.4601
3dl	6852064_3dl	10.4601
3dl	6954774_3dl	10.4601
3dl	834507_3dl	10.4601
3dl	6954115_3dl	10.4601
3dl	6839594_3dl	10.4601
3dl	6890856_3dl	10.4601
3dl	6956259_3dl	10.4601
3dl	6945713_3dl	10.4601
3dl	6908714_3dl	10.4601
3dl	6955997_3dl	10.4601
3dl	6904214_3dl	10.4601
3dl	6942984_3dl	10.4601
3dl	6951145_3dl	10.4601
3dl	6859371_3dl	10.4601
3dl	3921325_3dl	10.4601
3dl	6842035_3dl	10.4601
3dl	6928713_3dl	10.4601
3dl	6954935_3dl	10.4601
3dl	4331290_3dl	10.4601
3dl	6907435_3dl	10.4601
3dl	6949113_3dl	10.4601
3dl	5806018_3dl	10.4601
3dl	6952870_3dl	9.96089
3dl	3857230_3dl	9.96089
3dl	2970630_3dl	9.96089
3dl	6804616_3dl	9.96089
3dl	6913229_3dl	9.96089
3dl	6821828_3dl	9.96089
3dl	6826929_3dl	9.96089
3dl	6901915_3dl	9.96089
3dl	6954741_3dl	9.96089
3dl	6802112_3dl	9.96089
3dl	6922638_3dl	9.96089
3dl	6914103_3dl	9.96089
3dl	892827_3dl	9.96089
3dl	6865217_3dl	9.96089
3dl	6835424_3dl	9.96089
3ds	2467535_3ds	12.2251
3ds	2569832_3ds	12.2251
3ds	2559962_3ds	12.2251
3ds	1184079_3ds	12.2251
3ds	1008157_3ds	12.2251
3ds	2508929_3ds	12.2251
3ds	2596623_3ds	12.2251
3ds	701079_3ds	12.2251
3ds	16024_3ds	12.2251
3ds	2552163_3ds	12.2251
3ds	557337_3ds	12.2251
3ds	2566988_3ds	12.2251
3ds	2550294_3ds	12.2251
3ds	2547860_3ds	12.2251
3ds	658591_3ds	12.2251
3ds	2589946_3ds	12.2251
3ds	173704_3ds	12.2251
3ds	2589418_3ds	12.2251
3ds	806561_3ds	12.2251
3ds	1082744_3ds	12.2251
3ds	2565743_3ds	12.2251
3ds	2364453_3ds	12.2251
3ds	2333596_3ds	12.2251
3ds	2067569_3ds	12.2251
3ds	2588970_3ds	12.2251
3ds	2061075_3ds	12.2251
3ds	1164790_3ds	12.2251
3ds	2603280_3ds	12.2251
3ds	146369_3ds	12.2251
3ds	1110040_3ds	12.2251
3ds	2587801_3ds	12.2251
3ds	2253254_3ds	12.2251
3ds	2558283_3ds	12.2251
3ds	1891064_3ds	12.2251
3ds	1497032_3ds	12.2251
3ds	852130_3ds	12.2251
3ds	1961695_3ds	12.2251
3ds	2593329_3ds	12.2251
3ds	811377_3ds	12.2251
3ds	1757606_3ds	12.2251
3ds	2552643_3ds	12.2251
3ds	2585455_3ds	12.2251
3ds	2213569_3ds	12.2251
3ds	2603352_3ds	12.2251
3ds	215656_3ds	12.2251
3ds	1917666_3ds	12.2251
3ds	2569188_3ds	12.2251
3ds	2298425_3ds	12.2251
3ds	93029_3ds	12.2251
3ds	2262338_3ds	12.2251
3ds	2551321_3ds	12.2251
3ds	2543846_3ds	12.2251
3ds	2567860_3ds	12.2251
3ds	1596928_3ds	12.2251
3ds	1562103_3ds	12.2251
3ds	1071216_3ds	12.2251
3ds	2586971_3ds	12.2251
3ds	2570932_3ds	12.2251
3ds	2558007_3ds	12.2251
3ds	836290_3ds	12.2251
3ds	1358175_3ds	12.2251
3ds	1236463_3ds	12.2251
3ds	2595213_3ds	12.2251
3ds	620694_3ds	12.2251
3ds	121540_3ds	12.2251
3ds	2552280_3ds	12.2251
3ds	748866_3ds	12.2251
3ds	890292_3ds	12.2251
3ds	2002387_3ds	12.2251
3ds	2592104_3ds	12.2251
3ds	2571716_3ds	12.2251
3ds	2586830_3ds	12.2251
3ds	1610978_3ds	12.2251
3ds	1635570_3ds	12.2251
3ds	432719_3ds	12.2251
3ds	2585210_3ds	12.2251
3ds	2571309_3ds	12.2251
3ds	81803_3ds	12.2251
3ds	2379543_3ds	12.2251
3ds	1309723_3ds	12.2251
3ds	936665_3ds	12.2251
3ds	2553419_3ds	12.2251
3ds	2603982_3ds	12.2251
3ds	758611_3ds	12.2251
3ds	351369_3ds	12.2251
3ds	1333977_3ds	12.2251
3ds	1337621_3ds	12.2251
3ds	1092376_3ds	12.2251
3ds	1633099_3ds	12.2251
3ds	1465817_3ds	12.2251
3ds	2257026_3ds	12.2251
3ds	402122_3ds	12.2251
3ds	1339856_3ds	12.2251
3ds	2574083_3ds	12.2251
3ds	1233959_3ds	12.2251
3ds	2579053_3ds	12.2251
3ds	428447_3ds	12.2251
3ds	2596772_3ds	12.2251
3ds	1901113_3ds	12.2251
3ds	187940_3ds	12.2251
3ds	1627875_3ds	12.2251
3ds	1725523_3ds	12.2251
3ds	1849586_3ds	12.2251
3ds	454681_3ds	12.2251
3ds	2121666_3ds	12.2251
3ds	1621847_3ds	12.2251
3ds	2564374_3ds	12.2251
3ds	2544534_3ds	12.2251
3ds	2562886_3ds	12.2251
3ds	2598588_3ds	12.2251
3ds	1666044_3ds	12.2251
3ds	2599696_3ds	12.2251
3ds	2532995_3ds	12.2251
3ds	1155229_3ds	12.2251
3ds	286809_3ds	12.2251
3ds	347481_3ds	12.2251
3ds	2590737_3ds	12.2251
3ds	2219652_3ds	12.2251
3ds	2557009_3ds	12.2251
3ds	2591754_3ds	12.2251
3ds	897514_3ds	12.2251
3ds	1051005_3ds	12.2251
3ds	2189656_3ds	12.2251
3ds	1629223_3ds	12.2251
3ds	2574478_3ds	12.2251
3ds	2602068_3ds	12.2251
3ds	2571673_3ds	12.2251
3ds	2297893_3ds	12.2251
3ds	1834753_3ds	12.2251
3ds	2548496_3ds	12.2251
3ds	1363116_3ds	12.2251
3ds	1388755_3ds	12.2251
3ds	2074147_3ds	12.2251
3ds	1921671_3ds	12.2251
3ds	2546254_3ds	12.2251
3ds	2434018_3ds	12.2251
3ds	2380235_3ds	12.2251
3ds	498390_3ds	12.2251
3ds	2584201_3ds	12.2251
3ds	1709823_3ds	12.2251
3ds	2546826_3ds	12.2251
3ds	2568421_3ds	12.2251
3ds	2409736_3ds	12.2251
3ds	628585_3ds	12.2251
3ds	2545981_3ds	12.2251
3ds	2579450_3ds	12.2251
3ds	1331704_3ds	12.2251
3ds	1943465_3ds	12.2251
3ds	1068284_3ds	12.2251
3ds	2601852_3ds	12.2251
3ds	2556501_3ds	12.2251
3ds	257173_3ds	12.2251
3ds	1128440_3ds	12.2251
3ds	1675829_3ds	12.2251
3ds	1107595_3ds	12.2251
3ds	1116256_3ds	12.2251
3ds	2603093_3ds	12.2251
3ds	675459_3ds	12.2251
3ds	2578180_3ds	12.2251
3ds	1920143_3ds	12.2251
3ds	778323_3ds	12.2251
3ds	2026647_3ds	12.2251
3ds	1985407_3ds	12.2251
3ds	405238_3ds	12.2251
3ds	3414_3ds	12.2251
3ds	84691_3ds	12.2251
3ds	986753_3ds	12.2251
3ds	56678_3ds	12.2251
3ds	630099_3ds	12.2251
3ds	1869891_3ds	12.2251
3ds	413107_3ds	12.2251
3ds	2588693_3ds	12.2251
3ds	2562337_3ds	12.2251
3ds	427711_3ds	12.2251
3ds	2177796_3ds	12.2251
3ds	2509292_3ds	12.2251
3ds	2551714_3ds	12.2251
3ds	1932120_3ds	12.2251
3ds	2599207_3ds	12.2251
3ds	2581007_3ds	12.2251
3ds	1258369_3ds	12.2251
3ds	1859963_3ds	12.2251
3ds	568841_3ds	12.2251
3ds	905938_3ds	12.2251
3ds	1409833_3ds	12.2251
3ds	1487680_3ds	12.2251
3ds	2325436_3ds	12.2251
3ds	1512975_3ds	12.2251
3ds	287840_3ds	12.2251
3ds	629020_3ds	12.2251
3ds	1319512_3ds	12.2251
3ds	538121_3ds	12.2251
3ds	2586420_3ds	12.2251
3ds	1766783_3ds	12.2251
3ds	1644166_3ds	12.2251
3ds	2568693_3ds	12.2251
3ds	2579181_3ds	12.2251
3ds	904476_3ds	12.2251
3ds	1433317_3ds	12.2251
3ds	2468530_3ds	12.2251
3ds	2548986_3ds	12.2251
3ds	864172_3ds	12.2251
3ds	1817942_3ds	12.2251
3ds	2574010_3ds	12.2251
3ds	2565998_3ds	12.2251
3ds	2114247_3ds	12.2251
3ds	1048543_3ds	12.2251
3ds	2585453_3ds	12.2251
3ds	297283_3ds	12.2251
3ds	1051796_3ds	10.7063
3ds	2583943_3ds	10.7063
3ds	2585309_3ds	10.7063
3ds	1632151_3ds	10.7063
3ds	2569390_3ds	10.7063
3ds	1407863_3ds	10.7063
3ds	109509_3ds	10.7063
3ds	2589686_3ds	10.7063
3ds	1150866_3ds	10.7063
3ds	1736974_3ds	10.7063
3ds	2572826_3ds	10.7063
3ds	2366985_3ds	10.7063
3ds	2543708_3ds	10.7063
3ds	90981_3ds	10.7063
3ds	1249025_3ds	10.7063
3ds	447415_3ds	10.7063
3ds	2574927_3ds	10.7063
3ds	2588580_3ds	10.7063
3ds	1392825_3ds	10.7063
3ds	151167_3ds	10.7063
3ds	386216_3ds	10.7063
3ds	843948_3ds	10.7063
3ds	2564463_3ds	10.7063
3ds	45212_3ds	10.7063
3ds	2557137_3ds	10.7063
3ds	1134369_3ds	10.2427
3ds	2253133_3ds	10.2427
3ds	1678722_3ds	10.2427
3ds	1969984_3ds	10.2427
3ds	2559579_3ds	10.2427
3ds	2520692_3ds	10.2427
3ds	1423981_3ds	10.2427
3ds	2200792_3ds	10.2427
3ds	2423057_3ds	10.2427
3ds	2565458_3ds	10.2427
3ds	2431892_3ds*	9.75486
3ds	1891722_3ds*	9.75486
3ds	1412339_3ds*	9.75486
3ds	947103_3ds*	9.75486
3ds	200240_3ds*	9.75486
3ds	2604129_3ds*	9.75486
3ds	2603395_3ds*	9.75486
3ds	1296576_3ds*	9.75486
3ds	2598346_3ds*	9.75486
3ds	83267_3ds*	9.75486
3ds	2595557_3ds*	9.75486
3ds	2603387_3ds*	9.75486
3ds	2188341_3ds*	9.75486
3ds	219766_3ds*	9.75486
3ds	2556637_3ds*	9.75486
3ds	1468806_3ds*	9.75486
3ds	1569322_3ds*	9.75486
3ds	2594035_3ds*	9.75486
3ds	263890_3ds*	9.75486
3ds	1245777_3ds*	9.75486
3ds	2585350_3ds	9.68046
3ds	158556_3ds	9.68046
3ds	1397754_3ds	9.68046
3ds	1629108_3ds	9.68046
3ds	564268_3ds	9.68046
3ds	263570_3ds	9.68046
3ds	2438967_3ds	9.68046
3ds	581199_3ds	9.68046
3ds	1397213_3ds	9.68046
3ds	2597188_3ds	9.68046
3ds	1668863_3ds	9.68046
3ds	1142193_3ds	9.68046
3ds	235041_3ds	9.68046
3ds	1239776_3ds	9.68046
3ds	1455282_3ds	9.68046
3ds	2392846_3ds	9.68046
3ds	457727_3ds	9.68046
3ds	2436481_3ds	9.68046
3ds	2571913_3ds	9.68046
3ds	521524_3ds	9.68046
3ds	1282893_3ds	9.68046
3ds	2545110_3ds	9.68046
3ds	1173989_3ds	9.68046
3ds	825949_3ds	9.68046
3ds	1464119_3ds	9.68046
3ds	2059213_3ds	9.68046
3ds	2551294_3ds	9.68046
3ds	335454_3ds	9.68046
3ds	1177214_3ds	9.68046
3ds	375127_3ds	9.68046
3ds	2569009_3ds	9.28576
3ds	2355956_3ds	9.28576
3ds	1206221_3ds	9.28576
3ds	2572155_3ds	9.28576
3ds	2580586_3ds	9.28576
3ds	1923886_3ds	9.28576
3ds	1228831_3ds	9.28576
3ds	2587014_3ds	9.28576
3ds	977774_3ds	9.28576
3ds	591001_3ds	9.28576
3ds	2549051_3ds	9.28576
4al	7153953_4al	25.5838
4al	7123682_4al	22.4285
4al	7121632_4al	22.4285
4al	2283985_4al	22.4285
4al	6101900_4al	22.4285
4al	7106108_4al	22.4285
4al	7104057_4al	22.4285
4al	712848_4al	22.4285
4al	7069829_4al	22.4285
4al	4768392_4al	22.4285
4al	7141552_4al	22.4285
4al	7094872_4al	22.4285
4al	7074733_4al	22.4285
4al	2598971_4al	22.4285
4al	7066214_4al	22.4285
4al	1666465_4al	22.4285
4al	2535961_4al	22.4285
4al	631951_4al	22.4285
4al	7143478_4al	22.4285
4al	7093155_4al	22.4285
4al	3092833_4al	22.4285
4al	7153396_4al	21.5118
4al	6270040_4al	21.5118
4al	7089673_4al	21.5118
4al	1714843_4al	21.5118
4al	5315895_4al	21.5118
4al	7134625_4al	21.5118
4al	2574792_4al	21.5118
4al	6363694_4al	21.5118
4al	7156240_4al	21.5118
4al	7129267_4al	18.8068
4al	7172655_4al	18.8068
4al	7115498_4al	18.8068
4al	2191983_4al	18.8068
4al	7097989_4al	18.8068
4al	7160981_4al	18.8068
4al	7099603_4al	18.8068
4al	7097449_4al	18.8068
4al	7083926_4al	18.8068
4al	7173714_4al	18.8068
4al	7130306_4al	18.8068
4al	7146688_4al	18.8068
4al	7140299_4al	18.8068
4al	7173575_4al	18.8068
4al	7169776_4al	18.8068
4al	6867742_4al	18.8068
4al	7114112_4al	18.8068
4al	823996_4al	18.8068
4al	7172656_4al	18.8068
4al	7091857_4al	18.8068
4al	1577721_4al	18.8068
4al	7175496_4al	18.8068
4al	7095086_4al	18.8068
4al	7154662_4al	16.6775
4al	7092394_4al	16.6775
4al	7084106_4al	16.6775
4al	7140590_4al	16.6775
4al	7077884_4al	15.3209
4al	7148400_4al	15.3209
4al	7094867_4al	15.3209
4al	7122037_4al	14.6548
4al	7171265_4al	14.3418
4al	7167031_4al	14.3418
4al	7066642_4al	13.994
4al	7150348_4al	12.9736
4al	7100391_4al	12.9736
4al	7117103_4al	12.9736
4al	7095964_4al	12.9736
4al	7115815_4al	12.9736
4al	7085582_4al	12.9736
4al	7086518_4al	12.9736
4al	7088340_4al	12.9736
4al	2769735_4al	12.9736
4al	7140278_4al	12.9736
4al	7069665_4al	12.9736
4al	7066814_4al	12.9736
4al	7094543_4al	12.9736
4al	6509452_4al	12.9736
4al	5606230_4al	12.9736
4al	7124853_4al	12.9736
4al	1690453_4al	12.9736
4al	7160279_4al	12.9736
4al	7169143_4al	12.9736
4al	7070930_4al	12.9736
4al	4940263_4al	12.9736
4al	3561524_4al	12.9736
4al	7146265_4al	12.9736
4al	7076217_4al	12.9736
4al	7081875_4al	12.9736
4al	7166179_4al	12.9736
4al	7064385_4al	12.9736
4al	7118049_4al	12.9736
4al	4546944_4al	12.9736
4al	7160992_4al	12.9736
4al	7167839_4al	12.9736
4al	7105654_4al	12.9736
4al	7069870_4al	12.9736
4al	7120409_4al	12.9736
4al	7132564_4al	12.9736
4al	7068095_4al	12.9736
4al	7132197_4al	12.9736
4al	7156843_4al	12.9736
4al	7158109_4al	12.9736
4al	7096938_4al	12.9736
4al	7146780_4al	12.9736
4al	7113258_4al	12.9736
4al	1722722_4al	12.9736
4al	6337760_4al	12.9736
4al	7090882_4al	12.9736
4al	7132833_4al	12.9736
4al	7063487_4al	12.9736
4al	7153226_4al	12.9736
4al	3733629_4al	12.9736
4al	7116984_4al	12.9736
4al	7122659_4al	12.9736
4al	7124989_4al	12.9736
4al	3177987_4al	12.9736
4al	7067711_4al	12.9736
4al	7168954_4al	12.9736
4al	665713_4al	12.9736
4al	7064884_4al	12.9736
4al	3045803_4al	12.9736
4al	7158928_4al	12.9736
4al	7123419_4al	12.9736
4al	7073242_4al	12.9736
4al	6348326_4al	12.9736
4al	7113711_4al	12.905
4al	7097894_4al	12.905
4al	7172911_4al	12.905
4al	7159779_4al	12.905
4al	7173287_4al	12.905
4al	7081622_4al	12.905
4al	7147292_4al	12.8775
4al	7175825_4al	12.8775
4al	7100803_4al	12.8576
4al	7133748_4al	12.8576
4al	7072674_4al	12.8576
4al	740230_4al	12.8576
4al	5485376_4al	12.8576
4al	7043752_4al	12.8576
4al	7176684_4al	12.8576
4al	7132860_4al	12.8576
4al	7103125_4al	12.8576
4al	7168347_4al	12.6459
4al	7145178_4al	12.6459
4al	7075166_4al	12.6459
4al	7145941_4al	12.6459
4al	7075302_4al	12.6459
4al	2924828_4al	12.6459
4al	7112192_4al	12.6459
4al	7073571_4al	12.6459
4al	7143600_4al	12.6459
4al	7078181_4al	12.6459
4al	7160327_4al	12.6459
4al	7166443_4al	12.6459
4al	619646_4al	12.6459
4al	7062804_4al	12.6459
4al	7076593_4al	12.6459
4al	7175120_4al	12.6459
4al	7169086_4al	12.6459
4al	7151528_4al	12.6459
4al	7085941_4al	12.6459
4al	6564484_4al	12.6459
[truncated: 4,835 more rows]
