# Supplementary material for: A haplotype map of allohexaploid wheat reveals distinct patterns of selection on homoeologous genomes
Source: Genome Biol. 2015 Feb 26;16(1):48. doi: 10.1186/s13059-015-0606-4 (PMC4389885; doi:10.1186/s13059-015-0606-4)
Supplement: Additional file 11: Table S21. — The overlap of selective sweep regions with published marker-trait associations detected for major agronomic traits in wheat. [file 13059_2015_606_MOESM11_ESM.xlsx]

## Sheet: Table S21
Table S21. Overlap of selective sweep regions with published marker-trait associations detected for major agronomic traits in wheat.
Associated Marker	CSS contig name	Chromosome	Selection Scan	Reference	Traits
BobWhite_c10901_578	2743580_5al	5al	PHS	16	Heading date in winter wheat
BobWhite_c14689_172	405610_5al	5al	PHS	16	Heading date in winter wheat
BobWhite_c16923_64	6411113_2al	2al	PHS	16	Heading date in winter wheat
BobWhite_c17845_132	10813989_5bl	5bl	PHS	16	Heading date in winter wheat
BobWhite_c19346_434	4447137_7al	7al	PHS	16	Heading date in winter wheat
BobWhite_c21482_192	10813989_5bl	5bl	PHS	16	Heading date in winter wheat
BobWhite_c22036_399	10833726_5bl	5bl	PHS	16	Heading date in winter wheat
BobWhite_c23074_304	3139627_7bs	7bs	PHS	16	Heading date in winter wheat
BobWhite_c23714_130	1635726_5bs	5bs	PHS	16	Heading date in winter wheat
BobWhite_c26680_62	2277941_5bs	5bs	PHS	16	Heading date in winter wheat
BobWhite_c31129_60	5194146_2bs	2bs	PHS	16	Heading date in winter wheat
BobWhite_c3541_152	6739552_7bl	7bl	PHS	16	Heading date in winter wheat
BobWhite_c40602_313	5778773_6al	6al	FST	16	Heading date in winter wheat
BobWhite_c40602_313	5778773_6al	6al	PHS	16	Heading date in winter wheat
BobWhite_c41535_52	5206271_2bs	2bs	PHS	16	Heading date in winter wheat
BobWhite_c46772_564	3109791_7bs	7bs	PHS	16	Heading date in winter wheat
BobWhite_c47144_153	7039583_4bl	4bl	PHS	16	Heading date in winter wheat
BobWhite_c48481_81	5269383_2as	2as	PHS	16	Heading date in winter wheat
BobWhite_c4905_267	10914845_5bl	5bl	PHS	16	Heading date in winter wheat
BobWhite_c66165_77	4554464_7al	7al	PHS	16	Heading date in winter wheat
BobWhite_rep_c62475_70	10830678_5bl	5bl	PHS	16	Heading date in winter wheat
BobWhite_rep_c66146_237	3892394_1bl	1bl	FST	16	Heading date in winter wheat
BobWhite_s63403_99	4246344_7as	7as	PHS	16	Heading date in winter wheat
BS00003568_51	3205989_6dl	6dl	PHS	16	Heading date in winter wheat
BS00004282_51	1166848_1dl	1dl	FST	16	Heading date in winter wheat
BS00004328_51	3840401_1bl	1bl	PHS	16	Heading date in winter wheat
BS00010153_51	1635726_5bs	5bs	PHS	16	Heading date in winter wheat
BS00010399_51	3792769_1bl	1bl	PHS	16	Heading date in winter wheat
BS00010573_51	10878230_5bl	5bl	PHS	16	Heading date in winter wheat
BS00021868_51	10863380_5bl	5bl	PHS	16	Heading date in winter wheat
BS00021938_51	3854720_1bl	1bl	PHS	16	Heading date in winter wheat
BS00022245_51	2794276_3al	3al	PHS	16	Heading date in winter wheat
BS00022358_51	2766280_5al	5al	PHS	16	Heading date in winter wheat
BS00022466_51	7013776_4bl	4bl	PHS	16	Heading date in winter wheat
BS00022768_51	2230122_1dl	1dl	FST	16	Heading date in winter wheat
BS00022886_51	10923934_5bl	5bl	PHS	16	Heading date in winter wheat
BS00023201_51	3288174_1as	1as	PHS	16	Heading date in winter wheat
BS00029540_51	10874641_5bl	5bl	PHS	16	Heading date in winter wheat
BS00034689_51	4248252_7as	7as	PHS	16	Heading date in winter wheat
BS00035267_51	3794112_1bl	1bl	PHS	16	Heading date in winter wheat
BS00043286_51	3723599_4as	4as	PHS	16	Heading date in winter wheat
BS00049729_51	4255459_7as	7as	CLXPCLR	16	Heading date in winter wheat
BS00063214_51	6910104_3dl	3dl	PHS	16	Heading date in winter wheat
BS00063267_51	4245710_7as	7as	PHS	16	Heading date in winter wheat
BS00063537_51	3750518_1bl	1bl	PHS	16	Heading date in winter wheat
BS00064052_51	3833091_1bl	1bl	PHS	16	Heading date in winter wheat
BS00064272_51	10807600_5bl	5bl	PHS	16	Heading date in winter wheat
BS00064274_51	10807600_5bl	5bl	PHS	16	Heading date in winter wheat
BS00067985_51	2276504_5bs	5bs	PHS	16	Heading date in winter wheat
BS00068077_51	3805162_1bl	1bl	PHS	16	Heading date in winter wheat
BS00070188_51	3311341_7dl	7dl	PHS	16	Heading date in winter wheat
BS00070798_51	5269383_2as	2as	PHS	16	Heading date in winter wheat
BS00073381_51	5269383_2as	2as	PHS	16	Heading date in winter wheat
BS00079036_51	5197217_2as	2as	PHS	16	Heading date in winter wheat
BS00079166_51	2274687_5bs	5bs	PHS	16	Heading date in winter wheat
BS00079443_51	5228599_2as	2as	PHS	16	Heading date in winter wheat
BS00080090_51	2766280_5al	5al	PHS	16	Heading date in winter wheat
BS00084106_51	10924379_5bl	5bl	PHS	16	Heading date in winter wheat
BS00088733_51	10818068_5bl	5bl	PHS	16	Heading date in winter wheat
BS00088756_51	4319573_3al	3al	PHS	16	Heading date in winter wheat
BS00093743_51	10921868_5bl	5bl	PHS	16	Heading date in winter wheat
BS00093746_51	10921868_5bl	5bl	PHS	16	Heading date in winter wheat
BS00093895_51	4251487_7as	7as	PHS	16	Heading date in winter wheat
BS00094919_51	4246344_7as	7as	PHS	16	Heading date in winter wheat
BS00097066_51	8663324_5bl	5bl	PHS	16	Heading date in winter wheat
BS00099986_51	10813568_5bl	5bl	PHS	16	Heading date in winter wheat
BS00100118_51	7981658_2bl	2bl	PHS	16	Heading date in winter wheat
BS00100738_51	7026837_4bl	4bl	PHS	16	Heading date in winter wheat
BS00106233_51	5833156_6al	6al	PHS	16	Heading date in winter wheat
CAP12_c3074_192	3269013_1as	1as	PHS	16	Heading date in winter wheat
CAP12_rep_c6956_169	6417613_2al	2al	PHS	16	Heading date in winter wheat
CAP7_c16_483	8052784_2bl	2bl	PHS	16	Heading date in winter wheat
CAP7_c5481_96	2268203_5bs	5bs	PHS	16	Heading date in winter wheat
CAP8_rep_c3781_99	7174597_4al	4al	PHS	16	Heading date in winter wheat
D_contig05962_325	3311341_7dl	7dl	PHS	16	Heading date in winter wheat
Ex_c12057_797	6652209_7bl	7bl	PHS	16	Heading date in winter wheat
Ex_c6161_335	2795505_5al	5al	PHS	16	Heading date in winter wheat
Ex_c7086_187	1098508_6dl	6dl	FST	16	Heading date in winter wheat
Ex_c7086_187	1098508_6dl	6dl	PHS	16	Heading date in winter wheat
Excalibur_c11680_81	3814513_1bl	1bl	PHS	16	Heading date in winter wheat
Excalibur_c12085_276	4429105_6as	6as	PHS	16	Heading date in winter wheat
Excalibur_c15740_1106	5269383_2as	2as	PHS	16	Heading date in winter wheat
Excalibur_c15885_1145	3814078_1bl	1bl	PHS	16	Heading date in winter wheat
Excalibur_c17447_635	4177946_7as	7as	PHS	16	Heading date in winter wheat
Excalibur_c1830_620	10845579_5bl	5bl	PHS	16	Heading date in winter wheat
Excalibur_c19658_127	2557370_3ds	3ds	FST	16	Heading date in winter wheat
Excalibur_c19658_127	2557370_3ds	3ds	PHS	16	Heading date in winter wheat
Excalibur_c23661_1712	10924382_5bl	5bl	PHS	16	Heading date in winter wheat
Excalibur_c23992_436	3799843_1bl	1bl	PHS	16	Heading date in winter wheat
Excalibur_c24303_1145	1895716_1ds	1ds	PHS	16	Heading date in winter wheat
Excalibur_c2850_126	10677569_3b	3b	PHS	16	Heading date in winter wheat
Excalibur_c32219_843	4295869_6bl	6bl	FST	16	Heading date in winter wheat
Excalibur_c32219_843	4295869_6bl	6bl	PHS	16	Heading date in winter wheat
Excalibur_c3328_227	10863380_5bl	5bl	PHS	16	Heading date in winter wheat
Excalibur_c35203_334	10697970_3b	3b	PHS	16	Heading date in winter wheat
Excalibur_c39672_189	10863380_5bl	5bl	PHS	16	Heading date in winter wheat
Excalibur_c39672_90	10863380_5bl	5bl	PHS	16	Heading date in winter wheat
Excalibur_c4083_731	10863380_5bl	5bl	PHS	16	Heading date in winter wheat
Excalibur_c431_1323	4381657_6as	6as	PHS	16	Heading date in winter wheat
Excalibur_c45894_552	2807044_5al	5al	PHS	16	Heading date in winter wheat
Excalibur_c48379_413	3799843_1bl	1bl	PHS	16	Heading date in winter wheat
Excalibur_c48750_124	1895716_1ds	1ds	PHS	16	Heading date in winter wheat
Excalibur_c49496_705	3751735_1bl	1bl	PHS	16	Heading date in winter wheat
Excalibur_c53900_86	2290017_1dl	1dl	PHS	16	Heading date in winter wheat
Excalibur_c55186_351	3883113_1bl	1bl	PHS	16	Heading date in winter wheat
Excalibur_c56787_95	4900982_4bs	4bs	CLXPCLR	16	Heading date in winter wheat
Excalibur_c56787_95	4900982_4bs	4bs	PHS	16	Heading date in winter wheat
Excalibur_c60134_182	4251701_7as	7as	PHS	16	Heading date in winter wheat
Excalibur_c6967_1233	1635726_5bs	5bs	PHS	16	Heading date in winter wheat
Excalibur_c6967_1852	1635726_5bs	5bs	PHS	16	Heading date in winter wheat
Excalibur_c6967_553	1635726_5bs	5bs	PHS	16	Heading date in winter wheat
Excalibur_c74858_243	653474_5bs	5bs	PHS	16	Heading date in winter wheat
Excalibur_c9001_569	10650093_3b	3b	PHS	16	Heading date in winter wheat
Excalibur_c92906_314	10820931_5bl	5bl	PHS	16	Heading date in winter wheat
Excalibur_rep_c102143_58	990417_5bs	5bs	PHS	16	Heading date in winter wheat
Excalibur_rep_c110121_63	990417_5bs	5bs	PHS	16	Heading date in winter wheat
Excalibur_rep_c113786_110	10903422_5bl	5bl	PHS	16	Heading date in winter wheat
Excalibur_rep_c67994_169	5269383_2as	2as	PHS	16	Heading date in winter wheat
Excalibur_rep_c68458_1536	4256283_7as	7as	PHS	16	Heading date in winter wheat
Excalibur_rep_c68899_1400	5209173_2bs	2bs	PHS	16	Heading date in winter wheat
GENE-0749_215	5291631_2as	2as	PHS	16	Heading date in winter wheat
GENE-1584_692	7040101_4bl	4bl	PHS	16	Heading date in winter wheat
GENE-2855_121	10863380_5bl	5bl	PHS	16	Heading date in winter wheat
GENE-2970_274	10903966_5bl	5bl	PHS	16	Heading date in winter wheat
GENE-3437_148	10852753_5bl	5bl	PHS	16	Heading date in winter wheat
IAAV4395	10924379_5bl	5bl	PHS	16	Heading date in winter wheat
IAAV4542	6712932_7bl	7bl	PHS	16	Heading date in winter wheat
IAAV5302	10507796_3b	3b	PHS	16	Heading date in winter wheat
IAAV565	3751735_1bl	1bl	PHS	16	Heading date in winter wheat
IAAV5779	10863380_5bl	5bl	PHS	16	Heading date in winter wheat
IAAV5841	2286407_1dl	1dl	FST	16	Heading date in winter wheat
IAAV6140	10802401_5bl	5bl	PHS	16	Heading date in winter wheat
IAAV7221	4946269_4bs	4bs	PHS	16	Heading date in winter wheat
IAAV7352	3814513_1bl	1bl	PHS	16	Heading date in winter wheat
IAAV7473	2289061_1dl	1dl	FST	16	Heading date in winter wheat
IAAV8042	2794311_5al	5al	PHS	16	Heading date in winter wheat
IAAV971	4890707_4bs	4bs	PHS	16	Heading date in winter wheat
IACX11633	2729960_5al	5al	PHS	16	Heading date in winter wheat
IACX11634	3814513_1bl	1bl	PHS	16	Heading date in winter wheat
IACX2961	3854720_1bl	1bl	PHS	16	Heading date in winter wheat
IACX2984	3810664_1bl	1bl	PHS	16	Heading date in winter wheat
IACX3152	2806122_5al	5al	PHS	16	Heading date in winter wheat
IACX3154	2806122_5al	5al	PHS	16	Heading date in winter wheat
IACX5872	2274687_5bs	5bs	PHS	16	Heading date in winter wheat
IACX5899	96597_3al	3al	PHS	16	Heading date in winter wheat
IACX6116	10924379_5bl	5bl	PHS	16	Heading date in winter wheat
IACX6346	3797997_1bl	1bl	PHS	16	Heading date in winter wheat
IACX6772	10924379_5bl	5bl	PHS	16	Heading date in winter wheat
IACX8060	5269383_2as	2as	PHS	16	Heading date in winter wheat
IACX938	7019731_4bl	4bl	PHS	16	Heading date in winter wheat
IWA1089	3069694_7bs	7bs	PHS	56	Tetraploid domestication traits
IWA173	6339972_2al	2al	PHS	56	Tetraploid domestication traits
IWA2117	5244148_2bs	2bs	PHS	56	Tetraploid domestication traits
IWA3226	10862219_5bl	5bl	PHS	56	Tetraploid domestication traits
IWA3716	10661621_3b	3b	PHS	56	Tetraploid domestication traits
IWA3896	10471018_3b	3b	PHS	56	Tetraploid domestication traits
IWA4276	2753380_5al	5al	PHS	56	Tetraploid domestication traits
IWA4284	5189287_2bs	2bs	PHS	56	Tetraploid domestication traits
IWA4441	5222839_2as	2as	PHS	56	Tetraploid domestication traits
IWA4754	1892302_1as	1as	PHS	56	Tetraploid domestication traits
IWA4910	2101772_7al	7al	PHS	56	Tetraploid domestication traits
IWA5087	5225988_2as	2as	PHS	56	Tetraploid domestication traits
IWA5435	731356_1as	1as	PHS	56	Tetraploid domestication traits
IWA5762	5239327_2as	2as	PHS	56	Tetraploid domestication traits
IWA5912	4554618_7al	7al	PHS	56	Tetraploid domestication traits
IWA6915	10901354_5bl	5bl	PHS	56	Tetraploid domestication traits
IWA7192	4106652_7as	7as	PHS	56	Tetraploid domestication traits
IWA7399	395893_1bs	1bs	PHS	56	Tetraploid domestication traits
IWA75	4930108_4bs	4bs	PHS	56	Tetraploid domestication traits
IWA7812	4363885_3al	3al	PHS	56	Tetraploid domestication traits
Jagger_c1432_289	7000160_4bl	4bl	PHS	16	Heading date in winter wheat
Jagger_c3991_101	10920099_5bl	5bl	PHS	16	Heading date in winter wheat
Jagger_c9314_100	1592087_7bs	7bs	PHS	16	Heading date in winter wheat
JD_c6222_563	2272737_5bs	5bs	PHS	16	Heading date in winter wheat
Ku_c20136_198	6631005_7bl	7bl	PHS	16	Heading date in winter wheat
Ku_c21235_676	2673389_5al	5al	PHS	16	Heading date in winter wheat
Ku_c32426_324	3396337_7dl	7dl	PHS	16	Heading date in winter wheat
Ku_c5215_1361	2734524_5al	5al	PHS	16	Heading date in winter wheat
Ku_c55173_549	10862219_5bl	5bl	PHS	16	Heading date in winter wheat
Ku_c5725_892	5236141_2bs	2bs	PHS	16	Heading date in winter wheat
Ku_c674_915	9909353_2dl	2dl	PHS	16	Heading date in winter wheat
Kukri_c100408_598	10786247_5bl	5bl	PHS	16	Heading date in winter wheat
Kukri_c10508_438	10833726_5bl	5bl	PHS	16	Heading date in winter wheat
Kukri_c10508_755	10833726_5bl	5bl	PHS	16	Heading date in winter wheat
Kukri_c11272_486	10924379_5bl	5bl	PHS	16	Heading date in winter wheat
Kukri_c11318_591	894490_2bs	2bs	FST	16	Heading date in winter wheat
Kukri_c11318_591	894490_2bs	2bs	PHS	16	Heading date in winter wheat
Kukri_c11570_1218	6839928_4bl	4bl	PHS	16	Heading date in winter wheat
Kukri_c12113_837	4251027_7as	7as	PHS	16	Heading date in winter wheat
Kukri_c12183_262	81850_1dl	1dl	PHS	16	Heading date in winter wheat
Kukri_c12212_182	4358608_3al	3al	PHS	16	Heading date in winter wheat
Kukri_c12219_112	2729960_5al	5al	PHS	16	Heading date in winter wheat
Kukri_c16006_1996	10863380_5bl	5bl	PHS	16	Heading date in winter wheat
Kukri_c16006_431	10863380_5bl	5bl	PHS	16	Heading date in winter wheat
Kukri_c18722_56	7037452_4bl	4bl	PHS	16	Heading date in winter wheat
Kukri_c2348_2340	6699942_7bl	7bl	PHS	16	Heading date in winter wheat
Kukri_c23591_225	2603417_3ds	3ds	FST	16	Heading date in winter wheat
Kukri_c23591_225	2603417_3ds	3ds	PHS	16	Heading date in winter wheat
Kukri_c24488_431	2603578_3ds	3ds	FST	16	Heading date in winter wheat
Kukri_c24488_431	2603578_3ds	3ds	PHS	16	Heading date in winter wheat
Kukri_c24787_51	2743580_5al	5al	PHS	16	Heading date in winter wheat
Kukri_c27631_1329	8037861_2bl	2bl	PHS	16	Heading date in winter wheat
Kukri_c29410_63	10916110_5bl	5bl	PHS	16	Heading date in winter wheat
Kukri_c2955_281	10878230_5bl	5bl	PHS	16	Heading date in winter wheat
Kukri_c32355_1089	9830594_2dl	2dl	PHS	16	Heading date in winter wheat
Kukri_c35049_357	4512101_5dl	5dl	PHS	16	Heading date in winter wheat
Kukri_c35744_213	2754845_5al	5al	PHS	16	Heading date in winter wheat
Kukri_c3576_1212	10818068_5bl	5bl	PHS	16	Heading date in winter wheat
Kukri_c36758_140	3812039_1bl	1bl	PHS	16	Heading date in winter wheat
Kukri_c38553_173	3484442_1bs	1bs	PHS	16	Heading date in winter wheat
Kukri_c45262_340	1283675_5bl	5bl	PHS	16	Heading date in winter wheat
Kukri_c46932_155	10789842_5bl	5bl	PHS	16	Heading date in winter wheat
Kukri_c4710_991	5168835_2bs	2bs	PHS	16	Heading date in winter wheat
Kukri_c51296_438	6723659_7bl	7bl	PHS	16	Heading date in winter wheat
Kukri_c52257_991	8663324_5bl	5bl	PHS	16	Heading date in winter wheat
Kukri_c5460_1063	2766280_5al	5al	PHS	16	Heading date in winter wheat
Kukri_c55310_94	10923312_5bl	5bl	PHS	16	Heading date in winter wheat
Kukri_c63259_151	4254771_3al	3al	PHS	16	Heading date in winter wheat
Kukri_c65921_274	1635726_5bs	5bs	PHS	16	Heading date in winter wheat
Kukri_c76307_182	3433532_1bs	1bs	PHS	16	Heading date in winter wheat
Kukri_c82145_51	10891112_5bl	5bl	PHS	16	Heading date in winter wheat
Kukri_c82555_88	3306225_1as	1as	PHS	16	Heading date in winter wheat
Kukri_c8343_228	894701_6bs	6bs	PHS	16	Heading date in winter wheat
Kukri_c8870_721	2603915_3ds	3ds	FST	16	Heading date in winter wheat
Kukri_c8870_721	2603915_3ds	3ds	PHS	16	Heading date in winter wheat
Kukri_c89274_86	4384588_6as	6as	PHS	16	Heading date in winter wheat
Kukri_c99107_143	6587907_7bl	7bl	PHS	16	Heading date in winter wheat
Kukri_rep_c103049_96	10863380_5bl	5bl	PHS	16	Heading date in winter wheat
Kukri_rep_c104307_905	5269383_2as	2as	PHS	16	Heading date in winter wheat
Kukri_rep_c106620_208	4341956_3al	3al	PHS	16	Heading date in winter wheat
Kukri_rep_c108378_52	8663324_5bl	5bl	PHS	16	Heading date in winter wheat
Kukri_rep_c69028_999	2604070_3ds	3ds	PHS	16	Heading date in winter wheat
Kukri_rep_c70770_1937	1635726_5bs	5bs	PHS	16	Heading date in winter wheat
Kukri_rep_c72756_155	10923312_5bl	5bl	PHS	16	Heading date in winter wheat
Kukri_rep_c94244_223	2603915_3ds	3ds	FST	16	Heading date in winter wheat
Kukri_rep_c94244_223	2603915_3ds	3ds	PHS	16	Heading date in winter wheat
Ra_c3045_1739	2249909_1dl	1dl	PHS	16	Heading date in winter wheat
Ra_c30977_330	2729960_5al	5al	PHS	16	Heading date in winter wheat
Ra_c66628_801	2808573_5al	5al	PHS	16	Heading date in winter wheat
Ra_c9938_1734	1595512_5al	5al	PHS	16	Heading date in winter wheat
RAC875_c10090_963	3052439_1as	1as	PHS	16	Heading date in winter wheat
RAC875_c107130_384	7014735_4bl	4bl	PHS	16	Heading date in winter wheat
RAC875_c10819_636	10924349_5bl	5bl	PHS	16	Heading date in winter wheat
RAC875_c12348_720	3934336_1al	1al	PHS	16	Heading date in winter wheat
RAC875_c13595_669	5778773_6al	6al	FST	16	Heading date in winter wheat
RAC875_c13595_669	5778773_6al	6al	PHS	16	Heading date in winter wheat
RAC875_c1638_165	3104887_7bs	7bs	PHS	16	Heading date in winter wheat
RAC875_c22627_315	4415970_6as	6as	PHS	16	Heading date in winter wheat
RAC875_c29099_1366	2602042_3ds	3ds	FST	16	Heading date in winter wheat
RAC875_c29099_1366	2602042_3ds	3ds	PHS	16	Heading date in winter wheat
RAC875_c33279_526	2290445_1dl	1dl	FST	16	Heading date in winter wheat
RAC875_c34939_86	6699942_7bl	7bl	PHS	16	Heading date in winter wheat
RAC875_c38276_2128	10863380_5bl	5bl	PHS	16	Heading date in winter wheat
RAC875_c38756_141	3266126_1as	1as	PHS	16	Heading date in winter wheat
RAC875_c41114_390	4511702_5dl	5dl	PHS	16	Heading date in winter wheat
RAC875_c48052_127	10923312_5bl	5bl	PHS	16	Heading date in winter wheat
RAC875_c48671_172	6743695_7bl	7bl	PHS	16	Heading date in winter wheat
RAC875_c49291_156	10795568_5bl	5bl	PHS	16	Heading date in winter wheat
RAC875_c51375_394	6959330_4bl	4bl	PHS	16	Heading date in winter wheat
RAC875_c525_1372	6712932_7bl	7bl	PHS	16	Heading date in winter wheat
RAC875_c525_1885	6712932_7bl	7bl	PHS	16	Heading date in winter wheat
RAC875_c54260_127	2231861_1dl	1dl	FST	16	Heading date in winter wheat
RAC875_c62400_267	10818068_5bl	5bl	PHS	16	Heading date in winter wheat
RAC875_c62400_639	10818068_5bl	5bl	PHS	16	Heading date in winter wheat
RAC875_c62400_840	10818068_5bl	5bl	PHS	16	Heading date in winter wheat
RAC875_c62400_924	10818068_5bl	5bl	PHS	16	Heading date in winter wheat
RAC875_c63262_67	3040117_6dl	6dl	FST	16	Heading date in winter wheat
RAC875_c63262_67	3040117_6dl	6dl	PHS	16	Heading date in winter wheat
RAC875_c63822_185	4251701_7as	7as	PHS	16	Heading date in winter wheat
RAC875_c66649_186	70729_1bl	1bl	PHS	16	Heading date in winter wheat
RAC875_c7011_435	8663324_5bl	5bl	PHS	16	Heading date in winter wheat
RAC875_c7291_388	2748136_5al	5al	PHS	16	Heading date in winter wheat
RAC875_c7585_1097	10871523_5bl	5bl	PHS	16	Heading date in winter wheat
RAC875_c7752_145	1899471_1ds	1ds	PHS	16	Heading date in winter wheat
RAC875_c7752_549	1899471_1ds	1ds	PHS	16	Heading date in winter wheat
RAC875_c79649_197	2289514_5bs	5bs	PHS	16	Heading date in winter wheat
RAC875_c7988_1588	4227694_7as	7as	PHS	16	Heading date in winter wheat
RAC875_c94519_419	4912297_4bs	4bs	PHS	16	Heading date in winter wheat
RAC875_rep_c105012_111	6749412_7bl	7bl	PHS	16	Heading date in winter wheat
RAC875_rep_c105761_317	10921868_5bl	5bl	PHS	16	Heading date in winter wheat
RAC875_rep_c106589_784	10883115_5bl	5bl	PHS	16	Heading date in winter wheat
RAC875_rep_c109634_90	10914845_5bl	5bl	PHS	16	Heading date in winter wheat
RAC875_rep_c109658_211	10923312_5bl	5bl	PHS	16	Heading date in winter wheat
RAC875_rep_c109658_382	10923312_5bl	5bl	PHS	16	Heading date in winter wheat
RAC875_rep_c109658_614	10923312_5bl	5bl	PHS	16	Heading date in winter wheat
RAC875_rep_c110032_317	2806122_5al	5al	PHS	16	Heading date in winter wheat
RAC875_rep_c111911_116	3052439_1as	1as	PHS	16	Heading date in winter wheat
RAC875_rep_c112818_870	10837817_5bl	5bl	PHS	16	Heading date in winter wheat
RAC875_rep_c73925_276	5228599_2as	2as	PHS	16	Heading date in winter wheat
RAC875_rep_c78518_198	5269383_2as	2as	PHS	16	Heading date in winter wheat
RAC875_rep_c91630_132	10840323_5bl	5bl	PHS	16	Heading date in winter wheat
RFL_Contig1899_2863	2257436_5bs	5bs	PHS	16	Heading date in winter wheat
RFL_Contig2832_2410	10878230_5bl	5bl	PHS	16	Heading date in winter wheat
RFL_Contig2971_282	3810664_1bl	1bl	PHS	16	Heading date in winter wheat
RFL_Contig3713_316	8037861_2bl	2bl	PHS	16	Heading date in winter wheat
RFL_Contig4979_865	1635726_5bs	5bs	PHS	16	Heading date in winter wheat
RFL_Contig4979_965	1635726_5bs	5bs	PHS	16	Heading date in winter wheat
RFL_Contig5341_816	7024945_4bl	4bl	PHS	16	Heading date in winter wheat
Tdurum_contig10036_1614	2281082_1dl	1dl	CLXPCLR	16	Heading date in winter wheat
Tdurum_contig10036_1614	2281082_1dl	1dl	PHS	16	Heading date in winter wheat
Tdurum_contig10608_1081	10763651_3b	3b	PHS	16	Heading date in winter wheat
Tdurum_contig10729_734	4339686_6bl	6bl	FST	16	Heading date in winter wheat
Tdurum_contig10729_734	4339686_6bl	6bl	PHS	16	Heading date in winter wheat
Tdurum_contig10729_986	4339686_6bl	6bl	FST	16	Heading date in winter wheat
Tdurum_contig10729_986	4339686_6bl	6bl	PHS	16	Heading date in winter wheat
Tdurum_contig10729_989	4339686_6bl	6bl	FST	16	Heading date in winter wheat
Tdurum_contig10729_989	4339686_6bl	6bl	PHS	16	Heading date in winter wheat
Tdurum_contig10932_375	3157264_7bs	7bs	PHS	16	Heading date in winter wheat
Tdurum_contig12995_792	10732661_5bl	5bl	PHS	16	Heading date in winter wheat
Tdurum_contig19307_138	10802731_5bl	5bl	PHS	16	Heading date in winter wheat
Tdurum_contig24416_284	10836510_5bl	5bl	PHS	16	Heading date in winter wheat
Tdurum_contig25068_259	2252078_5bs	5bs	PHS	16	Heading date in winter wheat
Tdurum_contig27888_760	5802914_6al	6al	PHS	16	Heading date in winter wheat
Tdurum_contig28552_211	10883115_5bl	5bl	PHS	16	Heading date in winter wheat
Tdurum_contig28552_88	10883115_5bl	5bl	PHS	16	Heading date in winter wheat
Tdurum_contig29090_280	10923312_5bl	5bl	PHS	16	Heading date in winter wheat
Tdurum_contig31624_230	33931_1bl	1bl	FST	16	Heading date in winter wheat
Tdurum_contig37811_134	7000160_4bl	4bl	PHS	16	Heading date in winter wheat
Tdurum_contig44115_132	10818068_5bl	5bl	PHS	16	Heading date in winter wheat
Tdurum_contig44115_405	10818068_5bl	5bl	PHS	16	Heading date in winter wheat
Tdurum_contig44115_561	10818068_5bl	5bl	PHS	16	Heading date in winter wheat
Tdurum_contig44115_720	10818068_5bl	5bl	PHS	16	Heading date in winter wheat
Tdurum_contig4567_1290	2766280_5al	5al	PHS	16	Heading date in winter wheat
Tdurum_contig4567_172	2766280_5al	5al	PHS	16	Heading date in winter wheat
Tdurum_contig47183_205	3287728_1as	1as	PHS	16	Heading date in winter wheat
Tdurum_contig47463_615	3043250_6bs	6bs	PHS	16	Heading date in winter wheat
Tdurum_contig49751_2646	2806122_5al	5al	PHS	16	Heading date in winter wheat
Tdurum_contig5017_1015	10837865_5bl	5bl	PHS	16	Heading date in winter wheat
Tdurum_contig50698_601	4384374_6as	6as	PHS	16	Heading date in winter wheat
Tdurum_contig50731_961	10921140_5bl	5bl	PHS	16	Heading date in winter wheat
Tdurum_contig51818_145	7041808_4bl	4bl	PHS	16	Heading date in winter wheat
Tdurum_contig54559_211	7034718_4bl	4bl	CLXPCLR	16	Heading date in winter wheat
Tdurum_contig54559_211	7034718_4bl	4bl	PHS	16	Heading date in winter wheat
Tdurum_contig56431_637	4359133_6as	6as	PHS	16	Heading date in winter wheat
Tdurum_contig57696_133	10833726_5bl	5bl	PHS	16	Heading date in winter wheat
Tdurum_contig58669_273	10917461_5bl	5bl	PHS	16	Heading date in winter wheat
Tdurum_contig62557_263	4311337_3al	3al	PHS	16	Heading date in winter wheat
Tdurum_contig68305_703	4319573_3al	3al	PHS	16	Heading date in winter wheat
Tdurum_contig68305_796	4319573_3al	3al	PHS	16	Heading date in winter wheat
Tdurum_contig69405_332	7004618_4bl	4bl	PHS	16	Heading date in winter wheat
Tdurum_contig77289_179	3306225_1as	1as	PHS	16	Heading date in winter wheat
Tdurum_contig77918_477	10887891_5bl	5bl	PHS	16	Heading date in winter wheat
Tdurum_contig81113_395	7026837_4bl	4bl	PHS	16	Heading date in winter wheat
Tdurum_contig81113_401	7026837_4bl	4bl	PHS	16	Heading date in winter wheat
Tdurum_contig82473_67	10803271_5bl	5bl	PHS	16	Heading date in winter wheat
Tdurum_contig83763_107	3814078_1bl	1bl	PHS	16	Heading date in winter wheat
Tdurum_contig8580_586	3893853_1bl	1bl	PHS	16	Heading date in winter wheat
Tdurum_contig92922_58	10883115_5bl	5bl	PHS	16	Heading date in winter wheat
Tdurum_contig92938_632	10857161_5bl	5bl	PHS	16	Heading date in winter wheat
Tdurum_contig92981_1091	4328047_6bl	6bl	FST	16	Heading date in winter wheat
Tdurum_contig92981_1091	4328047_6bl	6bl	PHS	16	Heading date in winter wheat
tplb0024k14_744	894701_6bs	6bs	PHS	16	Heading date in winter wheat
tplb0024k14_829	894701_6bs	6bs	PHS	16	Heading date in winter wheat
tplb0027f12_503	7036099_4bl	4bl	PHS	16	Heading date in winter wheat
tplb0046b02_872	6291471_2al	2al	PHS	16	Heading date in winter wheat
tplb0056i06_856	6915674_4bl	4bl	PHS	16	Heading date in winter wheat
tplb0058k20_1741	9886850_2dl	2dl	PHS	16	Heading date in winter wheat
wPt-0836	3697866_4as	4as	PHS	58	Various Agronomic TraitsGN
wPt-0866	3322237_7al	7al	PHS	60	Yield
wPt-0927	10915787_5bl	5bl	PHS	58	Various Agronomic Traits PL
wPt-0944	3946648_1al	1al	PHS	60	Yield
wPt-0950	8092822_2bl	2bl	PHS	60	Yield
wPt-1127	7965331_2bl	2bl	PHS	58	Nitrogen use
wPt-1294	7955688_2bl	2bl	PHS	59	Grain Shape Characteristics
wPt-1862	344156_1as	1as	PHS	60	Yield
wPt-2424	3011608_6bs	6bs	PHS	60	Yield
wPt-2464	2603915_3ds	3ds	PHS	58	Various Agronomic Traits PL
wPt-2464	2603915_3ds	3ds	FST	58	Various Agronomic Traits PL
wPt-2551	3962187_7ds	7ds	PHS	58	Various Agronomic Traits Fl, Hd
wPt-2883	3018858_7bs	7bs	PHS	58	Various Agronomic Traits FI, Sd
wPt-2929	8091761_2bl	2bl	PHS	61	Nitrogen use
wPt-3091	829310_6as	6as	PHS	61	Nitrogen use
wPt-4298	6740637_7bl	7bl	PHS	59	Grain Shape Characteristics
wPt-4366	3484539_1bs	1bs	PHS	60	Yield
wPt-4855	6359677_2al	2al	PHS	57	Domestication Splike brittleness
wPt-4936	10817779_5bl	5bl	PHS	60	Yield
wPt-5049	3903617_7ds	7ds	PHS	58	Various Agronomic Traits Fl, Hd
wPt-5270	4312504_6bl	6bl	PHS	60	Yield
wPt-5333	2943690_6bs	6bs	PHS	59	Grain Shape Characteristics
wPt-5377	3395689_7dl	7dl	PHS	58	Various Agronomic Traits Pr
wPt-5674	3390454_7dl	7dl	PHS	57	Bacterial leaf streak resistance
wPt-6311	5229175_2bs	2bs	PHS	59	Grain Shape Characteristics
wPt-7504	10761328_3b	3b	PHS	58	Various Agronomic Traits SL
wPt-7906	4360130_6as	6as	PHS	59	Grain Shape Characteristics
wPt-8463	2603867_3ds	3ds	PHS	59	Grain Shape Characteristics
wPt-8713	9907826_2dl	2dl	PHS	58	Various Agronomic Traits Fl, SL, SPS, St
wPt-8849	3162207_7bs	7bs	PHS	61	Nitrogen use
wPt-8981	6556752_7bl	7bl	PHS	59	Grain Shape Characteristics
wPt-9190	8090987_2bl	2bl	PHS	61	Nitrogen use
wPt-9196	7149432_4al	4al	PHS	58	Various Agronomic Traits PL
wPt-9320	5306361_2as	2as	PHS	57	Domestication Threshing time
wPt-9797	6370497_2al	2al	PHS	58	Various Agronomic Traits BM, SI
wPt-9881	4303803_6bl	6bl	PHS	58	Various Agronomic Traits GN
wPt-9952	3228581_6dl	6dl	PHS	58	Various Agronomic Traits St, LR
wPt-9997	5329756_2ds	2ds	PHS	58	Various Agronomic Traits Fl, Hd, GN, TKW, SPS, Pr
wsnp_BE426620D_Ta_2_2	7967881_2bl	2bl	PHS	58	Leaf spot disease resistance
wsnp_BE444305A_Td_2_1	3884182_1al	1al	PHS	16	Heading date in winter wheat
wsnp_BE490604A_Ta_2_1	4404113_6as	6as	PHS	16	Heading date in winter wheat
wsnp_BE497820A_Ta_2_2	2740674_5al	5al	PHS	16	Heading date in winter wheat
wsnp_BE499835B_Ta_2_5	2275863_5bs	5bs	PHS	16	Heading date in winter wheat
wsnp_BE637971D_Ta_2_3	1878569_1ds	1ds	PHS	16	Heading date in winter wheat
wsnp_BF473744B_Ta_2_2	7961027_2bl	2bl	PHS	63	Leaf spot disease resistance
wsnp_BG607308A_Ta_2_1	2734524_5al	5al	PHS	16	Heading date in winter wheat
wsnp_CAP11_c59_99317	10602431_3b	3b	PHS	63	Leaf spot disease resistance
wsnp_CAP11_c59_99769	10602431_3b	3b	PHS	63	Leaf spot disease resistance
wsnp_CAP11_rep_c4157_1965583	3302225_3as	3as	PHS	63	Leaf spot disease resistance
wsnp_CAP11_rep_c4382_2067038	2274687_5bs	5bs	PHS	16	Heading date in winter wheat
wsnp_CAP12_c2547_1227972	10921690_5bl	5bl	PHS	63	Leaf spot disease resistance
wsnp_CAP7_c266_144809	3810664_1bl	1bl	PHS	16	Heading date in winter wheat
wsnp_CAP8_c1210_739429	2268203_5bs	5bs	PHS	16	Heading date in winter wheat
wsnp_Ex_c11265_18216936	10822661_5bl	5bl	PHS	16	Heading date in winter wheat
wsnp_Ex_c12220_19528388	10521970_3b	3b	PHS	63	Leaf spot disease resistance
wsnp_Ex_c1278_2449191	4514797_5dl	5dl	PHS	16	Heading date in winter wheat
wsnp_Ex_c1279_2451699	2774335_5al	5al	PHS	16	Heading date in winter wheat
wsnp_Ex_c13154_20784674	10405900_3b	3b	PHS	16	Heading date in winter wheat
wsnp_Ex_c13154_20785032	10405900_3b	3b	PHS	16	Heading date in winter wheat
wsnp_Ex_c1358_2602235	1903071_1ds	1ds	PHS	16	Heading date in winter wheat
wsnp_Ex_c13878_21738866	3751735_1bl	1bl	PHS	16	Heading date in winter wheat
wsnp_Ex_c15740_24096817	5269383_2as	2as	PHS	16	Heading date in winter wheat
wsnp_Ex_c16295_24772702	2761285_5al	5al	PHS	16	Heading date in winter wheat
wsnp_Ex_c1903_3592518	4341956_3al	3al	PHS	16	Heading date in winter wheat
wsnp_Ex_c19772_28771627	7936983_2bl	2bl	PHS	63	Leaf spot disease resistance
wsnp_Ex_c21092_30220342	5206271_2bs	2bs	PHS	16	Heading date in winter wheat
wsnp_Ex_c21092_30220702	5206271_2bs	2bs	PHS	16	Heading date in winter wheat
wsnp_Ex_c21129_30256617	5778773_6al	6al	FST	16	Heading date in winter wheat
wsnp_Ex_c21129_30256617	5778773_6al	6al	PHS	16	Heading date in winter wheat
wsnp_Ex_c21875_31045200	10879329_5bl	5bl	PHS	16	Heading date in winter wheat
wsnp_Ex_c22202_31392780	5269383_2as	2as	PHS	16	Heading date in winter wheat
wsnp_Ex_c23239_32477458	9887584_2dl	2dl	PHS	60	Leaf spot disease resistance
wsnp_Ex_c23661_32900048	10924382_5bl	5bl	PHS	16	Heading date in winter wheat
wsnp_Ex_c2433_4556063	2729960_5al	5al	PHS	16	Heading date in winter wheat
wsnp_Ex_c26285_35531535	6967208_4bl	4bl	PHS	16	Heading date in winter wheat
wsnp_Ex_c26296_35541303	3810664_1bl	1bl	PHS	16	Heading date in winter wheat
wsnp_Ex_c2920_5385184	10454993_3b	3b	PHS	63	Leaf spot disease resistance
wsnp_Ex_c34842_43092205	10795568_5bl	5bl	PHS	16	Heading date in winter wheat
wsnp_Ex_c3670_6694480	10717632_5bl	5bl	PHS	16	Heading date in winter wheat
wsnp_Ex_c37115_44930934	10473212_3b	3b	PHS	16	Heading date in winter wheat
wsnp_Ex_c3772_6866645	2794311_5al	5al	PHS	16	Heading date in winter wheat
wsnp_Ex_c40815_47789152	7019346_4bl	4bl	PHS	16	Heading date in winter wheat
wsnp_Ex_c420_831685	6654163_7bl	7bl	PHS	16	Heading date in winter wheat
wsnp_Ex_c43518_49814933	2295808_5bs	5bs	PI	16	Heading date in winter wheat
wsnp_Ex_c4518_8119503	3260190_6dl	6dl	PHS	16	Heading date in winter wheat
wsnp_Ex_c5270_9324025	6747122_7bl	7bl	PHS	16	Heading date in winter wheat
wsnp_Ex_c53426_56666463	10914845_5bl	5bl	PHS	16	Heading date in winter wheat
wsnp_Ex_c53426_56666788	10914845_5bl	5bl	PHS	16	Heading date in winter wheat
wsnp_Ex_c53426_56667282	10914845_5bl	5bl	PHS	16	Heading date in winter wheat
wsnp_Ex_c5744_10087758	3561950_6bl	6bl	PHS	63	Leaf spot disease resistance
wsnp_Ex_c57601_59245380	1166848_1dl	1dl	FST	16	Heading date in winter wheat
wsnp_Ex_c61879_61748626	5222839_2as	2as	PHS	16	Heading date in winter wheat
wsnp_Ex_c62371_62036044	3261808_6dl	6dl	FST	56	Stripe Rust resistance
wsnp_Ex_c62371_62036044	3261808_6dl	6dl	PHS	56	Stripe Rust resistance
wsnp_Ex_c7830_13323473	2795505_5al	5al	PHS	16	Heading date in winter wheat
wsnp_Ex_c8011_13585237	894701_6bs	6bs	PHS	16	Heading date in winter wheat
wsnp_Ex_c8019_13598142	10900559_5bl	5bl	PHS	16	Heading date in winter wheat
wsnp_Ex_c8588_14419007	3960013_1al	1al	PHS	63	Leaf spot disease resistance
wsnp_Ex_c8884_14841846	3975441_3al	3al	PHS	16	Heading date in winter wheat
wsnp_Ex_c9971_16412345	4388478_7al	7al	PHS	63	Leaf spot disease resistance
wsnp_Ex_rep_c106072_90285324	4308179_6bl	6bl	PHS	63	Leaf spot disease resistance
wsnp_Ex_rep_c109138_92064554	6703303_7bl	7bl	PHS	16	Heading date in winter wheat
wsnp_Ex_rep_c66651_64963120	10824686_5bl	5bl	PHS	16	Heading date in winter wheat
wsnp_Ex_rep_c67100_65576598	3261808_6dl	6dl	FST	56	Stripe Rust resistance
wsnp_Ex_rep_c67100_65576598	3261808_6dl	6dl	PHS	56	Stripe Rust resistance
wsnp_Ex_rep_c67159_65649966	7041386_4bl	4bl	PHS	63	Leaf spot disease resistance
wsnp_Ex_rep_c67391_65971023	5192705_2bs	2bs	PHS	16	Heading date in winter wheat
wsnp_Ex_rep_c67468_66068960	4429358_6as	6as	PHS	63	Leaf spot disease resistance
wsnp_Ex_rep_c67561_66189356	7961027_2bl	2bl	PHS	63	Leaf spot disease resistance
wsnp_Ex_rep_c70120_69069789	10907824_5bl	5bl	PHS	63	Leaf spot disease resistance
wsnp_JD_c2578_3489735	6434445_2al	2al	PHS	16	Heading date in winter wheat
wsnp_JD_c2701_3626787	6646090_7bl	7bl	PHS	16	Heading date in winter wheat
wsnp_JD_c646_966400	3104830_7bs	7bs	CLXPCLR	63	Leaf spot disease resistance
wsnp_JD_c6562_7716133	10795568_5bl	5bl	PHS	16	Heading date in winter wheat
wsnp_Ku_c10418_17237935	5247752_2as	2as	PHS	56	Stripe Rust resistance
wsnp_Ku_c11846_19263340	4321687_6bl	6bl	PHS	63	Leaf spot disease resistance
wsnp_Ku_c13052_20918857	7037190_4bl	4bl	PHS	16	Heading date in winter wheat
wsnp_Ku_c17951_27138894	2731016_5al	5al	PHS	63	Leaf spot disease resistance
wsnp_Ku_c20701_30355248	10916028_5bl	5bl	PHS	63	Leaf spot disease resistance
wsnp_Ku_c2185_4218722	10823131_5bl	5bl	PHS	63	Leaf spot disease resistance
wsnp_Ku_c23926_33870364	3960013_1al	1al	PHS	63	Leaf spot disease resistance
wsnp_Ku_c25613_35580381	10903966_5bl	5bl	PHS	16	Heading date in winter wheat
wsnp_Ku_c3682_6786230	1847781_1ds	1ds	PHS	16	Heading date in winter wheat
wsnp_Ku_c40084_48381107	10783729_5bl	5bl	PHS	16	Heading date in winter wheat
wsnp_Ku_c40334_48581010	10918307_5bl	5bl	PHS	63	Leaf spot disease resistance
wsnp_Ku_c53270_57959459	2290445_1dl	1dl	FST	16	Heading date in winter wheat
wsnp_Ku_c7266_12551048	1166848_1dl	1dl	FST	16	Heading date in winter wheat
wsnp_Ku_c7811_13387117	4341956_3al	3al	PHS	16	Heading date in winter wheat
wsnp_Ku_c9269_15583444	9856577_2dl	2dl	PHS	63	Leaf spot disease resistance
wsnp_Ku_rep_c102339_89347150	10914845_5bl	5bl	PHS	16	Heading date in winter wheat
wsnp_Ku_rep_c103274_90057407	2257436_5bs	5bs	PHS	16	Heading date in winter wheat
wsnp_Ku_rep_c110993_94857161	4554464_7al	7al	PHS	16	Heading date in winter wheat
wsnp_Ra_c407_862316	177798_2bs	2bs	PHS	16	Heading date in winter wheat
wsnp_Ra_c48052_53424490	10923312_5bl	5bl	PHS	16	Heading date in winter wheat
wsnp_Ra_c66636_64923321	6436403_2al	2al	PHS	16	Heading date in winter wheat
wsnp_RFL_Contig3139_3096141	10921868_5bl	5bl	PHS	16	Heading date in winter wheat
wsnp_RFL_Contig3238_3265410	10783729_5bl	5bl	PHS	16	Heading date in winter wheat
wsnp_RFL_Contig3542_3718200	3884182_1al	1al	PHS	16	Heading date in winter wheat
wsnp_RFL_Contig4753_5709032	6507322_7bl	7bl	PHS	16	Heading date in winter wheat
